# Supplementary material for: Global phosphoproteomics reveals DYRK1A regulates CDK1 activity in glioblastoma cells
Source: Cell Death Discov. 2021 Apr 16;7:81. doi: 10.1038/s41420-021-00456-6 (PMC8052442; doi:10.1038/s41420-021-00456-6)
Supplement: Supplementary file 7 — Table S1. [file 41420_2021_456_MOESM7_ESM.xlsx]

## Sheet: Table S1. Proteomics 
Gene names	Majority UniProt IDs	Protein names	KD 48h	KD 72h	L41 1 μM	L41 10 μM	ALG 1 μM	ALG 10 μM	Regulated - Pharmacological (1,263)	Regulated - Genetic (220)	Peptides	Unique peptides	Sequence coverage [%]	Unique sequence coverage [%]	Mol. weight [kDa]	Protein Q-value	Andromeda Score	MS/MS count	Pharmacological - ANOVA Adj. p	Genetic - ANOVA Adj. p	Dunnett's p KD 48h	Dunnett's p KD 72h	Dunnett's p L41 10 μM	Dunnett's p L41 1μM	Dunnett's p ALG 10 μM	Dunnett's p ALG 1 μM	KD 48h SEM	KD 72h SEM	L41 1 μM SEM	L41 10 μM SEM	ALG 1 μM SEM	ALG 10 μM SEM	UniProt IDs	Unique ID
2002-09-01	Q15019;Q15019-2;Q15019-3;C9JB25;C9J938	Septin-2	0.961213	0.98748	0.963157	0.957859	1.09943	1.024			27	2	83.1	7.5	41.487	0	305.44	773	0.284177	0.761293	0.730187	0.504179	0.477395	0.999928	0.999776	0.237437	0.0152595	0.0500139	0.0399182	0.0159971	0.0347657	0.0306856	Q15019;Q15019-2;Q15019-3;C9JB25;C9J938;C9IZU3;C9JQJ4;C9JZI2;A0A1B0GXJ2;C9JFT1;F8WB65;C9JT15;C9JSE7	Q15019~SEPT2
2004-09-01	O43236-3;O43236-2;O43236;O43236-4;J3QRT6;J3KSZ7;O43236-5	Septin-4	NaN	NaN	NaN	NaN	NaN	NaN			6	5	15.3	13.8	54.298	0	10.878	4	0.997841	0.735527	NaN	NaN	NaN	NaN	NaN	NaN	NaN	NaN	NaN	NaN	NaN	NaN	O43236-3;O43236-2;O43236;O43236-4;J3QRT6;J3KSZ7;O43236-5;J3QLA8;O43236-6;J3QRU3;J3QLR2	O43236-3~SEPT4
2005-03-01	Q9NX47	E3 ubiquitin-protein ligase MARCH5	0.863607	0.939473	0.97626	0.883209	1.09711	0.954719			11	11	53.6	53.6	31.231	0	35.599	232	0.502083	0.310037	0.115798	0.330844	0.385431	0.9585	0.598145	0.997588	0.0564088	0.018323	0.0760773	0.064775	0.0521103	0.0467004	Q9NX47	Q9NX47~MARCH5
2005-09-01	E7EQM7;C9JM82;E7EPG2;B4DJ62;E7EX32;G3XAH0;Q99719-2;Q99719;F8W9E5	Septin-5	NaN	NaN	NaN	NaN	NaN	NaN			3	3	14.9	14.9	28.643	0	23.705	18	0.997672	0.735433	NaN	NaN	NaN	NaN	NaN	NaN	NaN	NaN	NaN	NaN	NaN	NaN	E7EQM7;C9JM82;E7EPG2;B4DJ62;E7EX32;G3XAH0;Q99719-2;Q99719;F8W9E5;H7C299	E7EQM7~SEPT5
2006-03-01	O60337-6;O60337-5;O60337;A0A0B4J206	E3 ubiquitin-protein ligase MARCH6	NaN	NaN	NaN	NaN	NaN	NaN			4	4	7.7	7.7	90.412	0	15.485	15	0.997502	0.735047	NaN	NaN	NaN	NaN	NaN	NaN	NaN	NaN	NaN	NaN	NaN	NaN	O60337-6;O60337-5;O60337;A0A0B4J206	O60337-6~MARCH6
2006-09-01	B1AMS2;Q14141-2;Q14141-4;Q14141	Septin-6	0.609641	0.775907	0.73777	0.975502	NaN	NaN			12	5	27.8	15.3	49.303	0	37.543	21	0.997332	0.735144	NaN	NaN	NaN	NaN	NaN	NaN	0.00460497	NaN	0.0551069	NaN	NaN	NaN	B1AMS2;Q14141-2;Q14141-4;Q14141;Q14141-3	B1AMS2~SEPT6
2007-09-01	E7ES33;E7EPK1;Q16181-2;Q16181;G3V1Q4	Septin-7	0.963172	0.907697	1.06428	1.0775	0.976982	1.08639			31	21	64.7	41	48.715	0	323.31	766	0.0959523	0.377214	0.299235	0.0670022	0.241407	0.773465	0.205867	0.994458	0.0104242	0.026193	0.0400889	0.0385765	0.0431834	0.0146366	E7ES33;E7EPK1;Q16181-2;Q16181;G3V1Q4;A0A0U1RRM2;Q5JXL7;A0A0U1RRD1;Q6ZU15	E7ES33~SEPT7
2008-09-01	A6NMH6;A6NFQ9;F8W8I8;Q92599-2;Q92599-4;Q92599;A0A087X142;Q92599-3	Septin-8	0.959682	0.893009	0.909204	0.975627	1.01173	0.952972			17	14	51.9	44	49.915	0	323.31	410	0.821211	0.422085	0.564104	0.10071	0.6372	0.58082	0.790383	0.901933	0.040829	0.056074	0.0297249	0.0573894	0.0765555	0.0164413	A6NMH6;A6NFQ9;F8W8I8;Q92599-2;Q92599-4;Q92599;A0A087X142;Q92599-3;C9JV02;C9J4G8;A0A0A0MRP8	A6NMH6~SEPT8
2009-09-01	Q9UHD8-5	Septin-9	0.947538	0.974766	1.03323	1.09583	0.99045	0.888113			48	1	78.6	3.5	64.681	0	323.31	858	0.0302769	0.605706	0.38679	0.333439	0.188416	0.800174	0.234716	0.933122	0.0146763	0.0458022	0.0166785	0.0460293	0.0459389	0.0155896	Q9UHD8-5	Q9UHD8-5~SEPT9
2010-09-01	E7EW69;E7EX04;B5ME97;Q9P0V9;Q9P0V9-2;Q9P0V9-3	Septin-10	0.986268	1.12218	1.05237	1.01402	0.924929	0.907594			15	14	46.2	42	52.145	0	128.14	165	0.58563	0.316642	0.619768	0.0860269	0.929186	0.444236	0.993615	0.914097	0.0451258	0.0794713	0.0363168	0.0267211	0.0786914	0.0364622	E7EW69;E7EX04;B5ME97;Q9P0V9;Q9P0V9-2;Q9P0V9-3;C9JEW2;C9JNR7;F5H1F2;F5GYV2;C9JEQ7	E7EW69~SEPT10
2011-03-01	A6NNE9	E3 ubiquitin-protein ligase MARCH11	NaN	NaN	NaN	NaN	NaN	NaN			3	3	9.5	9.5	43.877	0.009925	1.0442	24	0.997203	0.735337	NaN	NaN	NaN	NaN	NaN	NaN	NaN	NaN	NaN	NaN	NaN	NaN	A6NNE9;A6NNE9-2	A6NNE9~MARCH11
2011-09-01	D6RGI3;D6RER5;Q9NVA2;Q9NVA2-2;D6RDU5	Septin-11	1.04562	1.0947	0.987198	0.902876	1.00625	0.947228			22	14	58.4	41.2	49.005	0	323.31	598	0.909042	0.291461	0.996433	0.314478	0.682916	0.974146	0.960081	0.997504	0.0257082	0.0172001	0.0130743	0.0553489	0.0607339	0.0797031	D6RGI3;D6RER5;Q9NVA2;Q9NVA2-2;D6RDU5;D6RDP1;D6R9Y6;H0Y961;H0Y9G8	D6RGI3~SEPT11
2015-09-01	A0A087X1G7;O60613;A0A0J9YX89;A0A3B3IT39	15 kDa selenoprotein	0.99771	0.985265	0.963437	1.25931	0.851504	1.12161			4	4	30.5	30.5	17.942	0	29.006	77	0.0387109	0.996273	NaN	NaN	NaN	NaN	NaN	NaN	0.0185062	0.0290051	0.0475797	0.0675828	0.0768289	0.0582178	A0A087X1G7;O60613;A0A0J9YX89;A0A3B3IT39;A0A087WXL0;A0A0B4J1T0;A8MZD0;O60613-2	A0A087X1G7~SEPT15
A2M	P01023	Alpha-2-macroglobulin	NaN	NaN	1.23187	1.10642	0.983013	0.873959			16	8	11.5	6.9	163.29	0.00014697	6.1434	51	0.891401	0.73561	0.840453	0.92022	0.945173	0.955278	0.991626	0.98048	NaN	NaN	0.0923859	0.101598	0.131565	NaN	P01023;P20742-2;F8W7L3	P01023~A2M
AAAS	Q9NRG9;Q9NRG9-2;F8VZ44;H3BU82	Aladin	1.2395	1.11519	0.945391	0.906456	0.969296	0.984388			17	17	44	44	59.573	0	94.312	225	0.885684	0.309141	0.114254	0.227794	0.845335	1	0.995027	0.999878	0.0795768	0.13923	0.0908104	0.0642184	0.0272233	0.0502454	Q9NRG9;Q9NRG9-2;F8VZ44;H3BU82;F8VUB6	Q9NRG9~AAAS
AACS	Q86V21;Q86V21-2	Acetoacetyl-CoA synthetase	0.915805	0.82796	0.946544	0.928199	0.947408	1.06164			24	24	41.1	41.1	75.143	0	92.64	354	0.247269	0.252461	0.3277	0.101055	0.907691	0.987912	0.213578	0.833226	0.00838412	0.0532655	0.0241593	0.020979	0.0892248	0.0412122	Q86V21;Q86V21-2;Q86V21-3;E7EW25	Q86V21~AACS
AAED1	Q7RTV5;H0Y5J5	Thioredoxin-like protein AAED1	NaN	NaN	0.937242	NaN	1.2379	1.15762			5	5	41.2	41.2	24.856	0	40.34	32	0.379038	0.735241	NaN	NaN	NaN	NaN	NaN	NaN	NaN	NaN	0.159125	NaN	0.1044	0.0766996	Q7RTV5;H0Y5J5;H0Y7F1	Q7RTV5~AAED1
AAGAB	Q6PD74;Q6PD74-2	Alpha- and gamma-adaptin-binding protein p34	1.08654	1.02074	1.23744	1.21867	1.22278	1.3422			11	11	56.5	56.5	34.593	0	95.381	140	0.759817	0.859309	0.881039	0.930468	0.694618	0.919317	0.622772	0.680013	0.0328084	0.0967609	0.0791988	0.194958	0.188562	0.0727473	Q6PD74;Q6PD74-2;H0YL49	Q6PD74~AAGAB
AAK1	A0A096LP25		0.90158	0.640782	0.951587	0.918829	0.734519	0.771901			16	0	57.1	0	54.448	0	198.03	95	0.170382	0.0531017	0.332317	0.00176904	0.921363	0.923354	0.245169	0.0647297	0.0210799	0.0580689	0.0741839	0.108693	0.026978	0.0368371	A0A096LP25	A0A096LP25~AAK1
AAK1	Q2M2I8;Q2M2I8-2;E9PG46	AP2-associated protein kinase 1	0.981081	0.904615	0.903169	0.934333	0.903281	0.861915			25	21	40.1	32	103.88	0	323.31	167	0.665842	0.416724	0.269998	0.106444	0.999132	0.999999	0.462893	0.952583	0.0413096	0.0508983	0.0520748	0.0386117	0.0200428	0.0307213	Q2M2I8;Q2M2I8-2;E9PG46	Q2M2I8~AAK1
AAMDC	E9PNP3;Q9H7C9;E9PR47;E9PIQ4	Mth938 domain-containing protein	0.88515	0.860574	2.18383	2.42669	1.94086	1.49357			6	6	45.4	45.4	15.588	0	69.143	118	0.0978849	0.4595	0.191153	0.322001	0.034238	0.082849	0.68185	0.193898	0.0387313	0.0848607	0.240103	0.238579	0.24127	0.211773	E9PNP3;Q9H7C9;E9PR47;E9PIQ4;E9PJP1;E9PLK9;K4DI89;Q9H7C9-3;Q9H7C9-2	E9PNP3~AAMDC
AAMP	C9JG97;C9JEH3;Q13685;C9JTS3	Angio-associated migratory cell protein	1.05291	0.924496	1.05112	1.03156	1.10746	1.41832			8	8	28.2	28.2	44.693	0	35.31	114	0.113567	0.329122	0.950908	0.120709	0.714773	0.987289	0.0424609	0.601008	0.0206347	0.0660574	0.0914041	0.0540327	0.112121	0.0765209	C9JG97;C9JEH3;Q13685;C9JTS3;H7C0R2	C9JG97~AAMP
AAR2	A2A2Q9;Q9Y312	Protein AAR2 homolog	1.04041	1.01849	1.21227	1.31538	1.16276	1.41969			13	13	44.7	44.7	45.034	0	45.809	195	0.122043	0.507614	0.513965	0.305793	0.141146	0.439708	0.0478122	0.675753	0.0108226	0.0572242	0.0564001	0.063837	0.0292782	0.089287	A2A2Q9;Q9Y312	A2A2Q9~AAR2
AARS	P49588;P49588-2	Alanine--tRNA ligase, cytoplasmic	0.835369	0.925138	0.961373	1.04289	0.966675	0.952638			51	51	71.8	71.8	106.81	0	323.31	1727	0.270814	0.114106	0.0230466	0.371903	0.999884	0.222566	0.334574	0.199999	0.0173681	0.0111258	0.00347185	0.038601	0.0225029	0.0232938	P49588;P49588-2;H3BPK7	P49588~AARS
AARS2	Q5JTZ9	Alanine--tRNA ligase, mitochondrial	1.06126	1.02151	0.809151	0.817697	0.877455	0.715678			21	21	31	31	107.34	0	62.722	227	0.0582387	0.956119	0.960973	0.860345	0.0463878	0.16579	0.00496107	0.299614	0.0598087	0.0289563	0.0761489	0.0247599	0.00415031	0.0273812	Q5JTZ9	Q5JTZ9~AARS2
AASDHPPT	Q9NRN7;E9PLW6	L-aminoadipate-semialdehyde dehydrogenase-phosphopantetheinyl transferase	1.09076	0.960998	0.861812	0.855658	0.949115	0.917852			12	12	37.2	37.2	35.776	0	28.53	260	0.759402	0.300948	0.378336	0.769734	0.421826	0.715036	0.977604	0.862848	0.00759267	0.0404782	0.040035	0.0482351	0.0841028	0.071866	Q9NRN7;E9PLW6;E9PNF3;Q9NRN7-2	Q9NRN7~AASDHPPT
AASS	Q9UDR5;F8WAH1;F8WE53	Alpha-aminoadipic semialdehyde synthase, mitochondrial;Lysine ketoglutarate reductase;Saccharopine dehydrogenase	0.84899	0.903345	1.15792	1.37758	0.840633	0.686069	+		26	26	36	36	102.13	0	56.061	193	0.00115686	0.329452	0.165361	0.527338	0.00881023	0.46615	0.00364242	0.533503	0.0414846	0.0791068	0.0407786	0.0931192	0.0444271	0.0669892	Q9UDR5;F8WAH1;F8WE53	Q9UDR5~AASS
AATF	Q9NY61	Protein AATF	1.31203	1.08604	0.881086	0.88754	1.13193	0.97394			10	10	28.8	28.8	63.132	0	109.57	84	0.899604	0.191621	0.0635885	0.394785	0.856501	0.992423	0.92696	0.999184	0.0716785	0.0525632	0.13269	0.104897	0.136728	0.126465	Q9NY61;A0A087WWS8;A0A087WW41;A0A087WTH8	Q9NY61~AATF
ABCA1	O95477	ATP-binding cassette sub-family A member 1	0.875835	0.839336	NaN	NaN	0.633938	1.04616			16	15	8.7	8.4	254.3	0	70.079	47	0.0276167	0.837622	0.330077	0.371671	0.955255	0.992635	0.998768	0.895187	0.109248	0.0625589	NaN	NaN	0.000255197	0.0548292	O95477	O95477~ABCA1
ABCB10	Q9NRK6	ATP-binding cassette sub-family B member 10, mitochondrial	0.95331	0.751691	1.03292	0.964821	1.07653	1.33835			11	10	17.3	16.3	79.147	0	10.726	66	0.403129	0.234442	0.996445	0.0535576	0.999815	0.999874	0.242375	0.861616	0.129954	0.0456229	0.0817905	0.0814263	0.0670726	0.11789	Q9NRK6	Q9NRK6~ABCB10
ABCB6	Q9NP58-4;Q9NP58;H7BXK9	ATP-binding cassette sub-family B member 6, mitochondrial	1.02202	1.19115	1.1637	1.1603	0.977947	0.932787			23	23	38.6	38.6	88.598	0	115.42	351	0.0212912	0.281946	0.999491	0.13153	0.116432	0.0931831	0.385255	0.942152	0.032888	0.0792462	0.0211665	0.0578549	0.0068323	0.0310686	Q9NP58-4;Q9NP58;H7BXK9;H7C245;Q2M3G0-1;Q2M3G0	Q9NP58-4~ABCB6
ABCB7	O75027;O75027-2;B4DGL8;A0A087WW65;O75027-3;A0A2R8Y473	ATP-binding cassette sub-family B member 7, mitochondrial	1.06508	1.02896	1.06736	1.08277	1.06574	0.900995			11	11	19.7	19.7	82.64	0	49.934	130	0.208082	0.550279	0.700393	0.723212	0.639859	0.866504	0.438053	0.968758	0.0525863	0.0813236	0.0346252	0.04666	0.0474461	0.0959063	O75027;O75027-2;B4DGL8;A0A087WW65;O75027-3;A0A2R8Y473;E9PJR8;A0A2R8YF35;A0A2R8Y3N2;E9PNQ5	O75027~ABCB7
ABCB8	Q9NUT2-5;Q9NUT2-4;Q9NUT2-2;Q9NUT2;Q9NUT2-3	ATP-binding cassette sub-family B member 8, mitochondrial	1.04527	0.84812	1.00487	1.25939	1.15136	0.889423			15	14	32.3	30.8	59.382	0	19.71	100	0.0711072	0.239296	0.997508	0.100428	0.163403	0.999761	0.530914	0.365517	0.0386236	0.0615789	0.0437056	0.0400521	0.0811448	0.0670738	Q9NUT2-5;Q9NUT2-4;Q9NUT2-2;Q9NUT2;Q9NUT2-3;C9JYI3;C9JTY4;H7C5K9	Q9NUT2-5~ABCB8
ABCC1	I3L4X2;P33527;P33527-9;P33527-2;P33527-3;P33527-5;A0A0A0MS99;P33527-4;P33527-6;P33527-7;P33527-8	Multidrug resistance-associated protein 1	0.947332	1.00323	0.86385	0.733269	0.897325	0.707366	+		32	31	28.5	27.8	160.44	0	186.61	304	0.018499	0.738657	0.646008	0.995957	0.00787689	0.834913	0.00271948	0.167576	0.0368324	0.0135159	0.10783	0.0146866	0.0445389	0.0121168	I3L4X2;P33527;P33527-9;P33527-2;P33527-3;P33527-5;A0A0A0MS99;P33527-4;P33527-6;P33527-7;P33527-8	I3L4X2~ABCC1
ABCC3	O15438;O15438-4;O15438-2	Canalicular multispecific organic anion transporter 2	0.878645	0.8405	0.918809	0.696292	0.7399	0.556473	+		29	28	25.9	25.3	169.34	0	235.51	360	0.0067812	0.0914973	0.115115	0.00876372	0.0162114	0.715091	0.00100954	0.140483	0.0388787	0.0199488	0.0608284	0.078363	0.0713954	0.019077	O15438;O15438-4;O15438-2;H0Y8Q6;O15438-5;O15438-3;H0Y9T4	O15438~ABCC3
ABCC4	O15439-2;O15439;O15439-3;A0A2R8YDC1;A0A2R8Y6V8;O15439-4	Multidrug resistance-associated protein 4	1.20196	1.06236	0.916736	1.39747	1.14076	1.51099			13	13	10.9	10.9	144.2	0	20.056	64	0.389007	0.341638	0.097179	0.359394	0.165663	0.58834	0.105517	0.940586	0.00602895	0.106394	0.166151	0.410888	0.0594172	0.187085	O15439-2;O15439;O15439-3;A0A2R8YDC1;A0A2R8Y6V8;O15439-4	O15439-2~ABCC4
ABCC5	O15440-5;O15440	Multidrug resistance-associated protein 5	NaN	NaN	NaN	NaN	NaN	NaN			2	2	1.9	1.9	155.73	0	38.234	1	0.998984	0.735945	NaN	NaN	NaN	NaN	NaN	NaN	NaN	NaN	NaN	NaN	NaN	NaN	O15440-5;O15440	O15440-5~ABCC5
ABCD1	P33897	ATP-binding cassette sub-family D member 1	0.81157	0.865544	0.985492	0.889603	0.793434	0.525258	+		14	14	31.7	31.7	82.936	0	56.744	148	0.00492787	0.38381	0.207239	0.435357	0.59637	0.99184	0.00024706	0.313675	0.0486746	0.0499424	0.102436	0.0830347	0.0477985	0.0392974	P33897;A6NEP8;Q9UBJ2	P33897~ABCD1
ABCD3	P28288;P28288-2	ATP-binding cassette sub-family D member 3	0.902733	0.983547	1.0034	0.962084	1.07963	0.864337			31	31	53.6	53.6	75.475	0	181.47	493	0.569089	0.438634	0.303646	0.985612	0.782902	0.978497	0.578724	0.999978	0.0248772	0.0632761	0.11619	0.0421603	0.0722695	0.0712339	P28288;P28288-2;P28288-3;A0A3B3ITW3	P28288~ABCD3
ABCE1	H0Y990		NaN	NaN	NaN	NaN	NaN	NaN			8	1	58.5	9.5	16.236	0.0007726	2.1377	7	0.998815	0.735687	NaN	NaN	NaN	NaN	NaN	NaN	NaN	NaN	NaN	NaN	NaN	NaN	H0Y990	H0Y990~ABCE1
ABCE1	P61221;D6R9I9	ATP-binding cassette sub-family E member 1	1.0698	1.00281	0.791347	0.684152	0.9094	1.03736	+		27	20	54.3	42.2	67.314	0	223.89	631	0.00289	0.333791	0.404108	0.921852	0.000101596	0.00360671	0.884912	0.343294	0.0189311	0.0260611	0.0382829	0.0168157	0.0414623	0.0357084	P61221;D6R9I9;D6RGF4	P61221~ABCE1
ABCF1	Q8NE71;Q8NE71-2;H0YGW7	ATP-binding cassette sub-family F member 1	1.00335	1.09908	0.91666	0.976806	1.01574	1.02662			35	19	51.5	31.1	95.925	0	323.31	556	0.339863	0.668647	0.848489	0.810521	0.858666	0.80379	0.55437	0.877633	0.00503539	0.0609304	0.00991121	0.0334105	0.0360643	0.0133154	Q8NE71;Q8NE71-2;H0YGW7;A0A0G2JIC2	Q8NE71~ABCF1
ABCF2	Q9UG63;Q9UG63-2	ATP-binding cassette sub-family F member 2	0.93355	0.978821	0.854692	0.742647	1.0132	1.28256	+		32	32	61	61	71.289	0	240.82	846	0.00107143	0.492967	0.286194	0.49932	0.000982879	0.0414783	0.00148707	0.979871	0.0256054	0.0218684	0.0325158	0.0408394	0.00409098	0.0397991	Q9UG63;Q9UG63-2;C9JHK9;C9JZV3	Q9UG63~ABCF2
ABCF3	Q9NUQ8;Q9NUQ8-2	ATP-binding cassette sub-family F member 3	1.15489	0.987019	0.981046	0.989169	0.991767	1.04841			28	28	48	48	79.744	0	203.85	506	0.69162	0.149373	0.193899	0.702516	0.867513	0.87663	0.968751	0.91629	0.0205281	0.0401463	0.0310397	0.017804	0.00674792	0.0215084	Q9NUQ8;Q9NUQ8-2;F8WCU6	Q9NUQ8~ABCF3
ABHD10	Q9NUJ1;Q9NUJ1-2	Mycophenolic acid acyl-glucuronide esterase, mitochondrial	0.930705	0.875931	1.12414	1.16833	1.19927	0.959218			11	11	51	51	33.932	0	122.98	328	0.508086	0.223175	0.112575	0.0353229	0.47232	0.825819	0.999989	0.691095	0.0346026	0.0199605	0.148824	0.0213329	0.084114	0.052306	Q9NUJ1;Q9NUJ1-2;Q9NUJ1-3	Q9NUJ1~ABHD10
ABHD11	Q8NFV4;Q8NFV4-4;Q8NFV4-6	Alpha/beta hydrolase domain-containing protein 11	0.921378	1.00031	0.959093	0.829464	0.950912	0.824311			15	15	67.9	67.9	34.69	0	80.188	258	0.0662847	0.563994	0.718256	0.762248	0.127335	0.921953	0.0309465	0.736671	0.0327722	0.0135093	0.0448345	0.0662505	0.0328098	0.00407895	Q8NFV4;Q8NFV4-4;Q8NFV4-6;C9J7Q4;H7BZ58;Q8NFV4-3;Q8NFV4-2;Q8NFV4-5;H0YC52;H7C396	Q8NFV4~ABHD11
ABHD12	Q8N2K0;Q8N2K0-2;Q8N2K0-3	Monoacylglycerol lipase ABHD12	0.981328	0.961925	0.857812	0.761586	0.904464	1.02869	+		16	16	52.5	52.5	45.096	0	75.844	356	0.036707	0.94858	0.99998	0.98151	0.00768287	0.159143	0.996777	0.41039	0.0340244	0.0432257	0.0740357	0.026119	0.0347275	0.0271321	Q8N2K0;Q8N2K0-2;Q8N2K0-3;Q5T712;I3L380;I3L294;I3L440;I3L1V0	Q8N2K0~ABHD12
ABHD14B	Q96IU4;B4DQI4;F8W9U3	Alpha/beta hydrolase domain-containing protein 14B	1.00032	0.969004	1.04395	0.9688	1.14314	0.792284			8	8	47.6	47.6	22.345	0	56.959	197	0.133108	0.664417	0.988463	0.535691	0.994299	0.927175	0.259568	0.36086	0.0247292	0.0949459	0.149987	0.0803851	0.109409	0.013093	Q96IU4;B4DQI4;F8W9U3;Q96IU4-2	Q96IU4~ABHD14B
ABHD16A	A0A0G2JJD3;O95870;O95870-2;A0A0G2JI89	Abhydrolase domain-containing protein 16A	1.23905	1.04867	1.22594	1.07674	0.97771	0.950252			17	17	37.4	37.4	67.518	0	51.783	149	0.285645	0.291574	0.099983	0.686647	0.651155	0.344119	0.976906	0.998954	0.0793366	0.051809	0.0736575	0.0689654	0.0466681	0.0808168	A0A0G2JJD3;O95870;O95870-2;A0A0G2JI89;F2Z3H2;F2Z3G6	A0A0G2JJD3~ABHD16A
ABHD17B	Q5VST6;Q5VST6-2	Alpha/beta hydrolase domain-containing protein 17B	NaN	NaN	1.04461	1.09912	NaN	0.969732			4	3	23.6	21.2	32.214	0	10.696	11	0.999141	0.735866	NaN	NaN	NaN	NaN	NaN	NaN	NaN	NaN	NaN	NaN	NaN	NaN	Q5VST6;Q5VST6-2	Q5VST6~ABHD17B
ABHD4	Q8TB40;F5H6T0;Q8TB40-2	Abhydrolase domain-containing protein 4	NaN	NaN	NaN	NaN	NaN	NaN			3	3	9.6	9.6	38.794	0.00014219	4.9004	12	0.074756	0.735778	NaN	NaN	NaN	NaN	NaN	NaN	NaN	NaN	NaN	NaN	NaN	NaN	Q8TB40;F5H6T0;Q8TB40-2;H0YFD5;F5H067	Q8TB40~ABHD4
ABHD6	Q9BV23	Monoacylglycerol lipase ABHD6	NaN	NaN	1.04142	0.635884	0.685233	NaN			5	5	16.6	16.6	38.33	0.00015122	7.4283	23	0.114184	0.73528	0.534301	0.060945	0.545636	0.97097	0.412952	0.447069	NaN	NaN	0.124447	0.0306994	NaN	NaN	Q9BV23;C9J010;C9JNE7	Q9BV23~ABHD6
ABI1	A0A0A0MRT6;Q8IZP0-2;Q8IZP0-4;Q8IZP0-3;Q8IZP0-5;Q8IZP0-6;Q8IZP0-9;Q8IZP0;B6VEX4;Q8IZP0-10;Q8IZP0-8;Q8IZP0-7;Q8IZP0-12;Q8IZP0-11	Abl interactor 1	1.01278	0.949883	0.9714	0.956098	0.816505	0.761837			20	16	53.7	46.3	51.769	0	119.69	205	0.0995408	0.64245	0.693358	0.963463	0.929453	0.9988	0.0304531	0.680218	0.0324731	0.0268662	0.0205431	0.0727202	0.0656897	0.0261382	A0A0A0MRT6;Q8IZP0-2;Q8IZP0-4;Q8IZP0-3;Q8IZP0-5;Q8IZP0-6;Q8IZP0-9;Q8IZP0;B6VEX4;Q8IZP0-10;Q8IZP0-8;Q8IZP0-7;Q8IZP0-12;Q8IZP0-11	A0A0A0MRT6~ABI1
ABI2	Q9NYB9-2;F8WAL6;Q9NYB9;Q9NYB9-4;A0A0C4DG21;E7EP65;E7EW77;Q9NYB9-3;B7Z836;E9PEZ7;H0Y6B5	Abl interactor 2	1.16666	1.17679	1.03544	1.13572	1.09021	1.06157			20	16	60.4	53.1	52.445	0	70.957	124	0.985213	0.288252	0.181845	0.265273	0.999725	0.986414	0.99933	0.999995	0.0675992	0.0564495	0.0812097	0.0781496	0.11677	0.00929804	Q9NYB9-2;F8WAL6;Q9NYB9;Q9NYB9-4;A0A0C4DG21;E7EP65;E7EW77;Q9NYB9-3;B7Z836;E9PEZ7;H0Y6B5;H7C3Q7;F8WEB9;F8WBL5;F8WAU3;F8WAZ8;F8WCD7;E7EUA1	Q9NYB9-2~ABI2
ABI3BP	D3YTG3;Q7Z7G0;H0Y897;Q7Z7G0-4;Q7Z7G0-3	Target of Nesh-SH3	0.906046	1.01971	1.00556	0.437503	0.744374	0.29279	+		21	21	14.6	14.6	195.32	0	65.422	164	0.00791463	0.3297	0.113709	0.827283	0.0112531	0.947009	0.0013906	0.558214	0.0467035	0.0437859	0.178132	0.0808909	0.0438878	0.0413716	D3YTG3;Q7Z7G0;H0Y897;Q7Z7G0-4;Q7Z7G0-3;Q7Z7G0-2;Q5JPC9;H7C4X4;H0YEA0;H7C556;H7C4T1;E9PPR9;H7C4S3;H0YF18;H0YCP4;H0YF57;H0YDN0;H0YCG4;H0YEL2	D3YTG3~ABI3BP
ABL2	P42684-6;P42684;P42684-7;P42684-5;P42684-2;P42684-3;P42684-4;P42684-10	Abelson tyrosine-protein kinase 2	0.831309	1.27507	NaN	0.767275	0.974462	1.21621			13	9	12.6	9.1	126.22	0	98.634	29	0.404223	0.454941	0.244784	0.025968	0.128264	0.0326613	0.826816	0.999852	0.120374	NaN	NaN	NaN	0.036996	0.155	P42684-6;P42684;P42684-7;P42684-5;P42684-2;P42684-3;P42684-4;P42684-10;P42684-8	P42684-6~ABL2
ABLIM1	O14639-3;O14639-5;J3QSX6;O14639-4	Actin-binding LIM protein 1	0.823378	0.671564	1.15608	1.05539	1.00848	0.742288			23	1	62.3	3.7	48.803	0	111.96	85	0.107682	0.0652703	0.0317725	0.00307312	0.952258	0.675175	0.127425	0.992899	0.0670273	0.0199854	0.0608544	0.0825331	0.0476044	0.0859984	O14639-3;O14639-5;J3QSX6;O14639-4;H0Y7N6;F6XFR5	O14639-3~ABLIM1
ABLIM3	A0A0C4DGA7;O94929-2;O94929-3;O94929	Actin-binding LIM protein 3	NaN	NaN	NaN	NaN	NaN	NaN			6	6	12.3	12.3	74.167	0	22.685	2	0.998651	0.7427	NaN	NaN	NaN	NaN	NaN	NaN	NaN	NaN	NaN	NaN	NaN	NaN	A0A0C4DGA7;O94929-2;O94929-3;O94929;D6RHE7;A0A0A0MRD5;O94929-4	A0A0C4DGA7~ABLIM3
ABR	Q12979-2;Q12979;Q12979-4;A0A1C7CYZ0;A0A0G2JQ41;B7Z683	Active breakpoint cluster region-related protein	0.937628	0.968442	1.02653	0.884438	1.07534	1.03127	+		32	31	50.4	49.1	93.706	0	146.08	550	0.0274342	0.401863	0.256475	0.265717	0.0264084	0.944388	0.996783	0.89844	0.0250432	0.0115457	0.0277596	0.0497765	0.038546	0.0302322	Q12979-2;Q12979;Q12979-4;A0A1C7CYZ0;A0A0G2JQ41;B7Z683;Q12979-3;I3L2P5;I3NI05;I3L3W0;A0A0G2JRJ1;I3L1U8;I3L379;A0A0G2JQB5;A0A0G2JQT5;I3L0R7;I3L4Y1;I3L2C0;A0A0D9SGD7;I3L2L3;I3L259;A0A0G2JRW2;A0A0G2JQM3;A0A0G2JSE0	Q12979-2~ABR
ABRACL	Q9P1F3	Costars family protein ABRACL	1.64251	1.79521	1.30263	1.08489	1.58639	0.836517			3	3	65.4	65.4	9.0564	0	28.559	99	0.54917	0.626079	0.500864	0.493949	0.999236	0.974583	0.0362795	0.810156	0.491911	0.377554	0.274567	0.0270396	0.45599	NaN	Q9P1F3;Q5SZC9	Q9P1F3~ABRACL
ABT1	Q9ULW3	Activator of basal transcription 1	NaN	NaN	1.035	0.873827	1.10692	1.0156			6	6	30.1	30.1	31.079	0	11.231	39	0.677434	0.742872	0.901245	0.910094	0.948485	0.999999	0.863662	0.753194	NaN	NaN	0.253056	0.0491767	0.133185	0.0544026	Q9ULW3	Q9ULW3~ABT1
ABTB2	Q8N961;Q8N961-2	Ankyrin repeat and BTB/POZ domain-containing protein 2	NaN	NaN	NaN	NaN	NaN	NaN			4	3	5.1	4.2	113.65	0.00013369	2.9776	6	0.998158	0.742774	NaN	NaN	NaN	NaN	NaN	NaN	NaN	NaN	NaN	NaN	NaN	NaN	Q8N961;Q8N961-2;A6QL63-3	Q8N961~ABTB2
ACAA1	P09110;C9JDE9;H7C131;P09110-2;H0Y4D4	3-ketoacyl-CoA thiolase, peroxisomal	0.820295	0.81837	1.03031	1.05431	0.930459	1.05411			13	13	52.4	52.4	44.292	0	155.57	354	0.831961	0.263642	0.0789243	0.066995	0.844159	0.954002	0.990079	0.999682	0.0430408	0.0397463	0.0211906	0.029042	0.0708448	0.061224	P09110;C9JDE9;H7C131;P09110-2;H0Y4D4;B4DVF4;F2Z2Q6;F2Z3P7	P09110~ACAA1
ACAA2	A0A0B4J2A4;P42765;K7EME0	3-ketoacyl-CoA thiolase, mitochondrial	0.88208	0.9679	1.14969	1.34229	1.0492	0.941319	+		17	17	67.8	67.8	41.601	0	319.64	460	0.0154535	0.113953	0.0365084	0.664013	0.0122478	0.237261	0.971995	0.988314	0.0197597	0.0314552	0.0437582	0.0375185	0.0925153	0.0122984	A0A0B4J2A4;P42765;K7EME0;K7EJ68;K7EJB1;K7ER88	A0A0B4J2A4~ACAA2
ACACA	Q13085;Q13085-4;Q13085-2;Q13085-3	Acetyl-CoA carboxylase 1;Biotin carboxylase	0.855662	0.77234	1.01566	0.780773	1.25328	1.16293	+	+	100	84	58.2	51.4	265.55	0	323.31	1648	0.00153384	0.043913	0.0137493	0.000910148	0.0129855	0.945313	0.0416071	0.00399175	0.0234482	0.0263328	0.0197795	0.0628051	0.0141101	0.0159152	Q13085;Q13085-4;Q13085-2;Q13085-3;Q59FY4;A0A0C4DGT1;A0A087WWN5;A0A087X2F8;A0A087X0W4;A0A087X126;A0A087WYK6;S4R3S7;A0A087WVR6;A0A087WYS8	Q13085~ACACA
ACAD10	Q6JQN1-2;Q6JQN1;Q6JQN1-5;F8W1I9;Q6JQN1-3	Acyl-CoA dehydrogenase family member 10	NaN	NaN	NaN	0.900675	NaN	0.894446			3	3	3.5	3.5	100.35	0.0021429	1.7185	22	0.997991	0.742523	NaN	NaN	NaN	NaN	NaN	NaN	NaN	NaN	NaN	0.406482	NaN	NaN	Q6JQN1-2;Q6JQN1;Q6JQN1-5;F8W1I9;Q6JQN1-3;D6RFF6;Q6JQN1-4	Q6JQN1-2~ACAD10
ACAD11	Q709F0;F8WEV0;D6RDI8;Q709F0-2;Q709F0-3	Acyl-CoA dehydrogenase family member 11	0.602859	NaN	0.887174	0.99331	1.0038	0.790499			6	6	9.7	9.7	87.263	0.00014667	6.0869	24	0.762484	0.742423	0.972698	0.614857	0.97403	0.915174	0.440573	0.982608	NaN	NaN	0.128533	0.177354	0.26732	0.108892	Q709F0;F8WEV0;D6RDI8;Q709F0-2;Q709F0-3	Q709F0~ACAD11
ACAD8	Q9UKU7;Q9UKU7-3;Q9UKU7-2	Isobutyryl-CoA dehydrogenase, mitochondrial	NaN	NaN	1.41838	1.39557	1.36784	1.48479			8	8	26.7	26.7	45.069	0	24.956	48	0.511242	0.742331	0.133818	0.0444401	0.103981	0.372055	0.2475	0.53977	NaN	NaN	0.0161664	0.516239	0.060507	0.0759821	Q9UKU7;Q9UKU7-3;Q9UKU7-2;E9PLS3	Q9UKU7~ACAD8
ACAD9	Q9H845;H0Y8Z9	Acyl-CoA dehydrogenase family member 9, mitochondrial	1.0049	1.09873	1.04668	1.15598	1.06536	1.0815			24	24	48	48	68.76	0	262.8	476	0.0886955	0.228377	0.948052	0.0523673	0.00645487	0.560309	0.522238	0.312876	0.0019957	0.0190823	0.0449418	0.0410992	0.00668149	0.0415284	Q9H845;H0Y8Z9;D6RCD8	Q9H845~ACAD9
ACADM	Q5T4U5;P11310;P11310-2;B7Z9I1	Medium-chain specific acyl-CoA dehydrogenase, mitochondrial	0.891355	0.810633	0.80261	0.811009	0.830846	0.665245			17	17	43	43	50.27	0	323.31	311	0.345451	0.324454	0.123789	0.0981979	0.365859	0.821381	0.13124	0.948494	0.0763151	0.0394647	0.0799852	0.0475408	0.0366552	0.0758869	Q5T4U5;P11310;P11310-2;B7Z9I1;E9PJM9;E9PRX4;H0YDT5	Q5T4U5~ACADM
ACADS	E9PE82;P16219	Short-chain specific acyl-CoA dehydrogenase, mitochondrial	0.770533	0.916471	1.05	1.2872	1.29835	1.49854			7	7	18.6	18.6	44.012	0	9.711	42	0.35106	0.531108	0.26653	0.475296	0.240358	0.999388	0.401563	0.389005	0.0665935	0.16872	NaN	0.31451	0.0943912	0.196647	E9PE82;P16219	E9PE82~ACADS
ACADSB	P45954;P45954-2	Short/branched chain specific acyl-CoA dehydrogenase, mitochondrial	0.96143	0.939268	1.1668	1.54956	1.13437	0.802448	+		15	15	49.3	49.3	47.485	0	187.86	288	0.00156716	0.81633	0.716382	0.974591	0.000697697	0.062283	0.0677848	0.207381	0.0386785	0.0249914	0.0548115	0.0731062	0.030647	0.0548658	P45954;P45954-2	P45954~ACADSB
ACADVL	P49748;P49748-3;P49748-2	Very long-chain specific acyl-CoA dehydrogenase, mitochondrial	0.879895	0.946604	1.10671	1.21651	1.04013	1.01675	+		36	36	69.3	69.3	70.389	0	323.31	1166	0.00591065	0.323151	0.123282	0.969181	0.00293418	0.0871876	0.999269	0.924575	0.0091688	0.0533202	0.0208741	0.0245663	0.0390994	0.0206315	P49748;P49748-3;P49748-2;G3V1M7;J3QRJ8;K7EQP4;J3KSR4;J3QKU9;K7EJW8;J3KS89;K7EMF8	P49748~ACADVL
ACAP2	Q15057;A0A087X1H5;A0A0U1RQT1	Arf-GAP with coiled-coil, ANK repeat and PH domain-containing protein 2	1.23579	1.31092	1.04569	1.0296	1.00503	0.840697			28	26	47.9	45.6	88.028	0	233.09	294	0.0996193	0.0530383	0.00493841	0.0015908	1	0.99959	0.0505016	0.999758	0.0344164	0.052718	0.0217093	0.01723	0.0527506	0.0520781	Q15057;A0A087X1H5;A0A0U1RQT1;H7C3Q8;H7C3K3;F8WAU0;C9J8L1	Q15057~ACAP2
ACAT1	E9PKF3		NaN	NaN	NaN	NaN	NaN	NaN			2	1	63	27.8	5.4194	0.00013537	3.3155	31	0.998484	0.742609	NaN	NaN	NaN	NaN	NaN	NaN	NaN	NaN	NaN	NaN	NaN	NaN	E9PKF3	E9PKF3~ACAT1
ACAT1	P24752	Acetyl-CoA acetyltransferase, mitochondrial	0.869439	0.916551	1.12086	1.11197	1.06918	0.982614			18	17	61.1	56.7	45.199	0	311.46	532	0.103355	0.292292	0.0969765	0.710481	0.225465	0.600392	0.810783	0.581264	0.0121798	0.0491227	0.043757	0.0221881	0.0146569	0.012023	P24752;H0YEL7;P24752-2;E9PRQ6	P24752~ACAT1
ACAT2	Q9BWD1;Q9BWD1-2	Acetyl-CoA acetyltransferase, cytosolic	0.966223	0.876514	1.38204	1.30194	1.552	1.21371	+		19	19	80.9	80.9	41.35	0	323.31	586	0.00339171	0.656148	0.588354	0.3561	0.00509331	0.000863431	0.0293669	7.38e-05	0.0711611	0.028468	0.00615697	0.0509697	0.0648084	0.0692644	Q9BWD1;Q9BWD1-2	Q9BWD1~ACAT2
ACBD3	Q9H3P7	Golgi resident protein GCP60	1.07896	1.14295	1.02924	1.07379	0.850847	0.992663			18	18	47	47	60.593	0	303.49	380	0.0406869	0.450601	0.869559	0.27156	0.329112	0.999265	0.998975	0.216328	0.0337152	0.0772544	0.0321283	0.0462266	0.0275048	0.0340421	Q9H3P7	Q9H3P7~ACBD3
ACBD5	B7Z2R7;Q5T8D3-2;Q5T8D3-3;Q5T8D3;Q5T8D3-4;X6RDD7;Q5T8E0	Acyl-CoA-binding domain-containing protein 5	0.986356	1.11049	0.863955	0.809337	0.900803	0.960096			15	14	35.4	33.7	58.792	0	255.03	162	0.0892971	0.394726	0.92573	0.441659	0.0301415	0.146669	0.786828	0.316842	0.0498341	0.0639082	0.0392011	0.0591538	0.031595	0.0181711	B7Z2R7;Q5T8D3-2;Q5T8D3-3;Q5T8D3;Q5T8D3-4;X6RDD7;Q5T8E0;A0A087X0B8;Q8NC06	B7Z2R7~ACBD5
ACBD6	Q9BR61;A0A2R8Y544	Acyl-CoA-binding domain-containing protein 6	0.776231	0.977722	0.751515	0.904956	0.844238	0.755252			10	10	46.5	46.5	31.15	0	23.639	164	0.251161	0.544291	0.279147	0.677143	0.463833	0.107618	0.0621421	0.506983	0.0613213	0.103604	0.0822568	0.0798132	0.0625473	0.0251403	Q9BR61;A0A2R8Y544	Q9BR61~ACBD6
ACBD7	Q8N6N7	Acyl-CoA-binding domain-containing protein 7	NaN	NaN	NaN	NaN	NaN	NaN			2	2	36.4	36.4	9.7902	0.00013864	4.042	6	0.998317	0.743023	NaN	NaN	NaN	NaN	NaN	NaN	NaN	NaN	NaN	NaN	NaN	NaN	Q8N6N7	Q8N6N7~ACBD7
ACIN1	S4R3H4;Q9UKV3;E7EQT4	Apoptotic chromatin condensation inducer in the nucleus	1.16022	1.12969	0.951512	1.10809	0.924674	0.877639			55	5	44.7	4.1	145.44	0	323.31	657	0.177047	0.0594706	0.0216951	0.0496777	0.41254	0.89024	0.466915	0.605731	0.0153183	0.0167609	0.0203883	0.0421424	0.0515372	0.0347302	S4R3H4;Q9UKV3;E7EQT4;Q9UKV3-3;Q9UKV3-2;G3V3B0	S4R3H4~ACIN1
ACLY	P53396	ATP-citrate synthase	0.956945	0.940596	1.0057	0.825248	1.15386	1.1228	+		71	2	73	1.3	120.84	0	323.31	2388	0.000333333	0.095933	0.1271	0.0358027	1.97e-05	1	0.000809391	0.000152523	0.0128503	0.0122605	0.00943302	0.0206991	0.0154111	0.00843859	P53396;K7EIE7;K7ESG8	P53396~ACLY
ACO1	P21399	Cytoplasmic aconitate hydratase	0.938882	0.952928	1.13922	1.02139	0.999933	0.886183	+		32	32	40.8	40.8	98.398	0	255.74	698	0.018	0.345013	0.161321	0.0798114	0.721837	0.0272683	0.0832989	0.673538	0.0189756	0.0241017	0.0363321	0.023057	0.0212617	0.0460315	P21399	P21399~ACO1
ACO2	Q99798;A2A274	Aconitate hydratase, mitochondrial	0.905001	0.905336	1.09932	1.10867	1.01009	0.90068	+		37	37	69	69	85.424	0	323.31	1155	0.000914286	0.216604	0.0353093	0.0415592	0.00027953	0.00164273	0.000414746	0.808216	0.0220327	0.0250724	0.0139042	0.0121353	0.0101745	0.0174884	Q99798;A2A274	Q99798~ACO2
ACOT13	Q9NPJ3-2;Q9NPJ3	Acyl-coenzyme A thioesterase 13;Acyl-coenzyme A thioesterase 13, N-terminally processed	0.919685	0.720058	1.34407	1.29958	1.09858	1.03093			5	5	74.4	74.4	12.366	0	37.477	97	0.524028	0.179516	0.98681	0.0565037	0.519634	0.952338	0.990905	0.931155	0.0351701	0.032981	0.205534	0.0726118	0.180773	0.0424814	Q9NPJ3-2;Q9NPJ3	Q9NPJ3-2~ACOT13
ACOT2;ACOT1	A0A087X0W7;A0A087WT95;P49753;Q86TX2;G3V4F2;P49753-2	Acyl-coenzyme A thioesterase 2, mitochondrial;Acyl-coenzyme A thioesterase 1	1.08767	1.08242	1.13987	1.07681	1.02516	0.817338			15	13	51.8	48.9	46.292	0	47.513	157	0.0583716	0.687617	0.7205	0.821781	0.999621	0.959542	0.0218235	0.999055	0.0530931	0.0527239	0.0517923	0.0835942	0.0572661	0.0486352	A0A087X0W7;A0A087WT95;P49753;Q86TX2;G3V4F2;P49753-2	A0A087X0W7~ACOT2
ACOT7	O00154-4;O00154-6;O00154-7;O00154;O00154-5;K7EKP8;O00154-2;O00154-3	Cytosolic acyl coenzyme A thioester hydrolase	1.1688	1.24906	1.16296	1.18038	1.13292	1.22972	+		22	22	72.2	72.2	37.419	0	211.11	812	0.00247514	0.213017	0.132734	0.0430956	2.41e-05	0.000498663	1.53e-05	0.0023607	0.0500094	0.0673529	0.0200136	0.0298458	0.0212748	0.0308017	O00154-4;O00154-6;O00154-7;O00154;O00154-5;K7EKP8;O00154-2;O00154-3;Q6ZUV0	O00154-4~ACOT7
ACOT8	O14734;H7C5A7;E9PJN0	Acyl-coenzyme A thioesterase 8	0.848905	0.812409	1.11633	0.952748	0.959144	0.861412			8	8	33.2	33.2	35.914	0	16.769	103	0.234545	0.532187	0.30045	0.431411	0.779945	0.999971	0.115029	0.789356	0.0560868	0.0726535	0.0532584	0.0939755	0.0812503	0.113481	O14734;H7C5A7;E9PJN0;H0Y698;Q9BR14;E9PMC4;E9PIS4;E9PRD4	O14734~ACOT8
ACOT9	Q9Y305-4;Q9Y305-2;Q9Y305;Q9Y305-3;H7C5Q2	Acyl-coenzyme A thioesterase 9, mitochondrial	0.946785	0.901172	1.05318	1.0511	1.08437	1.26365			19	19	53.3	53.3	50.85	0	110.59	270	0.702818	0.211793	0.139332	0.0257269	0.799067	0.99939	0.456844	0.834851	0.0268943	0.0463027	0.013687	0.0756089	0.0793576	0.114894	Q9Y305-4;Q9Y305-2;Q9Y305;Q9Y305-3;H7C5Q2;C9J7L8	Q9Y305-4~ACOT9
ACOX1	Q15067	Peroxisomal acyl-coenzyme A oxidase 1	NaN	NaN	1.62238	NaN	NaN	NaN			27	1	56.1	3	74.423	0.0049334	1.3468	7	0.995433	0.742957	NaN	NaN	NaN	NaN	NaN	NaN	NaN	NaN	0.496506	NaN	NaN	NaN	Q15067;K7ELT1;I3L0T4;K7ESC7;K7ENF1;I3L4S5;I3L2U4	Q15067~ACOX1
ACOX1	Q15067-2;Q15067-3	Peroxisomal acyl-coenzyme A oxidase 1	0.921615	1.03866	1.174	1.30848	0.992285	0.930247	+		28	2	61.2	8.2	74.667	0	323.31	536	0.00364126	0.287939	0.051897	0.729364	0.00171286	0.0400284	0.484751	0.910316	0.0140426	0.0330031	0.0183757	0.0380816	0.034363	0.0211335	Q15067-2;Q15067-3	Q15067-2~ACOX1
ACOX3	O15254;O15254-2	Peroxisomal acyl-coenzyme A oxidase 3	0.828291	0.986494	0.848487	0.859365	0.788761	0.852156			12	12	22.7	22.7	77.628	0	20.875	115	0.668036	0.398883	0.208625	0.609065	0.479646	0.433156	0.624094	0.464731	0.0482527	0.0730411	0.103904	0.0419561	0.073587	0.0184094	O15254;O15254-2;D6RJ89	O15254~ACOX3
ACP1	P24666;G5E9R5;P24666-4;P24666-3	Low molecular weight phosphotyrosine protein phosphatase	0.987134	1.04435	0.996846	1.00732	1.11923	0.973295			8	3	72.2	25.3	18.042	0	187.72	227	0.831753	0.438502	0.814839	0.194224	0.986209	0.977264	0.997982	0.576585	0.0396634	0.0282911	0.0257361	0.00928498	0.0618123	0.0242211	P24666;G5E9R5;P24666-4;P24666-3;F2Z2Q9	P24666~ACP1
ACP1	P24666-2;D3YTI2	Low molecular weight phosphotyrosine protein phosphatase	0.839283	0.957872	1.24456	1.35202	1.12601	1.46443			7	2	68.4	21.5	17.977	0	134.19	72	0.139372	0.865439	0.767235	0.792102	0.0662172	0.200206	0.0082381	0.314143	0.0623142	0.0952339	0.0632792	0.0394365	0.0522418	0.257295	P24666-2;D3YTI2	P24666-2~ACP1
ACP2	P11117;E9PQY3;E9PHY0;B7Z7D2;E9PP23	Lysosomal acid phosphatase	0.930302	1.08666	1.04977	1.22693	1.03075	0.857946	+		13	13	35.5	35.5	48.344	0	69.277	228	0.0278803	0.229257	0.542012	0.125801	0.246803	0.6046	0.0401245	0.994964	0.0242509	0.0366454	0.115112	0.0165105	0.0372409	0.0622636	P11117;E9PQY3;E9PHY0;B7Z7D2;E9PP23;E9PKW9;E9PQW9;B7Z6U3;P11117-2	P11117~ACP2
ACP6	Q9NPH0;Q9NPH0-2	Lysophosphatidic acid phosphatase type 6	0.84701	0.854695	1.01623	1.03255	0.861614	1.11507			9	9	27.1	27.1	48.886	0	32.449	125	0.279211	0.156833	0.0183392	0.0303749	0.797676	0.867463	0.620397	0.608466	0.0121041	0.0494772	0.0944338	0.0939753	0.0417971	0.0772562	Q9NPH0;Q9NPH0-2;A0A087WW36;V9GZ71;A0A087WYU6;A0A0A0MS36;A0A087WWB7	Q9NPH0~ACP6
ACSF2	Q96CM8-2;Q96CM8-3;Q96CM8	Acyl-CoA synthetase family member 2, mitochondrial	0.806314	0.950737	1.188	1.6397	1.10884	0.853118	+	+	17	2	37.3	4.4	70.622	0	80.823	232	0.00167247	0.0288	0.00146157	0.295662	0.000382998	0.142709	0.355845	0.805483	0.0169246	0.00926016	0.0246746	0.0887431	0.0785181	0.05758	Q96CM8-2;Q96CM8-3;Q96CM8;D6RF87	Q96CM8-2~ACSF2
ACSF3	Q4G176;A0A3B3ISK9;F5H362;F5H755;F5H5A1;F5H2G6	Acyl-CoA synthetase family member 3, mitochondrial	0.87063	0.876227	1.13751	1.22988	1.28872	1.32004			8	8	16	16	64.129	0.00013609	3.4592	38	0.103427	0.419495	0.219283	0.599884	0.0917401	0.410572	0.0700243	0.0270331	0.0408164	0.0895703	0.0428148	0.073777	0.0540997	0.0911515	Q4G176;A0A3B3ISK9;F5H362;F5H755;F5H5A1;F5H2G6;H0YGC7;F5GX20;F5H3B2;H0YH37	Q4G176~ACSF3
ACSL1	E7EPM6;P33121-3;P33121;B7Z3Z9;P33121-2;D6RER0	Long-chain-fatty-acid--CoA ligase 1	0.860814	0.853011	1.08281	1.39648	1.05041	0.923101			10	10	15.7	15.7	74.281	0.00014923	6.8518	51	0.116612	0.318115	0.11189	0.227831	0.10273	0.98503	0.725705	0.966388	0.0722521	0.0567697	0.0977145	0.0954674	0.0133398	0.0926987	E7EPM6;P33121-3;P33121;B7Z3Z9;P33121-2;D6RER0;H0Y9Z9;H0Y9U7	E7EPM6~ACSL1
ACSL3	O95573	Long-chain-fatty-acid--CoA ligase 3	0.962739	0.916141	0.919907	0.742925	1.19858	1.07729			28	26	54.2	49.9	80.419	0	159.11	623	0.012114	0.622074	0.459932	0.358123	0.125394	0.910413	0.341352	0.0629064	0.0431587	0.0076984	0.0195314	0.0717387	0.0442789	0.0178997	O95573;F5GWH2;F5H062	O95573~ACSL3
ACSL4	O60488-2;O60488	Long-chain-fatty-acid--CoA ligase 4	0.95562	0.832581	0.903318	0.754849	1.07488	1.26575	+		29	27	57.8	53.1	74.435	0	323.31	569	0.000842105	0.649119	0.999904	0.544665	0.000168846	0.191926	0.000297031	0.0382591	0.0184406	0.0698783	0.0161535	0.0328134	0.0314913	0.0111528	O60488-2;O60488;D6RF95;H0Y9A0;D6RD96;D6RFW9;D6RDA8	O60488-2~ACSL4
ACSS1	Q9NUB1-2;Q9NUB1;Q9NUB1-3;Q9NUB1-4	Acetyl-coenzyme A synthetase 2-like, mitochondrial	NaN	NaN	1.017	1.00909	1.49565	1.16898			8	8	19.7	19.7	74.626	0.00015382	8.3278	27	0.501561	0.741524	0.998305	0.904558	0.999583	0.994255	0.946457	0.38631	NaN	NaN	0.0392843	0.0435291	0.559057	0.180361	Q9NUB1-2;Q9NUB1;Q9NUB1-3;Q9NUB1-4;Q5TF43	Q9NUB1-2~ACSS1
ACSS2	Q9NR19;Q9NR19-2	Acetyl-coenzyme A synthetase, cytoplasmic	0.864104	0.84682	1.1846	1.0106	1.2212	1.0373			15	15	27.8	27.8	78.579	0	52.377	101	0.104767	0.510857	0.202989	0.55749	0.999985	0.282927	0.901398	0.046277	0.0277334	0.109657	0.0607202	0.0905111	0.0106009	0.0369069	Q9NR19;Q9NR19-2;F8WCJ4;C9JXD9;C9J7L5;C9IYL0;B4DEH9;C9JY31;F8WDJ9	Q9NR19~ACSS2
ACSS3	A0A0B4J1R2;Q9H6R3	Acyl-CoA synthetase short-chain family member 3, mitochondrial	0.78007	0.917302	1.14234	1.2044	1.0486	0.771305	+		18	18	37.8	37.8	74.591	0	71.278	237	0.0225444	0.49173	0.223007	0.48112	0.380131	0.96859	0.0195568	0.999994	0.014172	0.0971057	0.0921433	0.045608	0.03444	0.0663807	A0A0B4J1R2;Q9H6R3;Q9H6R3-2;F8VZB4	A0A0B4J1R2~ACSS3
ACTA2;ACTG2	P62736;P63267;P63267-2	Actin, aortic smooth muscle;Actin, gamma-enteric smooth muscle	NaN	NaN	NaN	NaN	NaN	NaN			28	1	67.1	2.9	42.009	0.00014255	5.0053	10	0.995927	0.741426	NaN	NaN	NaN	NaN	NaN	NaN	NaN	NaN	NaN	NaN	NaN	NaN	P62736;P63267;P63267-2;C9JFL5;F6UVQ4;F6QUT6;F8WB63;B8ZZJ2	P62736~ACTA2
ACTB	P60709;A0A2R8Y793	Actin, cytoplasmic 1;Actin, cytoplasmic 1, N-terminally processed	NaN	NaN	NaN	NaN	NaN	NaN			45	1	97.1	4.5	41.736	0	68.739	197	0.995761	0.741335	NaN	NaN	NaN	NaN	NaN	NaN	NaN	NaN	NaN	NaN	NaN	NaN	P60709;A0A2R8Y793;E7EVS6;A0A2R8YGF8;G5E9R0;A0A2R8YFE2;C9JUM1;C9JZR7;C9JTX5	P60709~ACTB
ACTBL2	Q562R1	Beta-actin-like protein 2	NaN	NaN	NaN	NaN	NaN	NaN			13	3	36.2	13.3	42.003	0.00052043	2.3844	20	0.995594	0.741707	NaN	NaN	NaN	NaN	NaN	NaN	NaN	NaN	NaN	NaN	NaN	NaN	Q562R1	Q562R1~ACTBL2
ACTC1;ACTA1	P68032;P68133;A6NL76	Actin, alpha cardiac muscle 1;Actin, alpha skeletal muscle	1.05306	1.00474	0.848755	0.891801	1.03365	1.73363	+		28	0	67.1	0	42.019	0	86.985	730	0.00132806	0.837745	0.962509	0.826077	0.453101	0.14104	0.000607035	0.943557	0.0410011	0.0728861	0.0380418	0.0387247	0.0904148	0.0606357	P68032;P68133;A6NL76	P68032~ACTC1
ACTG1	K7EM38		NaN	NaN	NaN	NaN	NaN	NaN			15	2	95.5	15	14.522	0.00014495	5.6234	3	0.995128	0.741615	NaN	NaN	NaN	NaN	NaN	NaN	NaN	NaN	NaN	NaN	NaN	NaN	K7EM38;F8WCH0	K7EM38~ACTG1
ACTG1	P63261;I3L3I0;I3L1U9;I3L4N8	Actin, cytoplasmic 2;Actin, cytoplasmic 2, N-terminally processed	1.0315	1.05739	1.00887	1.01921	1.00074	0.944559			46	0	97.3	0	41.792	0	323.31	5931	0.169839	0.179087	0.185859	0.0193721	0.999951	0.998853	0.255766	0.992453	0.0103971	0.0155135	0.00772169	0.0207284	0.014875	0.018544	P63261;I3L3I0;I3L1U9;I3L4N8;I3L3R2;J3KT65	P63261~ACTG1
ACTL6A	O96019;O96019-2;H7C5S0	Actin-like protein 6A	1.20348	1.04959	0.95661	1.07449	0.975146	1.0727			16	16	56.2	56.2	47.46	0	104.21	425	0.250878	0.165365	0.0896891	0.735765	0.929308	0.677752	0.356516	0.998755	0.0510537	0.0355773	0.0166992	0.0615884	0.0422815	0.0191619	O96019;O96019-2;H7C5S0;C9JQT2;O94805	O96019~ACTL6A
ACTN1	P12814;P12814-3;P12814-2;P12814-4	Alpha-actinin-1	0.972392	0.950914	0.891397	0.817225	1.13179	1.25391	+		65	6	80.8	10.1	103.06	0	323.31	2311	0.00132218	0.522778	0.694506	0.186644	0.0303162	0.274967	0.00170964	0.0440544	0.00925574	0.0444893	0.0248411	0.0460173	0.0207029	0.0649899	P12814;P12814-3;P12814-2;P12814-4;G3V2N5;G3V5M4;G3V380	P12814~ACTN1
ACTN4	H7C144		1.15687	0.913309	1.00823	1.12579	0.844248	0.992628			26	2	88.6	8.2	39.001	0	9.1389	61	0.777515	0.473952	0.874783	0.805047	0.82553	0.780476	0.999427	0.981971	NaN	0.023341	0.175303	0.0186448	0.154815	0.0378232	H7C144	H7C144~ACTN4
ACTN4	K7EJH8		0.800781	0.88993	1.50503	1.35225	1.33732	1.00599			14	2	75.8	18.7	21.43	0.00014601	5.8809	71	0.308487	0.516942	0.256707	0.203258	0.316549	0.389211	0.999808	0.228881	0.0747951	0.12446	0.27578	0.172682	0.110712	0.0356987	K7EJH8	K7EJH8~ACTN4
ACTN4	O43707;O43707-2	Alpha-actinin-4	0.993903	0.957662	0.980307	0.879567	1.0458	1.02744	+		72	21	83.2	29	104.85	0	323.31	6122	0.0235779	0.252546	0.383746	0.0362412	0.0396467	0.943339	0.902898	0.385194	0.0243428	0.0160942	0.0195527	0.0382705	0.0078557	0.0201375	O43707;O43707-2;F5GXS2;O43707-3;K7EP19;D6RH00	O43707~ACTN4
ACTR10	Q9NZ32;V9GYX7;G3V2Q5;G3V5Y4;F6S9Y6	Actin-related protein 10	0.851815	0.855068	0.859915	0.743783	0.86958	0.866567			16	16	52.5	52.5	46.306	0	119.18	292	0.219056	0.056505	0.00410585	0.00572175	0.0529183	0.564018	0.383683	0.998815	0.00267927	0.0164262	0.0535127	0.0256934	0.0821046	0.0532981	Q9NZ32;V9GYX7;G3V2Q5;G3V5Y4;F6S9Y6;G3V524;H0YJD9;H0YJE8;G3V4K6	Q9NZ32~ACTR10
ACTR1A	P61163;R4GMT0;A0A1B0GVS3	Alpha-centractin	0.981347	0.992713	1.03407	0.98109	0.980196	0.999733			19	10	66	41.8	42.613	0	278.76	458	0.922871	0.649572	0.538169	0.860878	0.999386	0.966226	0.951727	0.833184	0.0376586	0.0187138	0.0387407	0.0244487	0.0311129	0.0334084	P61163;R4GMT0;A0A1B0GVS3	P61163~ACTR1A
ACTR1B	P42025	Beta-centractin	1.02068	1.10836	1.24054	1.07349	0.860738	1.05581			16	7	57.4	30.6	42.293	0	186.09	59	0.922593	0.35668	0.987891	0.278832	0.939185	0.812496	0.965155	1	0.0327255	0.0865085	0.118583	0.192867	0.111784	0.140779	P42025	P42025~ACTR1B
ACTR2	P61160;P61160-2;F5H6T1	Actin-related protein 2	0.992708	0.899802	0.99369	0.837869	1.02871	1.05404	+		16	16	56.6	56.6	44.76	0	259.58	816	0.0248802	0.109857	0.132285	0.00292561	0.00382161	0.985471	0.620449	0.974766	0.0164168	0.0214229	0.0226531	0.0238195	0.0575301	0.0170188	P61160;P61160-2;F5H6T1;A0A1B0GWD0;A0A1B0GWH0	P61160~ACTR2
ACTR3	P61158;B4DXW1	Actin-related protein 3	0.940621	0.780618	0.932829	0.879951	1.01749	1.03689	+	+	24	24	74.4	74.4	47.371	0	323.31	939	0.0094902	0.0322692	0.194988	0.000264175	0.012156	0.0783008	0.870678	0.866702	0.0109282	0.0267957	0.0175269	0.0100563	0.0367245	0.0212933	P61158;B4DXW1;F8WDR7;Q9P1U1-2;Q9P1U1;Q9P1U1-3;A0A0A0MTI9;H7C4J1;C9IZN3;Q9C0K3;F8WEW2;F8WE84	P61158~ACTR3
ACTR5	Q9H9F9	Actin-related protein 5	NaN	NaN	1.21899	1.24742	1.28531	0.889866			7	7	15.5	15.5	68.297	0	10.968	24	0.939259	0.741804	0.470983	0.892579	0.999997	0.999375	0.187104	0.931824	NaN	NaN	0.0166854	0.248981	0.0847291	NaN	Q9H9F9	Q9H9F9~ACTR5
ACTR8	Q9H981;Q9H981-2	Actin-related protein 8	1.04452	NaN	NaN	NaN	NaN	NaN			6	6	10.9	10.9	70.483	0.00015328	8.1179	8	0.995283	0.782805	NaN	NaN	NaN	NaN	NaN	NaN	0.0959058	NaN	NaN	NaN	NaN	NaN	Q9H981;Q9H981-2;C9J7L6;H0Y849;Q9H981-3	Q9H981~ACTR8
ACVR1	Q04771	Activin receptor type-1	NaN	NaN	1.03376	1.10742	1.35459	NaN			3	3	8.1	8.1	57.152	0.00014198	4.8339	15	0.816517	0.741986	NaN	NaN	NaN	NaN	NaN	NaN	NaN	NaN	0.26023	0.0734026	NaN	NaN	Q04771	Q04771~ACVR1
ACY1;ABHD14A-ACY1	Q03154;A0A1B0GU86;A0A1B0GW23;Q03154-4;C9JMV9;Q03154-2;Q03154-3;A0A1B0GVA5;A0A1B0GV31	Aminoacylase-1	1.20339	1.03758	0.889908	0.679293	0.756848	0.464512	+		13	13	43.6	43.6	45.884	0	41.086	124	0.0195045	0.132971	0.0689717	0.984204	0.187659	0.892463	0.00257581	0.739193	0.0331598	0.0317189	0.0672107	0.112302	0.0191601	0.0466884	Q03154;A0A1B0GU86;A0A1B0GW23;Q03154-4;C9JMV9;Q03154-2;Q03154-3;A0A1B0GVA5;A0A1B0GV31;C9JYZ0;F8WC59;A0A1B0GTG3;A0A1B0GVZ3;A0A1B0GVG0;A0A1B0GU36;A0A1B0GUT4	Q03154~ACY1
ACYP1	G3V2U7;P07311	Acylphosphatase;Acylphosphatase-1	1.06916	1.04503	1.20767	1.52931	1.19974	1.36956	+		5	5	39.5	39.5	14.125	0.00015314	8.0648	101	0.0297823	0.569321	0.462137	0.477809	0.00428776	0.808473	0.0392036	0.410933	0.0478304	0.0519826	0.0286191	0.0975956	0.0698173	0.0662595	G3V2U7;P07311;G3V3F8;G3V597;P07311-2	G3V2U7~ACYP1
ACYP2	P14621;U3KPX1;E9PF46;F8WA34;U3KPX8;U3KQL2	Acylphosphatase-2;Acylphosphatase	1.05508	1.24483	1.11748	1.25422	1.01613	1.25728			5	5	46.5	46.5	11.139	0.00014804	6.4456	61	0.919142	0.23187	0.996218	0.118042	0.788706	0.886764	0.740209	0.999899	0.0589893	0.0534283	0.0673622	0.13588	0.0902909	0.196694	P14621;U3KPX1;E9PF46;F8WA34;U3KPX8;U3KQL2	P14621~ACYP2
ADA	P00813;F5GXW0;F5GWI4;F5GYD4	Adenosine deaminase	1.01242	1.15455	NaN	NaN	NaN	NaN			4	4	15.4	15.4	40.764	0	9.3913	27	0.996895	0.568818	0.545407	0.955963	0.622263	0.999669	0.812559	0.998396	0.0231282	0.078788	NaN	NaN	NaN	NaN	P00813;F5GXW0;F5GWI4;F5GYD4	P00813~ADA
ADAL	Q6DHV7;Q6DHV7-2;Q6DHV7-3	Adenosine deaminase-like protein	0.893711	0.865736	0.923423	0.94665	1.15951	1.2985			8	8	27.6	27.6	40.263	0	19.404	50	0.15739	0.906995	0.604459	0.180656	0.442242	0.469756	0.805217	0.518595	0.136858	0.104637	0.055093	0.0792258	0.0865303	0.12736	Q6DHV7;Q6DHV7-2;Q6DHV7-3;H3BUD6;H3BQR9	Q6DHV7~ADAL
ADAM10	O14672	Disintegrin and metalloproteinase domain-containing protein 10	1.08714	1.09655	0.90856	0.918086	0.92568	0.839771			31	31	58.2	58.2	84.141	0	323.31	630	0.100827	0.302558	0.260444	0.187902	0.20168	0.121224	0.0362337	0.941275	0.0198494	0.0571373	0.0266894	0.0263463	0.0553079	0.0179527	O14672;O14672-2;H0YNC5;C9J9B4;H3BS53;H0YK87	O14672~ADAM10
ADAM12	O43184;Q5JRP2;O43184-3;O43184-4;O43184-2	Disintegrin and metalloproteinase domain-containing protein 12	NaN	NaN	NaN	NaN	NaN	NaN			2	2	4	4	99.541	0.0023899	1.678	2	0.996727	0.742168	NaN	NaN	NaN	NaN	NaN	NaN	NaN	NaN	NaN	NaN	NaN	NaN	O43184;Q5JRP2;O43184-3;O43184-4;O43184-2	O43184~ADAM12
ADAM15	Q13444-10;Q13444-9;Q13444-8;Q13444-2;Q13444-7;Q13444-6;Q13444-12;Q13444-5;Q13444-4;Q13444-3;Q13444;Q13444-11	Disintegrin and metalloproteinase domain-containing protein 15	1.14699	0.943245	0.918364	0.748143	0.867569	0.724783			18	6	31.6	10.5	83.664	0	33.881	166	0.106326	0.233133	0.131179	0.965912	0.0453257	0.501583	0.0937601	0.772616	0.0458841	0.0677097	0.0455478	0.00800599	0.0637107	0.0738503	Q13444-10;Q13444-9;Q13444-8;Q13444-2;Q13444-7;Q13444-6;Q13444-12;Q13444-5;Q13444-4;Q13444-3;Q13444;Q13444-11	Q13444-10~ADAM15
ADAM17	P78536;P78536-2	Disintegrin and metalloproteinase domain-containing protein 17	0.992315	0.849853	1.18804	1.09432	1.00852	1.00935			17	15	28.6	24.5	93.02	0	170.71	119	0.275954	0.649031	0.944479	0.725989	0.669733	0.198832	0.999922	0.959136	0.0896056	0.0759294	0.0611214	0.0323845	0.0566853	0.0358042	P78536;P78536-2;A6H8L4;E7EUI5	P78536~ADAM17
ADAM19	Q9H013-2;Q9H013;H0YC66	Disintegrin and metalloproteinase domain-containing protein 19	NaN	NaN	1.46105	0.862026	1.19991	1.93874			16	16	19.7	19.7	100.85	0	14.367	20	0.284955	0.74224	0.874882	0.964786	0.997205	0.999645	0.337885	0.665643	NaN	NaN	NaN	0.0640102	0.133938	0.579963	Q9H013-2;Q9H013;H0YC66;E5RIS2	Q9H013-2~ADAM19
ADAM9	Q13443;A0AVL1;Q13443-2;F8WC54	Disintegrin and metalloproteinase domain-containing protein 9	0.944257	0.867717	0.970572	0.98306	1.09224	1.04929			24	24	32.1	32.1	90.555	0	89.998	298	0.268736	0.0501786	0.188568	0.0090138	0.79753	0.931027	0.981011	0.245499	0.0127926	0.0149374	0.0286107	0.0479182	0.0427436	0.0403325	Q13443;A0AVL1;Q13443-2;F8WC54;A0A0J9YY58;C9J6H5;C9JPM3	Q13443~ADAM9
ADAMTSL1	Q8N6G6	ADAMTS-like protein 1	NaN	NaN	NaN	NaN	NaN	NaN			4	4	2.7	2.7	193.41	0.0018923	1.7434	4	0.99656	0.742069	NaN	NaN	NaN	NaN	NaN	NaN	NaN	NaN	NaN	NaN	NaN	NaN	Q8N6G6;Q8N6G6-2;Q8N6G6-1;Q8N6G6-4	Q8N6G6~ADAMTSL1
ADAR	P55265-5;P55265;P55265-4;A0A3B3IRQ9;H0YCK3;P55265-3;P55265-2;A0A3B3ISX1	Double-stranded RNA-specific adenosine deaminase	1.14125	1.06301	0.969556	1.1129	0.970812	0.869615		+	40	40	58.1	58.1	103.64	0	249.2	908	0.0393471	0.0248	0.00238907	0.0944713	0.119015	0.999788	0.401783	0.91966	0.0196988	0.0105921	0.0222526	0.0291147	0.0498151	0.0222738	P55265-5;P55265;P55265-4;A0A3B3IRQ9;H0YCK3;P55265-3;P55265-2;A0A3B3ISX1;A0A3B3ITG9;A0A3B3ISU1	P55265-5~ADAR
ADARB1	P78563-3;P78563;P78563-5;P78563-6;P78563-2;P78563-4	Double-stranded RNA-specific editase 1	0.820527	0.611336	1.5165	1.51834	1.45015	1.43736	+		12	12	23.8	23.8	77.794	0	30.384	102	0.0011831	0.736871	0.978472	0.354494	0.00017233	4.2e-05	0.000220811	0.000980855	0.0958058	0.115191	0.0336738	0.0393308	0.0839429	0.0417646	P78563-3;P78563;P78563-5;P78563-6;P78563-2;P78563-4;A0A0A0MSG8	P78563-3~ADARB1
ADCK3	Q8NI60;Q8NI60-3;Q8NI60-4	Atypical kinase ADCK3, mitochondrial	1.07518	0.860969	1.05989	0.937065	0.796205	0.872023			11	11	23.2	23.2	71.949	0	18.829	58	0.622388	0.378214	0.570118	0.636262	0.990051	0.969744	0.465837	0.999924	0.0881884	0.104313	0.192309	0.132736	0.133599	NaN	Q8NI60;Q8NI60-3;Q8NI60-4;Q8NI60-2	Q8NI60~ADCK3
ADCK4	Q96D53-2;Q96D53	AarF domain-containing protein kinase 4	0.988864	0.804069	1.05757	1.25894	0.792666	0.680793			7	7	16.9	16.9	55.852	0	10.611	53	0.20084	0.373321	0.993278	0.260693	0.64753	0.919507	0.350708	0.96312	0.112997	0.00614493	0.0918231	0.112082	0.169549	NaN	Q96D53-2;Q96D53;M0R001;M0R011	Q96D53-2~ADCK4
ADCY3	U3KQ91;A0A0A0MSC1;O60266;O60266-2	Adenylate cyclase type 3	NaN	NaN	NaN	NaN	NaN	NaN			7	7	11.9	11.9	89.121	0.00014116	4.6401	8	0.997055	0.741898	NaN	NaN	NaN	NaN	NaN	NaN	NaN	NaN	NaN	NaN	NaN	NaN	U3KQ91;A0A0A0MSC1;O60266;O60266-2;H7C1A6;C9JLX3;C9JYB5	U3KQ91~ADCY3
ADD1	E7EV99;E7ENY0;P35611-2;P35611-6;P35611;P35611-3;P35611-4;H0Y9H2;P35611-5;A0A0A0MSR2	Alpha-adducin	0.816201	0.739684	0.911095	1.08592	0.964694	0.879664			28	27	56.2	54.9	70.055	0	323.31	297	0.245414	0.064022	0.042435	0.00637267	0.953058	0.657504	0.324786	0.951123	0.0488627	0.0444757	0.0491531	0.0279247	0.0466686	0.0515027	E7EV99;E7ENY0;P35611-2;P35611-6;P35611;P35611-3;P35611-4;H0Y9H2;P35611-5;A0A0A0MSR2;D6RF25;H0YG19;D6RAH3;D6RJE2;H0YFD8	E7EV99~ADD1
ADD2	P35612;P35612-4;P35612-3;P35612-2;P35612-8;P35612-9	Beta-adducin	0.940891	0.78222	0.997292	0.871396	1.09253	1.06888			35	34	57.4	56.3	80.853	0	208.09	394	0.189668	0.0599653	0.15684	0.00516084	0.215748	0.892925	0.886152	0.989804	0.0246138	0.0309634	0.00715512	0.0437999	0.0557568	0.0942839	P35612;P35612-4;P35612-3;P35612-2;P35612-8;P35612-9;C9JTM0;A0A1C7CYY0;P35612-5;P35612-6;C9J080;C9J299;P35612-7	P35612~ADD2
ADD3	Q9UEY8-2;Q9UEY8	Gamma-adducin	0.865978	0.882965	1.03028	0.988611	0.894307	0.791547	+		22	22	36.8	36.8	75.67	0	142.25	320	0.0156271	0.413406	0.111715	0.1941	1	0.998627	0.00502888	0.591435	0.037583	0.0447838	0.0216819	0.0349389	0.0456571	0.0375109	Q9UEY8-2;Q9UEY8	Q9UEY8-2~ADD3
ADH5	P11766;H0YAG8	Alcohol dehydrogenase class-3	1.0126	1.14912	1.07685	1.0405	0.993753	1.07896			19	19	71.9	71.9	39.724	0	323.31	602	0.951259	0.176491	0.981278	0.151428	0.884473	0.935488	0.98205	0.892296	0.0428285	0.0325841	0.0370519	0.0172786	0.0611859	0.056211	P11766;H0YAG8;D6RFE4;D6R9G2;D6RAY0	P11766~ADH5
ADI1	Q9BV57;Q9BV57-2	1,2-dihydroxy-3-keto-5-methylthiopentene dioxygenase	0.828294	0.906939	1.00518	0.979504	0.82603	0.502436	+		12	12	73.2	73.2	21.498	0	79.171	251	0.000941176	0.261837	0.123954	0.579963	0.758773	0.990354	3.56e-08	0.0202595	0.042342	0.0427117	0.0444312	0.053442	0.0254778	0.0262512	Q9BV57;Q9BV57-2;A0A0G2JQN5;H7C382	Q9BV57~ADI1
ADK	P55263;P55263-3;P55263-2;P55263-4	Adenosine kinase	0.99449	0.995285	0.97491	0.883571	0.896896	0.822734			23	23	76	76	40.545	0	209.77	537	0.0618831	0.997756	0.956242	0.958114	0.0353406	0.396591	0.00512839	0.123714	0.0102461	0.021639	0.0473258	0.0117602	0.0113839	0.0148618	P55263;P55263-3;P55263-2;P55263-4	P55263~ADK
ADNP	Q9H2P0;A0A2R8Y6X0	Activity-dependent neuroprotector homeobox protein	1.12537	1.05407	0.971272	1.13333	0.911865	0.942398			39	39	44.8	44.8	123.56	0	123.09	426	0.515831	0.284108	0.0614361	0.18211	0.735908	0.999871	0.833808	0.903145	0.0345181	0.058166	0.0556022	0.0532573	0.049422	0.0223176	Q9H2P0;A0A2R8Y6X0;A0A2R8Y469;E9PQK8;A0A2R8YCL6	Q9H2P0~ADNP
ADO	Q96SZ5	2-aminoethanethiol dioxygenase	0.859967	0.902109	1.076	1.0777	0.923669	0.956702			6	6	28.9	28.9	29.751	0	14.13	80	0.456065	0.535126	0.344532	0.730223	0.927907	0.999931	0.659202	0.852733	0.121278	0.0266595	0.038643	0.0904023	0.0326982	0.0963061	Q96SZ5	Q96SZ5~ADO
ADPGK	Q9BRR6-2;Q9BRR6;H3BRS6	ADP-dependent glucokinase	0.979413	0.892409	0.996102	1.01031	1.05975	1.22443	+		15	15	45.8	45.8	53.96	0	275.68	466	0.00559431	0.482534	0.774118	0.198353	0.862214	0.832451	0.000514288	0.978372	0.0638821	0.0372556	0.0276709	0.0278789	0.0439647	0.0124697	Q9BRR6-2;Q9BRR6;H3BRS6;Q9BRR6-3;Q9BRR6-4;Q9BRR6-5;H3BTH4;H3BN66;H3BU35;Q9BRR6-6	Q9BRR6-2~ADPGK
ADPRHL2	Q9NX46	Poly(ADP-ribose) glycohydrolase ARH3	0.975267	0.997188	1.191	1.14725	1.27642	1.39176	+		11	11	46	46	38.946	0	71.442	202	0.0191976	0.313779	0.103812	0.696121	0.200868	0.413898	0.00379015	0.0374266	0.0286184	0.00970291	0.0479168	0.0430288	0.0441084	0.0683026	Q9NX46	Q9NX46~ADPRHL2
ADRBK1	P25098	Beta-adrenergic receptor kinase 1	1.0558	1.25004	1.03116	1.01517	0.99878	1.08026			23	23	38.6	38.6	79.573	0	56.495	201	0.885511	0.723362	0.972214	0.71184	0.753693	0.865715	0.845259	0.966228	0.0314589	0.0902415	0.0707702	0.0422259	0.0211909	0.0690801	P25098;E9PRV7;P35626;Q8N433	P25098~ADRBK1
ADRM1	Q16186;A0A087WX59	Proteasomal ubiquitin receptor ADRM1	1.03315	1.08916	1.00593	0.986119	1.04832	1.08598			13	13	33.4	33.4	42.153	0	94.806	261	0.29476	0.511541	0.827707	0.374282	0.984717	0.980113	0.326102	0.649022	0.0445227	0.0254725	0.0461749	0.0206786	0.0581943	0.0448926	Q16186;A0A087WX59;A0A087WUX6	Q16186~ADRM1
ADSL	P30566;A0A1B0GTJ7;A0A1B0GWJ0;A0A0A6YY92;P30566-2;A0A096LNY6;A0A1B0GWF8;A0A1B0GTG9	Adenylosuccinate lyase	0.897677	1.00164	0.900649	0.868325	1.00267	1.1876	+		20	20	61	61	54.889	0	323.31	495	0.00205063	0.695649	0.484872	0.992214	0.0436152	0.104376	0.0115125	0.991812	0.00377352	0.0431057	0.0427452	0.0162399	0.0246341	0.0374396	P30566;A0A1B0GTJ7;A0A1B0GWJ0;A0A0A6YY92;P30566-2;A0A096LNY6;A0A1B0GWF8;A0A1B0GTG9;A0A096LNY5;A0A096LNY4;A0A096LPA2;A0A096LP72;B4DEP1;A0A096LP76;A0A096LP92;V9GY96;A0A1W2PRX2;A0A096LNT0	P30566~ADSL
ADSS	P30520	Adenylosuccinate synthetase isozyme 2	0.816989	0.850452	0.851946	0.638765	0.880655	1.07445	+		17	17	52	52	50.097	0	120.84	563	0.00102326	0.209945	0.0204667	0.0615075	3.42e-05	0.0169598	0.795024	0.287676	0.0262294	0.0228598	0.0173888	0.0334566	0.0495926	0.0169535	P30520;Q8N142	P30520~ADSS
AEBP2	Q6ZN18-2;Q6ZN18	Zinc finger protein AEBP2	NaN	NaN	NaN	NaN	NaN	NaN			7	7	20.7	20.7	52.761	0	69.235	3	0.996402	0.744219	NaN	NaN	NaN	NaN	NaN	NaN	NaN	NaN	NaN	NaN	NaN	NaN	Q6ZN18-2;Q6ZN18;G5EA50;Q6ZN18-3;H0YH08;H7BYT4	Q6ZN18-2~AEBP2
AES	Q08117;Q08117-2;K7EQH5;K7ELE3	Amino-terminal enhancer of split	1.28962	0.999198	0.905814	1.25816	1.11874	0.814163			5	5	42.1	42.1	21.97	0	72.005	56	0.186379	0.744398	0.610059	0.995051	0.663348	0.497555	0.315159	0.87092	NaN	NaN	0.0782356	0.213086	0.144555	0.0801002	Q08117;Q08117-2;K7EQH5;K7ELE3;K7ELQ8	Q08117~AES
AFAP1	Q8N556-2;Q8N556	Actin filament-associated protein 1	0.875185	0.887057	0.875002	0.647391	0.997787	0.893176	+		23	22	37.7	36.9	89.794	0	207.69	173	0.00104854	0.327706	0.0957489	0.383256	4.98e-07	0.0222282	0.0508539	0.69364	0.0335231	0.0327922	0.0143148	0.0279429	0.0454993	0.0160243	Q8N556-2;Q8N556;Q8TED9-3	Q8N556-2~AFAP1
AFF1	F5GXF9;P51825;P51825-3;P51825-2	AF4/FMR2 family member 1	NaN	NaN	NaN	NaN	NaN	NaN			3	3	3.7	3.7	131.12	0.00015119	7.4104	6	0.996236	0.744305	NaN	NaN	NaN	NaN	NaN	NaN	NaN	NaN	NaN	NaN	NaN	NaN	F5GXF9;P51825;P51825-3;P51825-2;E7ETI4;E7EMC5	F5GXF9~AFF1
AFF4	Q9UHB7;Q9UHB7-2	AF4/FMR2 family member 4	1.14111	1.20678	0.897325	1.04437	0.894758	1.03823			27	27	29.9	29.9	127.46	0	270.77	66	0.796451	0.262387	0.236116	0.154758	0.999933	0.890982	0.998944	0.648282	0.0788624	0.0621946	0.0865787	0.0882465	0.0692251	0.0477241	Q9UHB7;Q9UHB7-2;Q9UHB7-3;C9JCE0;H7C319	Q9UHB7~AFF4
AFG3L2	Q9Y4W6	AFG3-like protein 2	0.802923	0.879411	1.02614	1.03975	1.03802	1.03775			30	29	39	38	88.583	0	240.55	484	0.70102	0.164613	0.0350943	0.0600377	0.479866	0.994267	0.861022	0.922863	0.0414432	0.0351917	0.0352143	0.0701072	0.0425695	0.0531385	Q9Y4W6;K7EP56	Q9Y4W6~AFG3L2
AFTPH	Q6ULP2-8;Q6ULP2-6;Q6ULP2;Q6ULP2-9;B8ZZI9;Q6ULP2-7	Aftiphilin	NaN	NaN	0.897735	0.727168	0.504287	0.615115			11	11	15.7	15.7	99.37	0	70.427	37	0.745403	0.744042	0.594467	0.0628716	0.611636	0.322705	0.722895	0.717145	NaN	NaN	NaN	0.0389516	0.172774	NaN	Q6ULP2-8;Q6ULP2-6;Q6ULP2;Q6ULP2-9;B8ZZI9;Q6ULP2-7;A0A0A0MSN6;A0A0U1RR74	Q6ULP2-8~AFTPH
AGA	P20933	N(4)-(beta-N-acetylglucosaminyl)-L-asparaginase;Glycosylasparaginase alpha chain;Glycosylasparaginase beta chain	0.970707	1.28818	1.25301	1.48388	0.918824	0.70637	+		8	8	34.7	34.7	37.208	0	56.999	115	0.0127264	0.622602	0.904804	0.472326	0.130778	0.446416	0.0262236	0.513037	0.0827403	0.184244	0.151418	0.155044	0.0625147	0.0186363	P20933;H0Y9C7;H0Y8L9	P20933~AGA
AGAP1	E7EUN2;A0A087X1U1;F5GXM9		NaN	NaN	NaN	NaN	NaN	NaN			9	2	9.3	1.7	116.62	0.00013563	3.3664	2	0.996069	0.743941	NaN	NaN	NaN	NaN	NaN	NaN	NaN	NaN	NaN	NaN	NaN	NaN	E7EUN2;A0A087X1U1;F5GXM9;A0A087X044;H7C0A7;H7C211	E7EUN2~AGAP1
AGAP3	Q96P47;Q96P47-2;Q96P47-4;Q96P47-3;Q96P47-6;C9J975;E7ESL9;Q96P47-5	Arf-GAP with GTPase, ANK repeat and PH domain-containing protein 3	0.968401	0.981328	0.830036	0.756981	0.769395	0.736858			14	11	20.3	16	95.043	0	71.729	100	0.267452	0.976988	0.934063	0.947255	0.31882	0.987945	0.122732	0.667411	0.0213758	0.0946012	0.0529853	0.0682597	0.0406581	0.0769756	Q96P47;Q96P47-2;Q96P47-4;Q96P47-3;Q96P47-6;C9J975;E7ESL9;Q96P47-5;H0Y873;H7C4F1;H7C5G0;H7C4U6;C9J8Z2	Q96P47~AGAP3
AGFG1	P52594-2;P52594-3;P52594;P52594-4;B8ZZY2;C9J2I0	Arf-GAP domain and FG repeat-containing protein 1	1.077	0.986652	0.768406	0.69535	0.794079	0.890213	+		16	16	42.1	42.1	54.181	0	323.31	158	0.00672397	0.78914	0.981311	0.796137	0.000398521	0.00876581	0.459147	0.0393956	0.0686765	0.014582	0.0279752	0.0355308	0.0434179	0.0292121	P52594-2;P52594-3;P52594;P52594-4;B8ZZY2;C9J2I0	P52594-2~AGFG1
AGFG2	A0A0C4DG34;O95081-2;O95081	Arf-GAP domain and FG repeat-containing protein 2	NaN	0.9106	1.19466	1.14452	1.20042	1.22523			3	3	25.2	25.2	17.181	0.00013897	4.1141	29	0.82077	0.743852	0.415684	0.875672	0.074991	0.0553097	0.0591338	0.0659132	NaN	NaN	0.0741681	0.168867	0.0728928	0.0284176	A0A0C4DG34;O95081-2;O95081	A0A0C4DG34~AGFG2
AGK	Q53H12;A0A3B3ISZ0;E9PC15;A0A3B3ITD0;A0A3B3ISY9;E9PG39;A0A0G2JLG5	Acylglycerol kinase, mitochondrial	1.04606	1.04706	0.986278	1.14574	1.05215	1.06204			20	20	62.1	62.1	47.137	0	206.95	536	0.505982	0.795855	0.973235	0.951861	0.248853	0.999577	0.948945	0.94948	0.00966991	0.0309311	0.0355883	0.0430549	0.0362251	0.0653138	Q53H12;A0A3B3ISZ0;E9PC15;A0A3B3ITD0;A0A3B3ISY9;E9PG39;A0A0G2JLG5;A0A3B3ITX7;A0A3B3ITV0;A0A3B3IUC9;A0A3B3IS09;A0A0G2JLD0;A0A3B3IRM6;Q53H12-2;F8WDD1	Q53H12~AGK
AGL	P35573;P35573-2;P35573-3	Glycogen debranching enzyme;4-alpha-glucanotransferase;Amylo-alpha-1,6-glucosidase	0.974005	0.876742	1.00144	0.955243	1.013	0.881126			51	51	41.6	41.6	174.76	0	127.93	600	0.0521885	0.342878	0.600461	0.0990598	0.131727	0.999997	0.015946	0.99199	0.0348629	0.0477394	0.0464461	0.0426606	0.000686882	0.0325507	P35573;P35573-2;P35573-3;A0A1C7CYW1	P35573~AGL
AGO1	Q9UL18;Q5TA58	Protein argonaute-1;Protein argonaute	1.01585	1.1096	0.994047	0.946812	0.958045	0.816756			26	11	42.2	19.6	97.213	0	41.674	236	0.133825	0.210496	0.436571	0.0396715	0.992663	0.996723	0.0966518	0.999203	0.0252629	0.0287674	0.0571015	0.0327706	0.0656786	0.0508425	Q9UL18;Q5TA58;A0A0U1RQZ8	Q9UL18~AGO1
AGO2	Q9UKV8;Q9UKV8-2	Protein argonaute-2	1.21443	1.20762	0.945119	0.996827	0.882936	0.929687			35	26	52	39.7	97.207	0	83.472	450	0.636535	0.225994	0.0695729	0.0613827	0.731975	0.791252	0.566861	0.336476	0.0686258	0.0204138	0.0638966	0.0895726	0.0522458	0.0173665	Q9UKV8;Q9UKV8-2;E5RJY2	Q9UKV8~AGO2
AGO3	Q9H9G7;Q9H9G7-2	Protein argonaute-3	0.845431	0.875518	0.8237	0.860422	0.85731	0.813771			22	7	34.8	10.6	97.359	0	10.261	49	0.529163	0.779796	0.605458	0.728336	0.114635	0.119465	0.390554	0.379723	0.06348	0.163163	0.0224317	0.11354	0.017802	0.0856512	Q9H9G7;Q9H9G7-2;Q5TA56;A0A0U1RR19	Q9H9G7~AGO3
AGPAT1	Q99943	1-acyl-sn-glycerol-3-phosphate acyltransferase alpha	0.777186	0.721698	1.8024	1.66943	0.918449	0.814172			4	4	16.6	16.6	31.716	0.00015069	7.2893	69	0.590371	0.454479	0.580346	0.21455	0.541422	0.672439	0.999992	0.999743	0.0403716	0.18429	0.420525	0.200975	0.274785	0.356143	Q99943	Q99943~AGPAT1
AGPAT3	Q9NRZ7-2;Q9NRZ7;Q9NRZ7-3	1-acyl-sn-glycerol-3-phosphate acyltransferase gamma	0.71366	0.528434	1.16371	1.01398	1.08164	1.14471		+	6	6	19.1	19.1	36.271	0	12.4	98	0.586193	0.0182	0.00115171	3.57e-05	0.95875	0.380525	0.839568	0.426777	0.0303457	0.019728	0.106932	0.065258	0.110711	0.0969657	Q9NRZ7-2;Q9NRZ7;Q9NRZ7-3;C9JL26	Q9NRZ7-2~AGPAT3
AGPAT4	Q9NRZ5;Q9NRZ5-2	1-acyl-sn-glycerol-3-phosphate acyltransferase delta	0.936278	0.972264	0.78271	0.977338	0.847726	0.785422			10	10	25.7	25.7	44.021	0	9.5843	71	0.520576	0.554207	0.427722	0.411499	0.907434	0.655851	0.649813	0.971595	0.0524846	0.0598578	0.0404044	0.012881	0.0519112	0.0621885	Q9NRZ5;Q9NRZ5-2;H0Y5R3;Q6AI25;G3XAF1;Q5TEE8	Q9NRZ5~AGPAT4
AGPAT5	Q9NUQ2	1-acyl-sn-glycerol-3-phosphate acyltransferase epsilon	1.03447	1.00149	0.942768	1.04014	1.11392	1.09239			9	9	29.9	29.9	42.072	0	31.708	114	0.299883	0.845764	0.934757	0.746145	0.999805	0.999328	0.41083	0.416983	0.052998	0.0551321	0.0689558	0.114154	0.0238674	0.106807	Q9NUQ2;E5RH21;H0YC22	Q9NUQ2~AGPAT5
AGPAT6	Q86UL3	Glycerol-3-phosphate acyltransferase 4	0.994107	1.25611	NaN	1.04088	0.962761	0.892729			7	6	18	16	52.07	0	10.812	32	0.310931	0.288426	0.926231	0.117755	0.841346	0.867045	0.926771	1	0.0750033	0.0536752	NaN	NaN	0.0824371	0.113808	Q86UL3;E5RIA1;E5RHA6	Q86UL3~AGPAT6
AGPAT9	Q53EU6	Glycerol-3-phosphate acyltransferase 3	NaN	NaN	0.874662	0.847765	0.848875	0.999909			7	6	19.8	17.7	48.705	0	11.098	34	0.166643	0.744141	0.881348	0.978132	0.145922	0.204794	0.935313	0.398623	NaN	NaN	0.0244075	0.00994113	0.0549495	0.147599	Q53EU6	Q53EU6~AGPAT9
AGPS	O00116;A0A1B0GWA2;A0A2R8YEL0	Alkyldihydroxyacetonephosphate synthase, peroxisomal	0.93499	0.908638	1.05967	1.09499	0.994565	1.10375		+	28	28	66.9	66.9	72.911	0	323.31	897	0.638345	0.0441989	0.0342743	0.00616215	0.887623	0.99842	0.791554	0.989127	0.00805266	0.0160452	0.0256802	0.046511	0.00995489	0.0633802	O00116;A0A1B0GWA2;A0A2R8YEL0;B8ZZ81	O00116~AGPS
AGRN	O00468-6;O00468-3;O00468-7;O00468-5;O00468-4;O00468;A0A087X208;O00468-2	Agrin;Agrin N-terminal 110 kDa subunit;Agrin C-terminal 110 kDa subunit;Agrin C-terminal 90 kDa fragment;Agrin C-terminal 22 kDa fragment	0.914628	0.97186	1.09967	0.894899	0.850276	0.609506	+		34	34	21.6	21.6	214.84	0	69.095	279	0.0105484	0.29658	0.203243	0.909752	0.976483	0.834274	0.00407063	0.318643	0.0496847	0.0597273	0.0677063	0.0855706	0.0657673	0.017149	O00468-6;O00468-3;O00468-7;O00468-5;O00468-4;O00468;A0A087X208;O00468-2;H0Y5U1	O00468-6~AGRN
AGTPBP1	J3KNS1;Q9UPW5;Q9UPW5-2;Q9UPW5-3	Cytosolic carboxypeptidase 1	NaN	NaN	NaN	NaN	NaN	NaN			5	5	5.6	5.6	143.23	0.00013746	3.7442	11	0.987001	0.744748	NaN	NaN	NaN	NaN	NaN	NaN	NaN	NaN	NaN	NaN	NaN	NaN	J3KNS1;Q9UPW5;Q9UPW5-2;Q9UPW5-3	J3KNS1~AGTPBP1
AGTRAP	Q6RW13;Q6RW13-2	Type-1 angiotensin II receptor-associated protein	1.27567	0.9794	0.912153	0.995826	0.929272	0.750122			4	4	40.3	40.3	17.419	0	30.369	39	0.133205	0.59372	0.48235	0.925625	0.768244	0.999993	0.179943	0.97762	0.115065	0.115184	0.0448645	0.0540391	0.00944818	0.0554928	Q6RW13;Q6RW13-2	Q6RW13~AGTRAP
AHCTF1	Q8WYP5;Q8WYP5-3;Q8WYP5-2	Protein ELYS	1.23115	1.21357	1.01605	0.99225	0.946782	0.880819			54	54	32.2	32.2	252.5	0	323.31	514	0.352187	0.0535702	0.00115674	0.00319797	0.973076	0.99993	0.136754	0.60661	0.0439053	0.0364645	0.0469104	0.0115715	0.0702093	0.0365356	Q8WYP5;Q8WYP5-3;Q8WYP5-2;H7C4S1	Q8WYP5~AHCTF1
AHCY	P23526;P23526-2	Adenosylhomocysteinase	0.946004	0.942503	0.958003	0.874881	1.0393	0.991362	+		25	25	64.1	64.1	47.716	0	254.41	708	0.0145006	0.55352	0.686134	0.245323	0.002744	0.458155	0.751299	0.944745	0.0283818	0.083127	0.0188339	0.0221763	0.0159988	0.0207514	P23526;P23526-2	P23526~AHCY
AHCYL1	O43865;O43865-2	Putative adenosylhomocysteinase 2	0.939497	0.874835	1.07132	0.915086	0.985668	1.0257			18	10	39.6	23.2	58.951	0	77.431	299	0.120554	0.15518	0.146477	0.0192427	0.0549059	0.880914	0.816834	0.865104	0.0345757	0.0144452	0.0335876	0.00163763	0.0201017	0.0476827	O43865;O43865-2	O43865~AHCYL1
AHCYL2	Q96HN2-2;Q96HN2;H0Y8B3;Q96HN2-4;Q96HN2-3	Putative adenosylhomocysteinase 3;Adenosylhomocysteinase	0.85405	0.839047	1.05461	0.947252	1.06946	0.988087			19	11	39	24.8	66.592	0	85.991	293	0.158781	0.133115	0.017994	0.00994167	0.406101	0.999869	0.999766	0.243005	0.0386253	0.0168679	0.0443351	0.0365347	0.00636021	0.0134841	Q96HN2-2;Q96HN2;H0Y8B3;Q96HN2-4;Q96HN2-3;C9K0S0	Q96HN2-2~AHCYL2
AHDC1	Q5TGY3	AT-hook DNA-binding motif-containing protein 1	NaN	NaN	1.0771	NaN	1.31661	NaN			9	9	9.3	9.3	168.35	0	38.746	11	0.986842	0.74483	NaN	NaN	NaN	NaN	NaN	NaN	NaN	NaN	0.130876	NaN	NaN	NaN	Q5TGY3	Q5TGY3~AHDC1
AHNAK	Q09666	Neuroblast differentiation-associated protein AHNAK	0.948586	0.903676	1.00991	1.02267	0.925214	0.780164	+		252	249	71.3	70.6	629.09	0	323.31	6577	0.000955224	0.0531883	0.00808055	0.000883463	0.719502	0.5786	8.86e-06	0.115792	0.0188196	0.00593502	0.0200269	0.0290923	0.0102246	0.00636448	Q09666;E9PKR9;E9PLK4;E9PJZ0;E9PJC6;Q09666-2;E9PQE3	Q09666~AHNAK
AHNAK2	Q8IVF2-3	Protein AHNAK2	0.843616	0.820069	1.20241	1.12442	1.06672	0.701304	+	+	143	1	53.3	0.3	605.64	0	323.31	1496	0.00099435	0.0378873	0.00461542	0.00248044	0.949844	0.139747	0.000452441	0.885486	0.00664272	0.0256501	0.0300223	0.074488	0.0242963	0.0238276	Q8IVF2-3	Q8IVF2-3~AHNAK2
AHSA1	O95433;O95433-2;H0YJU2;G3V438	Activator of 90 kDa heat shock protein ATPase homolog 1	1.11969	1.07663	0.982757	0.981565	1.00509	1.12174			18	18	67.5	67.5	38.274	0	245.45	453	0.11276	0.237068	0.10961	0.518717	0.688613	0.961331	0.165245	0.992219	0.021588	0.0088546	0.024988	0.0648146	0.0361167	0.0587442	O95433;O95433-2;H0YJU2;G3V438;H0YJG7;G3V3W9;H0YJ63	O95433~AHSA1
AIDA	Q96BJ3;Q96BJ3-3	Axin interactor, dorsalization-associated protein	1.14594	1.16855	0.948549	1.05043	0.979758	0.931378			13	13	60.1	60.1	35.023	0	274.63	274	0.438119	0.626083	0.522903	0.65508	0.360635	0.994108	0.899788	0.997611	0.0376932	0.0900331	0.0755321	0.021486	0.0252155	0.0301332	Q96BJ3;Q96BJ3-3;Q96BJ3-2	Q96BJ3~AIDA
AIF1L	Q9BQI0;Q9BQI0-3;Q9BQI0-2	Allograft inflammatory factor 1-like	0.860691	0.938543	1.43209	1.64487	1.4262	1.53235	+		9	4	60	28	17.068	0	84.927	310	0.00252973	0.0791919	0.00191886	0.258248	0.00034059	0.0019177	0.00080976	0.00129868	0.0268994	0.033748	0.0840236	0.0471355	0.116773	0.0681082	Q9BQI0;Q9BQI0-3;Q9BQI0-2;Q5JUP3;Q9BQI0-4;H7C605	Q9BQI0~AIF1L
AIFM1	O95831;O95831-3;O95831-2;E9PMA0	Apoptosis-inducing factor 1, mitochondrial	0.915664	0.994873	1.01404	1.08252	1.04859	0.900966			26	26	55.8	55.8	66.9	0	323.31	795	0.0245848	0.297568	0.128384	0.607544	0.180023	0.854571	0.177526	0.452473	0.00998446	0.0431325	0.014481	0.0397444	0.0269613	0.0173661	O95831;O95831-3;O95831-2;E9PMA0;O95831-5;O95831-4;O95831-6	O95831~AIFM1
AIFM2	Q9BRQ8;Q9BRQ8-2	Apoptosis-inducing factor 2	1.07408	0.992207	1.08651	0.919558	0.900709	0.99379			15	15	57.9	57.9	40.526	0	213.59	172	0.507173	0.711436	0.991837	0.566117	0.452148	0.99978	0.604576	0.697916	0.0592911	0.0420035	0.155926	0.0409563	0.0811191	0.0861331	Q9BRQ8;Q9BRQ8-2	Q9BRQ8~AIFM2
AIG1	Q5T2H3;A0A2R8YCJ8;Q9NVV5-3;Q9NVV5-2;Q9NVV5;Q5THU2;Q5T2H4;Q9NVV5-6;Q9NVV5-5;Q9NVV5-4	Androgen-induced gene 1 protein	NaN	NaN	1.05192	0.767739	0.911653	NaN			3	3	26.8	26.8	14.32	0.007326	1.1912	20	0.986717	0.744579	NaN	NaN	NaN	NaN	NaN	NaN	NaN	NaN	NaN	NaN	0.090583	NaN	Q5T2H3;A0A2R8YCJ8;Q9NVV5-3;Q9NVV5-2;Q9NVV5;Q5THU2;Q5T2H4;Q9NVV5-6;Q9NVV5-5;Q9NVV5-4;Q5T2H0	Q5T2H3~AIG1
AIM1	A0A0J9YWL0;Q9Y4K1	Absent in melanoma 1 protein	1.02427	0.9734	0.997661	1.08579	1.06831	1.49797	+		52	52	35.1	35.1	231.71	0	323.31	384	0.00118584	0.906159	0.978608	0.927185	0.839271	0.99681	9.06e-06	0.975266	0.0738618	0.0758889	0.0290403	0.0607172	0.0348604	0.0564067	A0A0J9YWL0;Q9Y4K1;Q9Y4K1-2;Q96QW7	A0A0J9YWL0~AIM1
AIMP1	Q12904-2;Q12904	Aminoacyl tRNA synthase complex-interacting multifunctional protein 1;Endothelial monocyte-activating polypeptide 2	0.979372	1.04607	1.00028	1.07319	1.05165	1.15979			14	14	60.4	60.4	37.039	0	202.94	452	0.612447	0.610736	0.95759	0.398407	0.995322	0.991945	0.569111	0.908653	0.0354131	0.0213979	0.0974738	0.0543207	0.032904	0.0457583	Q12904-2;Q12904;D6R937	Q12904-2~AIMP1
AIMP2	Q13155;A8MU58	Aminoacyl tRNA synthase complex-interacting multifunctional protein 2	0.958831	0.8614	0.872109	0.736339	0.940616	0.974621	+		13	1	60.6	7.8	35.348	0	281.95	260	0.0217912	0.658687	0.927903	0.36957	0.00142582	0.0824073	0.88563	0.925694	0.0325948	0.0238802	0.0543182	0.0037793	0.0482053	0.0540863	Q13155;A8MU58;F8WCL2	Q13155~AIMP2
AIMP2	Q13155-2	Aminoacyl tRNA synthase complex-interacting multifunctional protein 2	NaN	NaN	NaN	NaN	NaN	NaN			13	1	74.5	7.2	27.809	0.0028711	1.5604	4	0.986555	0.744485	NaN	NaN	NaN	NaN	NaN	NaN	NaN	NaN	NaN	NaN	NaN	NaN	Q13155-2	Q13155-2~AIMP2
AIP	O00170;E9PMH2	AH receptor-interacting protein	0.911244	0.976772	1.07867	1.20862	0.944843	0.80964	+		15	15	61.5	61.5	37.636	0	188.31	337	0.00406009	0.390734	0.0693263	0.239814	0.035028	0.430748	0.0271212	0.748142	0.0311579	0.0381794	0.0339878	0.0506495	0.0537073	0.035446	O00170;E9PMH2;V9GYQ3	O00170~AIP
AJUBA	Q96IF1	LIM domain-containing protein ajuba	NaN	NaN	NaN	NaN	NaN	NaN			9	8	26.2	24.7	56.933	0	53.278	11	0.986393	0.744666	NaN	NaN	NaN	NaN	NaN	NaN	NaN	NaN	NaN	NaN	NaN	NaN	Q96IF1;H0YJL9;G3V5F5;G3V481;K7EKM1;Q96IF1-2;A6NIX2	Q96IF1~AJUBA
AK1	P00568;Q5T9B7	Adenylate kinase isoenzyme 1	0.946399	1.04686	1.04655	1.09298	0.92296	0.893811			11	10	70.1	65.5	21.635	0	145.24	252	0.0864584	0.262763	0.747168	0.143643	0.712954	0.976069	0.0994041	0.543746	0.034056	0.034265	0.0655318	0.0663045	0.0465776	0.034143	P00568;Q5T9B7;H0YID2	P00568~AK1
AK2	F8W1A4;P54819-2;P54819;P54819-5;P54819-3;F8VY04;P54819-6;F8VZG5;P54819-4;G3V213	Adenylate kinase 2, mitochondrial;Adenylate kinase 2, mitochondrial;Adenylate kinase 2, mitochondrial, N-terminally processed	0.950746	1.06648	0.94536	0.910868	0.921965	0.966397			13	13	73.7	73.7	25.63	0	323.31	440	0.389679	0.171418	0.634401	0.166604	0.122346	0.524054	0.695381	0.205045	0.0162874	0.023347	0.0525241	0.016726	0.00878638	0.0116186	F8W1A4;P54819-2;P54819;P54819-5;P54819-3;F8VY04;P54819-6;F8VZG5;P54819-4;G3V213;F8VPP1	F8W1A4~AK2
AK3	Q9UIJ7;Q9UIJ7-3;Q9UIJ7-2	GTP:AMP phosphotransferase AK3, mitochondrial	0.819103	1.01494	1.22516	1.33668	1.10435	1.36474			17	17	78.4	78.4	25.565	0	135.57	268	0.084659	0.138573	0.00976417	0.902428	0.0281937	0.192931	0.020667	0.58115	0.0411139	0.0404764	0.0661061	0.0468008	0.0701137	0.0775993	Q9UIJ7;Q9UIJ7-3;Q9UIJ7-2	Q9UIJ7~AK3
AK4	P27144;D3DQ64	Adenylate kinase 4, mitochondrial	0.615665	0.708312	0.824618	0.657478	1.00028	1.22199	+		12	12	63.2	63.2	25.268	0	271.36	281	0.0147503	0.0693398	0.0122295	0.0249821	0.0074664	0.0886522	0.849999	0.935584	0.0605838	0.0356243	0.0378279	0.0187062	0.0789756	0.127275	P27144;D3DQ64	P27144~AK4
AK5	Q9Y6K8-3;Q9Y6K8;Q9Y6K8-2	Adenylate kinase isoenzyme 5	NaN	NaN	NaN	NaN	1.03083	NaN			5	4	11.9	10.3	60.314	0.00039282	2.5153	16	0.855504	0.743249	NaN	NaN	NaN	NaN	NaN	NaN	NaN	NaN	NaN	NaN	0.0927811	NaN	Q9Y6K8-3;Q9Y6K8;Q9Y6K8-2;H0YEZ1;E9PQQ8	Q9Y6K8-3~AK5
AK6;TAF9	Q9Y3D8;Q9Y3D8-2;D6RDH4;A0A087WVD7	Adenylate kinase isoenzyme 6	0.995397	0.979428	0.997768	0.96965	1.04128	1.32193			11	11	83.7	83.7	20.061	0	305.2	172	0.119868	0.658915	0.88287	0.765305	0.917498	0.882763	0.170465	1	0.0795125	0.0330362	0.127662	0.044713	0.0155392	0.100309	Q9Y3D8;Q9Y3D8-2;D6RDH4;A0A087WVD7;A0A087WY94	Q9Y3D8~AK6
AKAP1	Q92667;Q92667-2	A-kinase anchor protein 1, mitochondrial	1.01008	0.94531	0.871811	0.738169	0.90782	0.867112			17	17	28.9	28.9	97.34	0	56.675	63	0.195562	0.874732	0.838658	0.805504	0.0680155	0.330972	0.890115	0.691466	0.0362657	0.0791066	0.05004	0.0610688	0.0638593	0.123847	Q92667;Q92667-2;I3L2A2;I3L2N7;I3L0W0;I3L0K6;I3L3K1;I3L364;I3NI36;I3L0V5;I3L3V6	Q92667~AKAP1
AKAP10	O43572;E7EMD6	A-kinase anchor protein 10, mitochondrial	0.85057	0.899551	1.10034	0.866082	0.957258	0.953624			13	13	24	24	73.817	0	30.649	106	0.592879	0.634212	0.400389	0.969105	0.860311	0.786396	1	0.924358	0.0568593	0.0442774	0.0762792	0.128955	0.114913	0.0569911	O43572;E7EMD6;J3QRM7;J3QL61;J3QR74	O43572~AKAP10
AKAP11	Q9UKA4	A-kinase anchor protein 11	1.02485	0.945055	0.718587	1.20553	0.980394	0.95168			24	24	17.7	17.7	210.51	0	169.94	44	0.306323	0.267611	0.966381	0.768396	0.100915	0.157693	0.999801	0.880923	0.0317196	0.0075801	0.00325048	0.246919	0.0518554	0.12379	Q9UKA4	Q9UKA4~AKAP11
AKAP12	Q02952;Q02952-3;Q02952-2	A-kinase anchor protein 12	0.942048	0.876831	0.921179	0.82811	0.985891	1.09071			93	93	71.2	71.2	191.48	0	323.31	1449	0.0105775	0.776435	0.519413	0.744064	0.0545182	0.204843	0.144025	0.9835	0.0354042	0.072759	0.0421913	0.0222824	0.00401745	0.0434576	Q02952;Q02952-3;Q02952-2	Q02952~AKAP12
AKAP13	Q12802;Q12802-2;H0YMW2;A0A087WTD7;A8MYJ1	A-kinase anchor protein 13	1.02731	1.10651	0.879668	0.884178	0.968583	1.06731			62	1	34.8	1.1	307.55	0	323.31	294	0.0995199	0.872998	0.915504	0.964125	0.43685	0.265544	0.66252	0.709815	0.050839	0.0611239	0.0549571	0.0293383	0.0625815	0.00706146	Q12802;Q12802-2;H0YMW2;A0A087WTD7;A8MYJ1;A0A087WY36;H0YLH1;A0A087X047;A0A087WX73;Q12802-5;H0YK18;H0YK84	Q12802~AKAP13
AKAP17A	Q02040	A-kinase anchor protein 17A	NaN	NaN	1.01112	0.991066	1.11743	1.1017			12	12	14	14	80.735	0.00015142	7.514	40	0.968229	0.743153	0.105624	0.996728	0.0505663	0.0853899	0.0707237	0.0562646	NaN	NaN	0.0772645	0.286406	0.0470923	0.1372	Q02040;X6RAJ1;Q02040-2;Q02040-3;REV__A0A1B0GVG4	Q02040~AKAP17A
AKAP2	Q9Y2D5-6;Q9Y2D5-4;Q9Y2D5-5;Q9Y2D5;Q9Y2D5-7;C9JVY5	A-kinase anchor protein 2	1.0752	1.08336	0.932131	0.89722	0.969442	1.06707			30	27	42.5	38.1	120.63	0	323.31	310	0.225677	0.708657	0.871921	0.720155	0.310423	0.299631	0.995562	0.982741	0.0783543	0.0211256	0.0462068	0.0344009	0.0229755	0.0406913	Q9Y2D5-6;Q9Y2D5-4;Q9Y2D5-5;Q9Y2D5;Q9Y2D5-7;C9JVY5;C9JZH4	Q9Y2D5-6~AKAP2
AKAP8	O43823	A-kinase anchor protein 8	1.08704	1.10712	0.948677	0.965922	0.928168	1.0358			17	17	30.8	30.8	76.107	0	323.31	181	0.96727	0.465073	0.763049	0.327332	0.998657	0.998386	0.987463	0.999938	0.0892864	0.119069	0.0270862	0.0162838	0.0304738	0.0616889	O43823;M0QYL4	O43823~AKAP8
AKAP8L	Q9ULX6;Q9ULX6-2;V9GZ50	A-kinase anchor protein 8-like	0.911325	1.0925	0.883662	0.983364	1.34978	1.07804			12	12	24.9	24.9	71.639	0	55.028	67	0.265542	0.893111	0.860708	1	0.963652	0.850692	0.835406	0.116893	0.0738641	0.141506	0.10661	0.0859908	0.0769332	0.139272	Q9ULX6;Q9ULX6-2;V9GZ50;M0R1Y5;M0R010;M0QYT7	Q9ULX6~AKAP8L
AKAP9	Q99996-3;Q99996;Q99996-6;A0A0A0MRF6;Q99996-1;Q99996-5;A0A0A0MRE9	A-kinase anchor protein 9	1.05366	0.990492	0.999134	0.94589	1.00125	0.952033			119	113	38.9	37	452.11	0	323.31	968	0.145574	0.428422	0.572125	0.999531	0.233378	0.938013	0.250856	0.976986	0.00677475	0.021502	0.0218623	0.0284544	0.0284467	0.00478207	Q99996-3;Q99996;Q99996-6;A0A0A0MRF6;Q99996-1;Q99996-5;A0A0A0MRE9;H7BYL6;A0A087WX84;Q99996-4;Q6PJH3;H7BZV6;H0Y6Q0	Q99996-3~AKAP9
AKR1A1	P14550	Alcohol dehydrogenase [NADP(+)]	0.820836	0.784221	1.16775	1.48319	1.06746	1.22291	+		18	18	69.2	69.2	36.573	0	235.52	566	0.013012	0.237115	0.061308	0.033856	0.00101851	0.189444	0.0421306	0.890659	0.0318724	0.0532179	0.0615397	0.0844188	0.0303786	0.0677407	P14550;Q5T621;V9GYG2;V9GYP9	P14550~AKR1A1
AKR1B1	P15121;E9PCX2	Aldose reductase	0.876808	0.937899	1.05237	1.06138	0.95608	0.889279			33	32	85.8	85.8	35.853	0	323.31	1229	0.0847253	0.539752	0.678666	0.778114	0.7499	0.65164	0.158438	0.928408	0.00645284	0.323847	0.0163931	0.0388331	0.0144466	0.0664106	P15121;E9PCX2;E9PEF9	P15121~AKR1B1
AKR1B10	O60218	Aldo-keto reductase family 1 member B10	0.981434	1.07282	1.29051	1.23032	1.16865	1.10004			11	6	41.8	22.2	36.019	0	14.891	57	0.655291	0.727782	0.111603	0.998838	0.161434	0.1869	0.304486	0.40044	NaN	0.132615	0.104033	0.113124	0.168104	0.0840666	O60218	O60218~AKR1B10
AKR1C1	Q04828;A6NHU4;H0Y804	Aldo-keto reductase family 1 member C1	0.898917	1.29884	NaN	NaN	NaN	NaN			10	1	33.1	3.7	36.788	0.00014164	4.7561	8	0.988286	0.743429	NaN	NaN	NaN	NaN	NaN	NaN	NaN	NaN	NaN	NaN	NaN	NaN	Q04828;A6NHU4;H0Y804;P52895-2	Q04828~AKR1C1
AKR1C3	A0A0A0MSS8;P42330;S4R3Z2;S4R3D5;P42330-2	Aldo-keto reductase family 1 member C3	0.820158	0.763427	1.06212	0.844335	0.925568	0.751585	+		22	15	69.7	54.8	36.867	0	323.31	682	0.00411111	0.0650421	0.0175664	0.00285253	0.0489837	0.869607	0.000479296	0.81888	0.0184512	0.0466218	0.0429532	0.0304589	0.0104742	0.0321744	A0A0A0MSS8;P42330;S4R3Z2;S4R3D5;P42330-2;P17516;A0A3B3IRI8	A0A0A0MSS8~AKR1C3
AKR1D1	P51857-2;P51857	3-oxo-5-beta-steroid 4-dehydrogenase	NaN	NaN	NaN	NaN	NaN	NaN			1	1	3.1	3.1	32.747	0.0087538	1.1096	13	0.988123	0.743335	NaN	NaN	NaN	NaN	NaN	NaN	NaN	NaN	NaN	NaN	NaN	NaN	P51857-2;P51857	P51857-2~AKR1D1
AKR7A2	O43488;H3BLU7	Aflatoxin B1 aldehyde reductase member 2	0.944856	0.849294	1.12529	1.34689	1.06947	0.986414			10	10	40.9	40.9	39.589	0	127.87	367	0.0559473	0.105009	0.070973	0.00385293	0.014031	0.356043	0.999854	0.725031	0.0186701	0.034502	0.00686256	0.0585747	0.0232998	0.0946818	O43488;H3BLU7;Q8NHP1;H7C5H7;Q8NHP1-3;O95154	O43488~AKR7A2
AKT1	P31749;P31749-2	RAC-alpha serine/threonine-protein kinase	1.01126	0.97938	1.03748	0.971467	0.986564	0.921344			24	16	57.7	39.6	55.686	0	228.48	297	0.688789	0.836034	0.702371	0.790931	0.991099	0.98354	0.794509	0.836031	0.0687435	0.0518198	0.0828063	0.0461275	0.0439587	0.0596263	P31749;P31749-2;G3V2I6;G3V3X1;A0A087WY56;G3V4I6	P31749~AKT1
AKT1S1	Q96B36;Q96B36-2	Proline-rich AKT1 substrate 1	1.26034	1.27267	0.838525	0.783961	0.955317	1.03588			13	1	51.6	7	27.383	0	254.69	59	0.200555	0.494119	0.325713	0.473358	0.0830381	0.177057	0.991422	0.480769	0.116919	0.190159	0.0401738	0.106168	0.0806517	0.0161812	Q96B36;Q96B36-2;H9KV91;M0R2V8	Q96B36~AKT1S1
AKT2	P31751;P31751-2;M0R0P9	RAC-beta serine/threonine-protein kinase	1.02466	0.981372	1.15327	0.917597	1.04529	0.82214			22	16	51.4	35.3	55.768	0	116.3	151	0.129404	0.890841	0.991136	0.921022	0.997693	0.8359	0.180077	0.966711	0.0524318	0.192215	0.082214	0.102538	0.0757207	0.0408828	P31751;P31751-2;M0R0P9;J3QKW1;C9JHS6;J3QLS6;M0QZK3;E7EVP8;J3KRI8;A0A1B0GXA2;A8MX96;J3KSY8;J3QL45;C9JC83;M0R283;C9JIJ1;M0R275;A0A0A0MRF1;C9J258;C9JIF6;M0QZW8;J3KTC6;J3KTP4	P31751~AKT2
AKT3	Q9Y243;Q9Y243-2	RAC-gamma serine/threonine-protein kinase	1.00274	1.20788	1.05835	0.995815	1.06184	1.16051	+		18	13	44.9	34.7	55.774	0	38.998	69	0.038	0.243081	0.760175	0.102477	0.913315	0.996244	0.0194338	0.630443	0.0667978	0.0705366	0.0370305	0.00513584	0.0271717	0.0433293	Q9Y243;Q9Y243-2;F8VS91	Q9Y243~AKT3
AKTIP	Q9H8T0;Q9H8T0-2;H3BM79	AKT-interacting protein	1.33366	1.12427	0.863518	1.00538	1.10893	0.916621			5	5	24	24	33.128	0.00015557	8.896	38	0.778318	0.513675	0.488298	0.985239	0.989483	0.827114	0.976119	0.9424	NaN	0.0601972	0.083777	0.0944578	0.0901485	0.156057	Q9H8T0;Q9H8T0-2;H3BM79;H3BNB8;H3BVH0;H3BRV2	Q9H8T0~AKTIP
ALAD	P13716;P13716-2	Delta-aminolevulinic acid dehydratase	0.900064	0.903907	1.06375	1.29145	1.21977	1.07622	+		12	12	40.6	40.6	36.294	0	56.025	141	0.0270488	0.3732	0.139233	0.146511	0.0121107	0.999991	0.78127	0.128047	0.024742	0.0375353	0.073101	0.027742	0.0679546	0.0136656	P13716;P13716-2;B7ZBK6	P13716~ALAD
ALAS1	P13196	5-aminolevulinate synthase, nonspecific, mitochondrial	NaN	NaN	NaN	NaN	NaN	NaN			3	3	8.8	8.8	70.58	0.0007733	2.1548	9	0.988453	0.743084	NaN	NaN	NaN	NaN	NaN	NaN	NaN	NaN	NaN	NaN	NaN	NaN	P13196;H7C5B0;H7C4H7;P13196-2	P13196~ALAS1
ALCAM	Q13740-2;Q13740;F5GXJ9;H7C543	CD166 antigen	0.995999	0.913565	0.981765	0.832126	1.06968	1.04607	+		25	25	52.8	52.8	63.664	0	273.1	948	0.0348878	0.187599	0.982794	0.0922918	0.00855484	0.495018	0.99978	0.983505	0.0197123	0.0447854	0.0426464	0.0294748	0.0576503	0.0270491	Q13740-2;Q13740;F5GXJ9;H7C543;Q13740-4;Q13740-3	Q13740-2~ALCAM
ALDH16A1	Q8IZ83;Q8IZ83-3;F5H4B6	Aldehyde dehydrogenase family 16 member A1	0.9517	1.00087	1.15623	1.19414	1.09647	1.07395			17	17	27.9	27.9	85.126	0	189.71	388	0.066929	0.926564	0.803601	0.762396	0.0251754	0.192345	0.449234	0.62017	0.044526	0.0497159	0.0434978	0.0199958	0.042334	0.0557524	Q8IZ83;Q8IZ83-3;F5H4B6;M0QY06;Q8IZ83-2	Q8IZ83~ALDH16A1
ALDH18A1	P54886;P54886-2	Delta-1-pyrroline-5-carboxylate synthase;Glutamate 5-kinase;Gamma-glutamyl phosphate reductase	0.878767	0.952845	1.10424	1.123	1.12676	1.15294			42	42	64	64	87.301	0	323.31	1429	0.0765782	0.122188	0.0463394	0.474297	0.0819832	0.415581	0.0444251	0.137119	0.0241573	0.0251318	0.0293631	0.0270735	0.0327581	0.00448691	P54886;P54886-2	P54886~ALDH18A1
ALDH1A3	P47895;H0Y2X5	Aldehyde dehydrogenase family 1 member A3	1.09158	0.896893	0.589211	0.451899	1.03215	1.46335	+		26	23	58	52.7	56.108	0	271.51	549	0	0.0558697	0.295089	0.0328117	0	1.02e-10	3.7e-07	0.998023	0.0427376	0.0176378	0.00880976	0.0123318	0.0442735	0.00547024	P47895;H0Y2X5;H0YKF9;H0YNQ3	P47895~ALDH1A3
ALDH1B1	P30837	Aldehyde dehydrogenase X, mitochondrial	0.808581	0.723873	0.979858	0.894122	1.04885	1.08821		+	14	10	33.7	24	57.206	0	99.356	227	0.0530988	0.0409136	0.00647259	0.00140721	0.123784	0.84324	0.141658	0.80185	0.0276894	0.0366562	0.02027	0.0172195	0.0622775	0.0588233	P30837	P30837~ALDH1B1
ALDH3A2	P51648-2;P51648;J3QRD1	Fatty aldehyde dehydrogenase	0.952676	0.985259	1.03435	0.989044	0.906573	0.778872			15	14	30.5	28.1	57.669	0	54.392	263	0.175577	0.84755	0.406979	0.896392	0.996572	0.948966	0.0593864	0.69297	0.0304802	0.018279	0.112491	0.0883842	0.0199672	0.0319711	P51648-2;P51648;J3QRD1;I3L1M4;J3QS00;I3L0X1;J3KTD9;C9JGJ2;J3KTG1;I3L2W1;J3QKK9;E9PJV0;K7EN73;C9JKT2;C9JMC5;I3L3I9;A8MYB8;P30838;E9PNN6	P51648-2~ALDH3A2
ALDH3B1	P43353;P43353-2	Aldehyde dehydrogenase family 3 member B1	0.978817	NaN	0.806551	NaN	0.894332	NaN			7	6	17.5	15	51.839	0.0001497	6.9871	34	0.178442	0.637627	0.980641	0.911645	0.998533	0.997329	0.981504	0.992049	0.0195372	NaN	0.0642499	NaN	NaN	NaN	P43353;P43353-2;A0A087X2D4;A0A087X192;Q9BUJ8;P48448;A0A087WTE0;A0A087WUF8	P43353~ALDH3B1
ALDH4A1	P30038;P30038-2;P30038-3	Delta-1-pyrroline-5-carboxylate dehydrogenase, mitochondrial	0.834482	0.873811	1.00391	0.917469	0.826616	1.03361			9	9	22.9	22.9	61.719	0	51.433	52	0.2169	0.467748	0.20557	0.623035	0.456017	0.99999	0.826749	0.20142	0.130451	0.0461802	0.00843042	0.0494566	0.044113	0.0619764	P30038;P30038-2;P30038-3;Q5TF55	P30038~ALDH4A1
ALDH5A1	P51649-2;P51649;C9J8Q5	Succinate-semialdehyde dehydrogenase, mitochondrial	0.750275	0.851494	1.11557	1.29629	0.98745	0.815625	+		13	13	25.7	25.7	58.653	0	89.556	145	0.00137452	0.384876	0.147623	0.561899	0.00345907	0.185931	0.0610463	0.980494	0.0497775	0.0758064	0.0498242	0.0343619	0.0326936	0.0424964	P51649-2;P51649;C9J8Q5	P51649-2~ALDH5A1
ALDH6A1	Q02252;Q02252-2	Methylmalonate-semialdehyde dehydrogenase [acylating], mitochondrial	0.759754	0.774051	1.16637	1.37292	0.973764	0.916106	+		16	16	39.6	39.6	57.839	0	49.218	204	0.0405514	0.0766694	0.00708159	0.0334136	0.0205299	0.49924	0.702508	0.987934	0.0217733	0.0597467	0.117059	0.121176	0.114495	0.0228621	Q02252;Q02252-2;G3V4Z4	Q02252~ALDH6A1
ALDH7A1	P49419-2;P49419;A0A1B0GW77;A0A1B0GTG2;A0A1B0GW82;A0A1B0GUA1;A0A1B0GTJ4;A0A1B0GTY9;A0A1B0GV49;P49419-4	Alpha-aminoadipic semialdehyde dehydrogenase	0.921591	0.957201	1.06111	1.04182	1.03829	1.00329			26	26	70.8	70.8	55.366	0	323.31	786	0.668049	0.114841	0.0158995	0.349546	0.972534	0.900404	0.816392	0.99981	0.0136716	0.0259901	0.0130363	0.0351563	0.0351899	0.0875308	P49419-2;P49419;A0A1B0GW77;A0A1B0GTG2;A0A1B0GW82;A0A1B0GUA1;A0A1B0GTJ4;A0A1B0GTY9;A0A1B0GV49;P49419-4;A0A1B0GUY0;A0A0J9YWF7;H0YHM6;F8VVF2;F8WDY6;A0A1B0GVU0;A0A0J9YWM6;F8WD33;A0A1B0GW65;A0A0J9YWK1	P49419-2~ALDH7A1
ALDH9A1	P49189;P49189-2	4-trimethylaminobutyraldehyde dehydrogenase	1.04159	1.1111	1.0631	1.08498	1.01639	1.00012			18	18	43.1	43.1	53.801	0	229.85	347	0.219751	0.205987	0.774318	0.131869	0.963455	0.999962	0.215746	0.612435	0.00922202	0.0240262	0.0128883	0.0129679	0.0372503	0.038047	P49189;P49189-2	P49189~ALDH9A1
ALDOA	P04075;P04075-2;J3KPS3;H3BQN4;H3BPS8	Fructose-bisphosphate aldolase A;Fructose-bisphosphate aldolase	0.879058	0.881977	0.989016	1.02265	0.923198	0.870483			39	30	93.7	76.6	39.42	0	323.31	2858	0.205805	0.152048	0.0401751	0.0345864	0.939842	0.781916	0.0566813	0.403426	0.0214009	0.025422	0.0660569	0.0511092	0.0165614	0.0315979	P04075;P04075-2;J3KPS3;H3BQN4;H3BPS8;H3BUH7;H3BR04;H3BMQ8;H3BU78;H3BR68;A0A087WXX2;A0A3B3IS80;P05062	P04075~ALDOA
ALDOC	P09972;A8MVZ9	Fructose-bisphosphate aldolase C;Fructose-bisphosphate aldolase	1.02349	1.24501	0.703333	0.804067	0.963083	0.628724			10	1	23.4	6.3	39.455	0	118.57	291	0.208737	0.423524	0.940095	0.347385	0.834957	0.57735	0.0679094	0.999918	0.0281255	0.100912	0.110873	0.0652275	0.0680522	0.0157311	P09972;A8MVZ9;K7EKH5;C9J8F3;J3KSV6;J3QKP5	P09972~ALDOC
ALG1	Q9BT22;K7EID2;Q9BT22-2	Chitobiosyldiphosphodolichol beta-mannosyltransferase	1.15172	1.19053	1.20119	1.43872	1.24931	1.33437	+		7	7	15.1	15.1	52.518	0.00014993	7.0254	81	0.0343226	0.507488	0.389738	0.40479	0.00792598	0.335598	0.0236399	0.131675	0.07841	0.0503401	0.0754383	0.0707777	0.0404086	0.0666467	Q9BT22;K7EID2;Q9BT22-2;K7EPU3;K7EQK1	Q9BT22~ALG1
ALG11	Q2TAA5	GDP-Man:Man(3)GlcNAc(2)-PP-Dol alpha-1,2-mannosyltransferase	1.0534	1.09331	1.0026	1.06732	0.936073	1.12522			7	7	18.1	18.1	55.65	0	13.819	46	0.847884	0.611651	0.870413	0.433255	0.994683	0.917039	0.981993	0.822699	0.0478246	0.0288221	0.191062	0.0330341	0.119063	0.0842304	Q2TAA5;A0A3B3ISU2	Q2TAA5~ALG11
ALG12	Q9BV10;H7C5R7;H7C4I6	Dol-P-Man:Man(7)GlcNAc(2)-PP-Dol alpha-1,6-mannosyltransferase	1.05859	1.10931	0.961621	0.873559	0.884862	0.92945			4	4	12.3	12.3	54.654	0.00015198	7.6467	44	0.633893	0.531305	0.717043	0.452951	0.299719	0.967581	0.735452	0.579746	0.0436096	0.0149696	0.0245625	0.100505	0.0553346	0.00133446	Q9BV10;H7C5R7;H7C4I6	Q9BV10~ALG12
ALG13	Q9NP73-2;A0A096LNJ4;A0A087WX43;D6RE84;A0A096LP10;A0A087WTT9;A0A1B0GVW6;Q9NP73;Q9NP73-3	Putative bifunctional UDP-N-acetylglucosamine transferase and deubiquitinase ALG13	1.37416	1.34277	1.05072	0.911683	1.32778	1.22373			6	6	44.2	44.2	18.225	0	32.54	54	0.596794	0.192379	0.0127503	0.0466021	0.992814	0.972732	0.75292	0.571844	0.194637	0.00785536	0.144178	0.191726	0.142895	0.126182	Q9NP73-2;A0A096LNJ4;A0A087WX43;D6RE84;A0A096LP10;A0A087WTT9;A0A1B0GVW6;Q9NP73;Q9NP73-3;A0A087WT15;A0A096LNL2	Q9NP73-2~ALG13
ALG2	Q9H553;Q9H553-2	Alpha-1,3/1,6-mannosyltransferase ALG2	1.01667	0.972326	1.0844	1.14934	1.15764	1.4186			8	8	23.3	23.3	47.091	0.0001542	8.471	155	0.291594	0.536164	0.899345	0.297968	0.499887	0.861592	0.123001	0.536997	0.0514873	0.105128	0.0796469	0.110561	0.0737861	0.0840315	Q9H553;Q9H553-2;A0A0A0MTE0	Q9H553~ALG2
ALG3	H7C0X4;Q92685;C9J7S5;Q92685-2	Dol-P-Man:Man(5)GlcNAc(2)-PP-Dol alpha-1,3-mannosyltransferase	0.97895	0.804157	0.847049	0.888733	1.04053	1.04936			4	4	13.3	13.3	36.898	0	25.077	78	0.34507	0.428408	0.886116	0.239816	0.70026	0.784279	0.912552	0.698553	0.0479217	0.058174	0.121084	0.124649	0.0883827	0.0563177	H7C0X4;Q92685;C9J7S5;Q92685-2;F8WF93;H7BZZ2;F8WE30	H7C0X4~ALG3
ALG5	Q9Y673;Q9Y673-2	Dolichyl-phosphate beta-glucosyltransferase	0.79971	0.849212	1.39431	1.41976	1.26869	1.59165			4	4	16	16	36.946	0.00014339	5.2642	15	0.262847	0.753177	0.556318	0.392094	0.644796	0.0695571	0.863278	0.425975	0.0853536	0.0813909	NaN	0.140803	0.127479	0.0893975	Q9Y673;Q9Y673-2	Q9Y673~ALG5
ALG6	A0A3B3IS62;A0A3B3ITD6;A0A3B3ITI5;S4R350;A2A2G4;Q9Y672	Dolichyl pyrophosphate Man9GlcNAc2 alpha-1,3-glucosyltransferase	1.47163	0.670223	NaN	0.741032	0.439012	0.69417			2	2	14.5	14.5	19.919	0	11.192	39	0.669556	0.131625	0.204809	0.116748	0.996692	0.927537	0.999939	0.962585	0.241664	0.091758	NaN	0.143432	NaN	NaN	A0A3B3IS62;A0A3B3ITD6;A0A3B3ITI5;S4R350;A2A2G4;Q9Y672	A0A3B3IS62~ALG6
ALG9	A0A087WZ62;Q9H6U8;Q9H6U8-3;H0YCW6;Q9H6U8-2;Q9H6U8-4	Alpha-1,2-mannosyltransferase ALG9	1.21777	1.49284	0.979921	0.973179	1.06321	0.89772		+	9	9	14.6	14.6	95.921	0	18.269	94	0.392719	0.0190588	0.00915102	0.000146258	0.578222	0.606235	0.283223	0.997713	0.0129651	0.0440811	0.0441121	0.0482063	0.0207856	0.0541072	A0A087WZ62;Q9H6U8;Q9H6U8-3;H0YCW6;Q9H6U8-2;Q9H6U8-4;A0A087WV58;A0A087WVC0;A0A087WZY8;A0A087WTZ3;F6VJS9;B3KUL3;Q9BRP7-2;Q9BRP7	A0A087WZ62~ALG9
ALKBH1	H0YJF3;G3V4M4;Q13686	Alkylated DNA repair protein alkB homolog 1	NaN	NaN	NaN	NaN	NaN	NaN			1	1	17	17	12.055	0.0050524	1.3337	3	0.98797	0.743521	NaN	NaN	NaN	NaN	NaN	NaN	NaN	NaN	NaN	NaN	NaN	NaN	H0YJF3;G3V4M4;Q13686	H0YJF3~ALKBH1
ALKBH4	Q9NXW9	Alpha-ketoglutarate-dependent dioxygenase alkB homolog 4	NaN	NaN	1.34945	1.25118	1.0586	0.627321			5	5	21.5	21.5	33.837	0	28.758	24	0.557879	0.743608	NaN	NaN	NaN	NaN	NaN	NaN	NaN	NaN	0.225593	NaN	NaN	NaN	Q9NXW9	Q9NXW9~ALKBH4
ALKBH5	Q6P6C2-3;Q6P6C2;Q6P6C2-1	RNA demethylase ALKBH5	1.09713	1.0488	0.969054	1.0101	0.99728	1.01149			14	14	38.9	38.9	43.048	0	316.25	165	0.812344	0.704781	0.792142	0.971665	0.796956	0.989993	0.995509	1	0.0625283	0.0552598	0.052183	0.086725	0.0539568	0.106615	Q6P6C2-3;Q6P6C2;Q6P6C2-1;K7ER58	Q6P6C2-3~ALKBH5
ALKBH8	Q96BT7;Q96BT7-4	Alkylated DNA repair protein alkB homolog 8	NaN	NaN	NaN	NaN	NaN	NaN			3	3	6.9	6.9	75.208	0.0010209	1.9589	6	0.987806	0.743708	NaN	NaN	NaN	NaN	NaN	NaN	NaN	NaN	NaN	NaN	NaN	NaN	Q96BT7;Q96BT7-4	Q96BT7~ALKBH8
ALS2	Q96Q42;Q96Q42-3	Alsin	NaN	NaN	NaN	NaN	NaN	NaN			9	9	6.5	6.5	183.63	0	93.922	11	0.987641	0.743804	NaN	NaN	NaN	NaN	NaN	NaN	NaN	NaN	NaN	NaN	NaN	NaN	Q96Q42;Q96Q42-3;J3KQ43;J3KQ33;Q96Q42-2	Q96Q42~ALS2
ALYREF	E9PB61;Q86V81	THO complex subunit 4	1.11549	1.24079	1.11055	1.29769	1.10227	1.03984	+		9	9	44.7	44.7	27.557	0	323.31	256	0.014474	0.226228	0.816741	0.0841836	0.00327205	0.888419	0.948024	0.481741	0.0863689	0.0256131	0.0664757	0.0500607	0.0179753	0.0453146	E9PB61;Q86V81	E9PB61~ALYREF
AMACR	D6RB81;Q9UHK6;Q9UHK6-5	Alpha-methylacyl-CoA racemase	NaN	NaN	NaN	NaN	NaN	NaN			1	1	4.1	4.1	40.674	0.00089928	2.0843	2	0.987475	0.741274	NaN	NaN	NaN	NaN	NaN	NaN	NaN	NaN	NaN	NaN	NaN	NaN	D6RB81;Q9UHK6;Q9UHK6-5	D6RB81~AMACR
AMDHD2	Q9Y303;Q9Y303-2;Q9Y303-3;A0A3B3IU33;H3BQ15	Putative N-acetylglucosamine-6-phosphate deacetylase	1.05861	0.937927	1.51192	1.15399	1.39353	0.967308	+		8	8	32	32	43.747	0	15.384	62	0.0129952	0.55416	0.904929	0.518085	0.535087	0.00656792	0.790535	0.0374363	0.0086445	0.0782611	0.0875909	0.0393035	0.0479861	0.104538	Q9Y303;Q9Y303-2;Q9Y303-3;A0A3B3IU33;H3BQ15;H3BTE3;H3BTZ6;H3BSV9;H3BSD5;H3BT49	Q9Y303~AMDHD2
AMFR	Q9UKV5	E3 ubiquitin-protein ligase AMFR	1.24236	0.805081	1.08809	0.819038	1.03096	0.978713			13	13	29.7	29.7	72.995	0	112.98	86	0.142382	0.13286	0.666473	0.0791442	0.0845628	0.99958	0.6398	0.99989	0.111733	0.0882897	0.0257464	0.0381611	0.0739909	0.0224179	Q9UKV5;H3BRK9;R4GNG2	Q9UKV5~AMFR
AMIGO2	Q86SJ2	Amphoterin-induced protein 2	0.751726	NaN	NaN	NaN	0.821239	1.11542			6	6	14.2	14.2	57.933	0.0038476	1.4498	16	0.98731	0.737465	NaN	NaN	NaN	NaN	NaN	NaN	0.115238	NaN	NaN	NaN	NaN	0.0284838	Q86SJ2	Q86SJ2~AMIGO2
AMOT	Q4VCS5;E7ERM3;A6NP16;Q4VCS5-2	Angiomotin	NaN	NaN	NaN	NaN	NaN	NaN			9	9	13.7	13.7	118.08	0	48.113	6	0.987165	0.737372	NaN	NaN	NaN	NaN	NaN	NaN	NaN	NaN	NaN	NaN	NaN	NaN	Q4VCS5;E7ERM3;A6NP16;Q4VCS5-2	Q4VCS5~AMOT
AMOTL2	Q9Y2J4;Q9Y2J4-2;Q9Y2J4-4;Q9Y2J4-3	Angiomotin-like protein 2	NaN	NaN	NaN	NaN	NaN	NaN			10	10	22.2	22.2	85.763	0	89.159	4	0.983163	0.73756	NaN	NaN	NaN	NaN	NaN	NaN	NaN	NaN	NaN	NaN	NaN	NaN	Q9Y2J4;Q9Y2J4-2;Q9Y2J4-4;Q9Y2J4-3;D6RCL7;D6RIC7;D6RBK2;D6RJA4;D6RF61;D6RFG0	Q9Y2J4~AMOTL2
AMPD1	P23109;P23109-2;A0A1B0GTL6	AMP deaminase 1	NaN	NaN	NaN	NaN	NaN	NaN			2	2	3.1	3.1	90.218	0.0044543	1.398	2	0.982998	0.737659	NaN	NaN	NaN	NaN	NaN	NaN	NaN	NaN	NaN	NaN	NaN	NaN	P23109;P23109-2;A0A1B0GTL6	P23109~AMPD1
AMPD2	Q01433;H0Y360;Q01433-2;Q01433-5;Q01433-3;Q01433-4	AMP deaminase 2	0.806889	0.954685	0.970487	0.879991	1.05089	0.930328			32	31	38.2	37.2	100.69	0	68.153	456	0.27427	0.0556116	0.00806972	0.240223	0.227298	0.650274	0.788851	0.980929	0.0249479	0.0336184	0.0373842	0.0129408	0.066013	0.0269515	Q01433;H0Y360;Q01433-2;Q01433-5;Q01433-3;Q01433-4;H0YCL9;E9PJF6;E9PIJ1;H0YF16	Q01433~AMPD2
ANAPC1	Q9H1A4;H0Y564	Anaphase-promoting complex subunit 1	1.00603	0.825677	0.998741	0.999298	0.972192	1.05353			33	33	22	22	216.5	0	135.61	203	0.746771	0.303254	0.999897	0.179859	0.803072	0.999931	0.932063	0.99803	0.0147833	0.0922923	0.0324166	0.0525623	0.0315224	0.0378822	Q9H1A4;H0Y564;A0A2R8YF63;F8WAS1	Q9H1A4~ANAPC1
ANAPC10	Q9UM13;D6RA92;D6R9Q5;A0A3B3ISY7;A0A286YEY6;D6RD74	Anaphase-promoting complex subunit 10	0.902409	0.761656	0.848018	1.02401	1.01966	0.931155			5	5	36.2	36.2	21.252	0	10.007	47	0.455114	0.554453	0.0893296	0.555598	0.734263	0.370235	0.959614	0.994666	NaN	0.178212	0.0643139	0.0330471	0.0990107	0.120182	Q9UM13;D6RA92;D6R9Q5;A0A3B3ISY7;A0A286YEY6;D6RD74;D6RB36	Q9UM13~ANAPC10
ANAPC13	Q9BS18	Anaphase-promoting complex subunit 13	NaN	NaN	NaN	NaN	NaN	NaN			2	2	51.4	51.4	8.5213	0.0001438	5.3853	11	0.982838	0.737844	NaN	NaN	NaN	NaN	NaN	NaN	NaN	NaN	NaN	NaN	NaN	NaN	Q9BS18	Q9BS18~ANAPC13
ANAPC16	Q96DE5;A0A087WUN5	Anaphase-promoting complex subunit 16	1.08972	0.981739	1.0029	1.05033	0.831974	1.08986			4	4	51.8	51.8	11.667	0.00015072	7.297	36	0.696562	0.942931	0.92585	0.999423	0.999994	0.99638	0.190502	0.989311	NaN	0.0920654	0.128647	0.231414	0.0870622	NaN	Q96DE5;A0A087WUN5	Q96DE5~ANAPC16
ANAPC2	Q9UJX6-2;Q9UJX6	Anaphase-promoting complex subunit 2	0.94058	0.953952	1.01637	1.09069	1.13841	1.2022			15	15	26.3	26.3	93.468	0	42.29	51	0.354965	0.830022	0.163165	0.84184	0.886874	0.999949	0.100668	0.510195	0.0714556	0.0555853	0.0131556	0.0239431	0.0229957	0.253194	Q9UJX6-2;Q9UJX6	Q9UJX6-2~ANAPC2
ANAPC4	Q9UJX5;Q9UJX5-3;Q9UJX5-2	Anaphase-promoting complex subunit 4	1.16389	1.1578	1.04713	1.05967	1.21502	1.13737			17	17	27.1	27.1	92.115	0	90.528	119	0.618923	0.788987	0.894744	0.755271	0.999038	0.999981	0.957086	0.42649	0.136865	0.0627828	0.0423562	0.181064	0.0545712	0.0519977	Q9UJX5;Q9UJX5-3;Q9UJX5-2;D6RAP6;D6RFM7	Q9UJX5~ANAPC4
ANAPC5	F5H0F9;Q9UJX4;Q9UJX4-3;H0YFB5	Anaphase-promoting complex subunit 5	1.16806	1.14111	0.951923	0.780169	0.998589	0.95285			13	13	24	24	83.674	0	35.532	146	0.12127	0.375178	0.244373	0.219562	0.0803111	0.998818	0.999999	0.956707	0.0652062	0.0652452	0.0227264	0.0571728	0.0479463	0.0436303	F5H0F9;Q9UJX4;Q9UJX4-3;H0YFB5;F5GY68;Q9UJX4-2;F5H3S5;F5H0N1;F5GZ05	F5H0F9~ANAPC5
ANAPC7	Q9UJX3-2;Q9UJX3	Anaphase-promoting complex subunit 7	1.07034	1.08207	1.00072	0.764741	0.887979	1.01097			18	18	46.4	46.4	60.002	0	59.106	249	0.288762	0.495	0.748028	0.342362	0.136136	0.861609	0.999989	0.964357	0.00941452	0.101476	0.106472	0.0431356	0.0372226	0.0537853	Q9UJX3-2;Q9UJX3;H0YIW2;H0YIX7	Q9UJX3-2~ANAPC7
ANGEL2	Q5VTE6-2;Q5VTE6	Protein angel homolog 2	NaN	NaN	NaN	NaN	NaN	NaN			3	3	11.2	11.2	42.106	0.00013137	2.5831	7	0.982678	0.737757	NaN	NaN	NaN	NaN	NaN	NaN	NaN	NaN	NaN	NaN	NaN	NaN	Q5VTE6-2;Q5VTE6	Q5VTE6-2~ANGEL2
ANK2	Q01484;Q01484-2;Q01484-5;I6L894;E9PCH6;E9PHW9;D6RHE1;Q01484-7;H0Y931	Ankyrin-2	1.45179	1.37589	0.709771	1.16283	0.96619	0.600589			23	19	8.1	6.9	433.71	0	125.17	38	0.210957	0.73728	0.13284	0.685344	0.744843	0.138084	0.00467267	0.979783	NaN	NaN	0.0567863	NaN	0.121911	NaN	Q01484;Q01484-2;Q01484-5;I6L894;E9PCH6;E9PHW9;D6RHE1;Q01484-7;H0Y931;A0A0U1RQN6;B7Z651;H0Y8Y2;D6R9U4;H0YAG3;A0A087WZ65;A0A087X0B4;A0A087WTF3;D6RHY3;D6RIY9	Q01484~ANK2
ANKFY1	Q9P2R3;Q9P2R3-4;Q9P2R3-2	Rabankyrin-5	0.961497	1.01985	0.971982	0.881945	0.965496	0.977371			42	42	55	55	128.4	0	323.31	916	0.246177	0.884682	0.815324	0.984679	0.0509698	0.872465	0.659457	0.50941	0.0258078	0.0351733	0.0199143	0.0341898	0.0335054	0.0301579	Q9P2R3;Q9P2R3-4;Q9P2R3-2;K7EPT2;I3L3P8;I3L1Z9	Q9P2R3~ANKFY1
ANKHD1	Q8IWZ3-6;Q8IWZ3;Q8IWZ3-4	Ankyrin repeat and KH domain-containing protein 1	0.85864	0.94554	0.982799	1.04505	0.980775	1.10683			39	9	21	5	277.17	0	195.96	88	0.438956	0.382872	0.10682	0.49296	0.684836	0.999982	0.576994	0.992253	0.0676193	0.0148149	0.0102797	0.108722	0.0959449	0.025538	Q8IWZ3-6;Q8IWZ3;Q8IWZ3-4;H7C2F5;Q8IWZ3-5;D6RHC4;H0Y4P6;H0Y785;H0Y472;H0Y7Y3;H7C0V5;A0A0A0MQZ8	Q8IWZ3-6~ANKHD1
ANKIB1	Q9P2G1	Ankyrin repeat and IBR domain-containing protein 1	NaN	NaN	NaN	NaN	NaN	NaN			9	9	14.2	14.2	122	0	72.827	9	0.983813	0.736906	NaN	NaN	NaN	NaN	NaN	NaN	NaN	NaN	NaN	NaN	NaN	NaN	Q9P2G1;H7C2V2	Q9P2G1~ANKIB1
ANKLE2	Q86XL3;Q86XL3-2	Ankyrin repeat and LEM domain-containing protein 2	0.963349	0.9196	0.984828	0.972461	0.983506	0.936535			31	31	43	43	104.11	0	69.421	211	0.966211	0.981949	0.978706	0.949355	0.943822	0.978231	0.999556	0.975845	0.0600023	0.0810188	0.0616007	0.0503164	0.0305261	0.0521659	Q86XL3;Q86XL3-2;Q86XL3-3;F5H1D4;F5H6J0	Q86XL3~ANKLE2
ANKMY2	Q8IV38;G3V0G5	Ankyrin repeat and MYND domain-containing protein 2	0.84862	0.787837	0.738585	0.910151	0.686902	0.860425			8	8	24.7	24.7	49.298	0	9.5439	79	0.661805	0.261193	0.163068	0.0506021	0.996199	0.969498	0.999805	0.474739	0.0506254	0.0481331	0.116589	0.183275	0.0677724	0.159149	Q8IV38;G3V0G5;F8WB95	Q8IV38~ANKMY2
ANKRD13A	Q8IZ07	Ankyrin repeat domain-containing protein 13A	1.06324	1.27714	1.07613	0.764406	0.812717	1.00571			7	6	16.8	14.7	67.618	0	12.902	62	0.386138	0.549691	0.931152	0.458513	0.196877	0.995202	0.697099	0.748466	0.0849093	0.0368895	0.107645	0.0351425	0.0974405	0.142553	Q8IZ07;S4R3D2;H0YIN8	Q8IZ07~ANKRD13A
ANKRD13D	Q6ZTN6;Q6ZTN6-3;Q6ZTN6-2	Ankyrin repeat domain-containing protein 13D	NaN	NaN	NaN	NaN	NaN	NaN			3	2	8.5	6.2	58.475	0	21.756	13	0.983651	0.737186	NaN	NaN	NaN	NaN	NaN	NaN	NaN	NaN	NaN	NaN	NaN	NaN	Q6ZTN6;Q6ZTN6-3;Q6ZTN6-2;F8W150;A0A087WYW0;S4R3U2	Q6ZTN6~ANKRD13D
ANKRD17	O75179-2;O75179;H0YM23;O75179-7;O75179-6;O75179-4	Ankyrin repeat domain-containing protein 17	1.05468	1.13661	0.950064	0.965293	1.00779	1.03435			54	40	31.7	24.9	274.18	0	323.31	453	0.613525	0.131666	0.383216	0.0810813	0.504624	0.62274	0.999776	0.991371	0.0250507	0.0242601	0.0156225	0.0435761	0.0574837	0.0522582	O75179-2;O75179;H0YM23;O75179-7;O75179-6;O75179-4;O75179-3;A0A1W2PQ15;H0YLQ3;O75179-5	O75179-2~ANKRD17
ANKRD26	E7ESJ3;Q9UPS8;Q9UPS8-2	Ankyrin repeat domain-containing protein 26	NaN	NaN	NaN	NaN	NaN	NaN			4	4	4.7	4.7	198.27	0	39.343	1	0.983488	0.736995	NaN	NaN	NaN	NaN	NaN	NaN	NaN	NaN	NaN	NaN	NaN	NaN	E7ESJ3;Q9UPS8;Q9UPS8-2	E7ESJ3~ANKRD26
ANKRD27	Q96NW4;K7ELM1	Ankyrin repeat domain-containing protein 27	NaN	0.845158	NaN	NaN	NaN	NaN			12	12	14.3	14.3	116.98	0.00015165	7.5607	14	0.983323	0.737094	NaN	NaN	NaN	NaN	NaN	NaN	NaN	NaN	NaN	NaN	NaN	NaN	Q96NW4;K7ELM1;K7EIN0;K7ENE0;V9GYL8	Q96NW4~ANKRD27
ANKRD28	O15084;O15084-4;O15084-1;O15084-2;B4DIW9	Serine/threonine-protein phosphatase 6 regulatory ankyrin repeat subunit A	1.00492	1.00821	0.833328	0.885604	0.882922	0.944181			23	20	35.1	31.7	112.96	0	60.223	198	0.345786	0.996464	0.958197	0.973082	0.285916	0.0724813	0.538055	0.285993	0.0487585	0.0469193	0.0627479	0.0051859	0.0329487	0.055895	O15084;O15084-4;O15084-1;O15084-2;B4DIW9;Q8N8A2-5;Q8N8A2-3	O15084~ANKRD28
ANKRD39	Q53RE8	Ankyrin repeat domain-containing protein 39	NaN	NaN	1.0137	0.755186	0.904934	0.998088			4	4	31.7	31.7	19.651	0.0001353	3.2863	16	0.268829	0.738495	0.356158	0.516201	0.044625	0.521466	0.456023	0.198345	NaN	NaN	0.0932181	0.0388281	0.0811105	0.0514503	Q53RE8	Q53RE8~ANKRD39
ANKRD40	Q6AI12	Ankyrin repeat domain-containing protein 40	1.20046	1.32949	1.15183	1.17751	1.03232	1.00178			8	8	24.7	24.7	41.088	0	20.431	54	0.865699	0.0957959	0.112401	0.0208692	0.972722	0.734165	0.999746	0.988059	0.0415159	0.066865	0.0669037	0.120037	0.0475984	0.149483	Q6AI12	Q6AI12~ANKRD40
ANKRD44	A0A2R8Y7Y4;Q8N8A2-4;Q8N8A2;Q8N8A2-2;H7C209;H7C4A0	Serine/threonine-protein phosphatase 6 regulatory ankyrin repeat subunit B	0.929569	NaN	NaN	NaN	NaN	NaN			6	3	8	4.5	114.3	0.0001448	5.5961	6	0.982042	0.738593	NaN	NaN	NaN	NaN	NaN	NaN	NaN	NaN	NaN	NaN	NaN	NaN	A0A2R8Y7Y4;Q8N8A2-4;Q8N8A2;Q8N8A2-2;H7C209;H7C4A0	A0A2R8Y7Y4~ANKRD44
ANKRD50	Q9ULJ7;Q9ULJ7-2	Ankyrin repeat domain-containing protein 50	1.03358	0.935016	1.38965	1.57543	0.989003	1.06557	+		19	19	21.2	21.2	155.86	0	105.7	110	0.00918391	0.859049	0.939994	0.943067	0.00250908	0.0634402	0.916879	0.99998	0.162178	0.102472	0.0477812	0.195003	0.0202769	0.103995	Q9ULJ7;Q9ULJ7-2	Q9ULJ7~ANKRD50
ANKRD52	Q8NB46	Serine/threonine-protein phosphatase 6 regulatory ankyrin repeat subunit C	0.700287	0.634992	0.840275	0.5926	0.780217	0.95119	+		13	13	18.1	18.1	115.08	0	19.221	45	0.0274281	0.546061	0.23324	0.215351	0.000864049	0.195559	0.579686	0.0640969	0.239824	NaN	0.0321119	0.00539556	0.0989563	0.0472292	Q8NB46	Q8NB46~ANKRD52
ANKRD54	D3YTC9;Q6NXT1;B5MCX7;C9JU48;H7C3L3	Ankyrin repeat domain-containing protein 54	1.21601	0.932076	0.947184	1.13259	0.772383	1.02385			6	3	34.9	18	30.75	0	23.708	43	0.726003	0.738682	0.821334	0.262112	0.69287	0.994219	0.944103	0.994521	NaN	NaN	0.0159559	0.0797027	0.146859	0.0640019	D3YTC9;Q6NXT1;B5MCX7;C9JU48;H7C3L3;H7BZV9;Q6NXT1-2;V9GYU2	D3YTC9~ANKRD54
ANKS1A	Q92625;A0A3B3ISP1	Ankyrin repeat and SAM domain-containing protein 1A	0.838897	0.855779	1.15889	1.11943	1.00531	0.985105			22	22	27.1	27.1	123.11	0	98.525	57	0.693262	0.371749	0.0932541	0.112681	0.936399	0.861282	0.994617	0.906189	0.0146834	0.0340063	0.0707967	0.0829811	0.0873295	0.0718411	Q92625;A0A3B3ISP1;Q92625-2;A0A3B3ITU5	Q92625~ANKS1A
ANKZF1	Q9H8Y5;B8ZZS4	Ankyrin repeat and zinc finger domain-containing protein 1	0.951151	1.04771	0.992308	0.905742	1.26738	1.21892			17	17	28.7	28.7	80.926	0	30.663	83	0.0707752	0.838433	0.75782	0.786286	0.356414	0.972586	0.0502809	0.0998382	0.0849583	0.162706	0.0567258	0.0364082	0.107975	0.0279876	Q9H8Y5;B8ZZS4;C9K022;C9JQZ3;C9JS61	Q9H8Y5~ANKZF1
ANLN	Q9NQW6;Q9NQW6-2	Actin-binding protein anillin	1.2815	1.55597	0.891097	1.04149	1.00323	2.15188	+		53	53	52.5	52.5	124.2	0	323.31	364	0.000818182	0.071629	0.0376681	0.00877282	0.966877	0.723588	8.94e-06	0.942915	0.100166	0.105373	0.0748336	0.0199797	0.0476826	0.0298346	Q9NQW6;Q9NQW6-2;H7C3S1;H7C1K5;C9JJT6;H7C1C2;H7C167;H7C0Y6	Q9NQW6~ANLN
ANO10	Q9NW15;Q9NW15-5;Q9NW15-3;Q9NW15-2;Q9NW15-4	Anoctamin-10	0.869041	0.794254	0.923048	0.950523	0.988893	0.85898			18	11	30.2	17.6	76.328	0	63.787	140	0.456259	0.80801	0.704389	0.743953	0.999704	0.716006	0.346199	0.999975	0.0257773	0.104618	0.0820454	0.0176415	0.0388145	0.0315302	Q9NW15;Q9NW15-5;Q9NW15-3;Q9NW15-2;Q9NW15-4;C9JH90;H7C3N6	Q9NW15~ANO10
ANO6	Q4KMQ2-3;Q4KMQ2;Q4KMQ2-2;Q4KMQ2-4	Anoctamin-6	1.09732	1.0393	1.10159	1.07328	0.880044	0.994339			15	15	21.7	21.7	103.96	0	36.621	125	0.344905	0.786885	0.810105	0.992287	0.916042	0.999889	0.999946	0.523085	0.0249768	0.0319065	0.0682173	0.0560606	0.0823909	0.0322098	Q4KMQ2-3;Q4KMQ2;Q4KMQ2-2;Q4KMQ2-4	Q4KMQ2-3~ANO6
ANP32A	P39687;H0YN26	Acidic leucine-rich nuclear phosphoprotein 32 family member A	1.17273	1.20744	1.07233	1.24747	1.00256	1.13363			13	9	54.2	39.8	28.585	0	323.31	388	0.104815	0.186105	0.0871796	0.111343	0.0692082	0.765778	0.535044	0.999864	0.0232997	0.071496	0.0737795	0.0508776	0.0423949	0.0266269	P39687;H0YN26;H7BZ09;O95626	P39687~ANP32A
ANP32B	Q92688;Q92688-2	Acidic leucine-rich nuclear phosphoprotein 32 family member B	1.26963	1.34295	0.895576	1.02722	0.725762	0.848174			10	8	43.4	31.9	28.787	0	163.2	220	0.45162	0.261524	0.245503	0.139434	0.978578	0.952803	0.621326	0.232625	0.0916276	0.0695658	0.00734742	0.166403	0.181543	0.0920338	Q92688;Q92688-2	Q92688~ANP32B
ANP32E	Q9BTT0;Q5TB19;Q9BTT0-2	Acidic leucine-rich nuclear phosphoprotein 32 family member E	1.20127	1.30123	1.05381	1.27558	0.919884	0.888133			9	1	45.1	6.3	30.692	0	323.31	273	0.107781	0.119151	0.0236936	0.0125353	0.264663	0.994233	0.337106	0.850379	0.0605024	0.0814321	0.0428748	0.101668	0.095414	0.0498748	Q9BTT0;Q5TB19;Q9BTT0-2;E9PLC4;E9PPH5;Q5TB25;H0YCE2	Q9BTT0~ANP32E
ANTXR1	Q9H6X2;Q9H6X2-5	Anthrax toxin receptor 1	NaN	NaN	NaN	NaN	NaN	NaN			7	6	17	14.9	62.788	0	30.46	22	0.981718	0.738401	NaN	NaN	NaN	NaN	NaN	NaN	NaN	NaN	NaN	NaN	NaN	NaN	Q9H6X2;Q9H6X2-5;Q9H6X2-3;Q9H6X2-4;Q9H6X2-6;Q9H6X2-2;H0YC24;J3KPY9	Q9H6X2~ANTXR1
ANTXR2	P58335-2;P58335-4;P58335;P58335-3	Anthrax toxin receptor 2	NaN	NaN	NaN	NaN	NaN	NaN			2	1	5.7	2.6	42.892	0.0070974	1.2267	7	0.9822	0.738127	NaN	NaN	NaN	NaN	NaN	NaN	NaN	NaN	NaN	NaN	NaN	NaN	P58335-2;P58335-4;P58335;P58335-3	P58335-2~ANTXR2
ANXA1	P04083	Annexin A1	1.01623	0.996792	0.957115	0.861134	0.950824	0.89201	+		31	31	80.1	80.1	38.714	0	323.31	1993	0.0325012	0.84924	0.567883	0.921408	0.0034635	0.605106	0.0209857	0.794333	0.0532419	0.0426701	0.0194249	0.00954732	0.0178649	0.0277504	P04083;Q5T3N1;Q5T3N0	P04083~ANXA1
ANXA11	P50995-2;P50995	Annexin A11	0.828915	0.747288	0.968268	0.872636	1.09355	0.904368	+	+	17	16	35.2	33.3	51.242	0	203.68	360	0.0185462	0.0255556	0.000389876	5.73e-05	0.0408097	0.373907	0.022195	0.873936	0.0088243	0.0264934	0.020041	0.0190095	0.0230101	0.0470494	P50995-2;P50995;H0Y6E1;E5RIN3	P50995-2~ANXA11
ANXA13	P27216;P27216-2	Annexin A13	NaN	NaN	NaN	NaN	NaN	NaN			3	2	5.7	2.8	35.415	0.0062546	1.2642	4	0.982516	0.737938	NaN	NaN	NaN	NaN	NaN	NaN	NaN	NaN	NaN	NaN	NaN	NaN	P27216;P27216-2	P27216~ANXA13
ANXA2	H0YMT9;H0YMW4;H0YKV8	Annexin	NaN	NaN	NaN	NaN	NaN	NaN			25	1	99.2	10.5	14.469	0.00013191	2.6742	7	0.982351	0.738034	NaN	NaN	NaN	NaN	NaN	NaN	NaN	NaN	NaN	NaN	NaN	NaN	H0YMT9;H0YMW4;H0YKV8;H0YMD9;H0YKN4;H0YNB8	H0YMT9~ANXA2
ANXA2;ANXA2P2	P07355;P07355-2;H0YN42;H0YMU9;H0YMD0;A6NMY6;H0YKS4;H0YM50;H0YMM1	Annexin A2;Annexin;Putative annexin A2-like protein	0.967941	0.952046	1.01965	0.953177	0.964444	0.887512			58	34	92.3	57.5	38.604	0	323.31	3593	0.586847	0.863265	0.742098	0.870745	0.928404	0.99999	0.487801	0.844515	0.0300173	0.00247952	0.0640532	0.0271178	0.0312259	0.0509236	P07355;P07355-2;H0YN42;H0YMU9;H0YMD0;A6NMY6;H0YKS4;H0YM50;H0YMM1;H0YNP5;H0YKZ7;H0YLV6;H0YKX9;H0YL33;H0YN28;H0YKL9;H0YNA0;H0YN52;H0YLE2	P07355~ANXA2
ANXA3	P12429;D6RA82	Annexin A3;Annexin	0.885845	0.918074	0.82743	0.66708	1.10973	1.46038	+		17	17	56.3	56.3	36.375	0	58.084	330	0.000705882	0.297441	0.0372283	0.0928798	2.97e-05	0.0349803	6.69e-06	0.00814226	0.0376795	0.0178953	0.0172286	0.0171759	0.0674081	0.0599036	P12429;D6RA82;D6RFG5;D6RAZ8;D6RCA8;D6RFJ9	P12429~ANXA3
ANXA4	P09525;Q6P452	Annexin A4;Annexin	0.951795	0.991391	1.16155	1.03483	1.08654	0.914549			21	5	64.6	17.6	35.882	0	292.91	467	0.117029	0.307463	0.0899421	0.917022	0.98407	0.536298	0.252621	0.687365	0.0164107	0.0434582	0.0850355	0.0508473	0.0604826	0.0381976	P09525;Q6P452;B4E1S2	P09525~ANXA4
ANXA4	P09525-2	Annexin A4	NaN	NaN	NaN	NaN	NaN	NaN			17	1	68.8	5.5	27.062	0.0001349	3.2271	17	0.981878	0.738308	NaN	NaN	NaN	NaN	NaN	NaN	NaN	NaN	NaN	NaN	NaN	NaN	P09525-2	P09525-2~ANXA4
ANXA5	P08758;D6RBL5;D6RBE9	Annexin A5;Annexin	0.921791	0.958672	1.12638	1.22055	1.0877	1.02371	+		24	24	76.2	76.2	35.936	0	323.31	1171	0.00726183	0.486562	0.128456	0.788462	0.00085623	0.014078	0.750869	0.0650231	0.0305296	0.0609497	0.013994	0.0476935	0.00785965	0.0178986	P08758;D6RBL5;D6RBE9;E9PHT9;D6RCN3	P08758~ANXA5
ANXA6	E5RK69	Annexin	NaN	NaN	NaN	NaN	NaN	NaN			27	1	56.5	3	51.776	0.00014323	5.207	15	0.985921	0.738219	NaN	NaN	NaN	NaN	NaN	NaN	NaN	NaN	NaN	NaN	NaN	NaN	E5RK69;H0YC77	E5RK69~ANXA6
ANXA6	P08133;P08133-2;E7EMC6	Annexin A6;Annexin	0.850836	0.90569	1.02113	1.00856	1.09361	1.20408	+		43	17	65.4	28.8	75.872	0	323.31	1001	0.00373154	0.0569872	0.00380855	0.019103	0.999932	0.918389	0.000178026	0.0217898	0.00892152	0.0200213	0.0104713	0.0204687	0.0283827	0.0512257	P08133;P08133-2;E7EMC6;E5RK63;E5RJF5;E5RI05;E5RFF0;E5RJR0;E5RIU8	P08133~ANXA6
ANXA7	P20073-2;P20073	Annexin A7	1.02254	0.95989	1.00498	1.07518	1.00704	0.932484			22	22	45.7	45.7	50.315	0	323.31	612	0.0741129	0.499245	0.984528	0.282606	0.163473	0.977896	0.533848	0.956053	0.0186937	0.034842	0.0172024	0.03022	0.0153364	0.0272043	P20073-2;P20073	P20073-2~ANXA7
AP1B1	Q10567-3;Q10567-4	AP-1 complex subunit beta-1	0.945571	0.917642	1.09218	1.14826	1.13283	1.0214	+		44	1	59.3	1.4	103.56	0	323.31	573	0.0366578	0.450439	0.0520971	0.0696405	0.0457828	0.383296	0.999998	0.175599	0.018413	0.0321322	0.0105046	0.0064241	0.0353604	0.0183986	Q10567-3;Q10567-4	Q10567-3~AP1B1
AP1G1	O43747;O43747-2	AP-1 complex subunit gamma-1	1.0921	1.07735	1.03812	1.04794	1.00022	0.95379			32	32	47.4	47.4	91.35	0	323.31	769	0.592352	0.617901	0.51959	0.590149	0.807161	0.996573	0.693615	0.983601	0.0217668	0.0151223	0.0512372	0.0103609	0.0313498	0.0572714	O43747;O43747-2;H3BNR4;H3BR36;H3BUN9;B4DGE1;H3BN71;H3BRM7;H3BNN2;H3BS13;H3BV30;B3KNW1	O43747~AP1G1
AP1G2	O75843	AP-1 complex subunit gamma-like 2	NaN	NaN	NaN	NaN	NaN	NaN			2	2	3.6	3.6	87.116	0.00013545	3.3208	6	0.985759	0.735529	NaN	NaN	NaN	NaN	NaN	NaN	NaN	NaN	NaN	NaN	NaN	NaN	O75843	O75843~AP1G2
AP1M1	Q9BXS5;Q9BXS5-2;E7ENJ6;K7EJL1	AP-1 complex subunit mu-1	0.992433	0.949355	1.02328	0.973973	0.917785	0.879451			22	22	61.9	61.9	48.586	0	203.1	583	0.0719089	0.902315	0.735419	0.84662	0.86584	0.996405	0.0354394	0.318461	0.0466502	0.046281	0.0281033	0.0346815	0.0340925	0.0164243	Q9BXS5;Q9BXS5-2;E7ENJ6;K7EJL1;K7ENA7;Q9Y6Q5-2;Q9Y6Q5;K7EPJ8;K7EJJ1;K7EPR4;A0A087WZX7;K7EQX3;K7ER75;K7EQ90;K7EMG5;K7EL08;K7ERH5;K7EK69	Q9BXS5~AP1M1
AP1S1	A0A2R8YGH5;H7C1E4;P61966;P61966-2	AP-1 complex subunit sigma-1A	1.24774	1.22745	1.16495	1.18803	1.10704	1.24235			6	4	35	25.5	18.602	0	150.94	65	0.899196	0.40462	0.303643	0.240878	0.732002	0.994382	0.746276	0.872967	0.0677455	0.107018	0.154475	0.301675	0.111996	0.0802891	A0A2R8YGH5;H7C1E4;P61966;P61966-2	A0A2R8YGH5~AP1S1
AP1S2	P56377;F6SFB5;H0Y673;A6NH01;P56377-2	AP-1 complex subunit sigma-2	0.852513	0.868025	1.06672	1.10537	1.17416	0.999805			6	2	36.3	15.9	18.615	0	92.722	60	0.96718	0.222534	0.0514664	0.056348	0.999342	0.999923	0.923181	0.999907	0.027479	0.00600732	0.0881011	0.0909224	0.0552555	0.0174296	P56377;F6SFB5;H0Y673;A6NH01;P56377-2	P56377~AP1S2
AP1S3	B8ZZZ1;Q96PC3-3;Q96PC3-4;Q96PC3;Q96PC3-2;F8W8K9;G5E966	AP-1 complex subunit sigma-3	NaN	NaN	NaN	NaN	NaN	NaN			3	2	18.2	13.1	16.426	0.00089686	2.0296	15	0.985598	0.73561	NaN	NaN	NaN	NaN	NaN	NaN	NaN	NaN	NaN	NaN	NaN	NaN	B8ZZZ1;Q96PC3-3;Q96PC3-4;Q96PC3;Q96PC3-2;F8W8K9;G5E966	B8ZZZ1~AP1S3
AP2A1	O95782-2;O95782	AP-2 complex subunit alpha-1	0.939202	0.81166	1.12064	1.22913	1.05306	1.03332	+	+	50	37	67.4	52.7	105.36	0	285.39	974	0.00219469	0.0213043	0.136532	0.00201283	9.35e-05	0.0304721	0.261561	0.0485403	0.0151007	0.00551709	0.0170862	0.0161209	0.0307717	0.0261294	O95782-2;O95782	O95782-2~AP2A1
AP2A2	O94973;A0A0G2JS82	AP-2 complex subunit alpha-2	0.896822	0.876379	1.009	0.847897	0.974043	0.900733			39	1	47.9	1.4	103.96	0	132.82	476	0.0545074	0.213859	0.0285396	0.0122538	0.0269957	0.98972	0.131863	0.844251	0.0173296	0.0229989	0.0274995	0.0590766	0.0159358	0.0165085	O94973;A0A0G2JS82;E9PR62;A0A0G2JRF9;A0A0G2JQA4;A0A0G2JRS3;A0A0G2JQT9;H0YEG0;E9PNC4;A0A0G2JS17;E9PQP4;E9PPY8;M0R2D9;E9PPZ3;E9PS94	O94973~AP2A2
AP2A2	O94973-2;O94973-3;A0A0G2JQM1	AP-2 complex subunit alpha-2	NaN	NaN	NaN	NaN	NaN	NaN			39	1	48	1.5	104.09	0.0023878	1.6649	9	0.98624	0.735362	NaN	NaN	NaN	NaN	NaN	NaN	NaN	NaN	NaN	NaN	NaN	NaN	O94973-2;O94973-3;A0A0G2JQM1	O94973-2~AP2A2
AP2B1	P63010;P63010-2;A0A087X253;P63010-3;A0A087WU93;A0A087WZQ6;A0A087WYD1	AP-2 complex subunit beta	0.965454	0.872832	1.19572	1.25773	1.0855	1.03232	+		48	29	68.4	50.1	104.55	0	323.31	1357	0.00101124	0.11894	0.233221	0.00383454	1.22e-05	0.000249314	0.374884	0.0150304	0.0248665	0.00583253	0.022014	0.0103849	0.0107958	0.0292551	P63010;P63010-2;A0A087X253;P63010-3;A0A087WU93;A0A087WZQ6;A0A087WYD1;K7ERB2;K7EN71;K7EJ01;K7EJX1;A0A087WXS3;K7EKZ5;K7EMN7	P63010~AP2B1
AP2M1	A0A087WY71;E9PFW3;Q96CW1-2;Q96CW1;C9JJ47	AP-2 complex subunit mu	1.02184	0.898756	1.05413	1.06063	0.969017	1.00143			22	22	57.4	57.4	49.526	0	323.31	489	0.229226	0.0556527	0.762812	0.0121238	0.249281	0.167146	0.876656	0.972389	0.0142571	0.00378086	0.0188976	0.0215026	0.0377737	0.0345552	A0A087WY71;E9PFW3;Q96CW1-2;Q96CW1;C9JJ47;C9JTK4;C9JGT8;C9JJD3;C9JPV8;H7C4C3	A0A087WY71~AP2M1
AP2S1	M0R0N4;M0QYZ2;P53680;M0QZ21;X6R390;P53680-2	AP-2 complex subunit sigma	0.929351	1.17742	1.09723	1.04313	0.843035	1.04441			6	6	39.6	39.6	17.303	0	13.979	158	0.915159	0.358945	0.906719	0.223557	0.918769	0.999535	0.971049	0.814045	0.115468	0.104542	0.11635	0.0723837	0.172788	0.101533	M0R0N4;M0QYZ2;P53680;M0QZ21;X6R390;P53680-2;M0R1S0	M0R0N4~AP2S1
AP3B1	O00203-3;O00203	AP-3 complex subunit beta-1	1.00316	1.03932	1.12326	1.01885	1.03574	0.968218			42	33	45.1	36.5	116.19	0	228.27	853	0.0740863	0.327543	0.855181	0.232585	0.996166	0.279137	0.203607	0.945219	0.0113215	0.020584	0.0133347	0.0116457	0.0304206	0.0683658	O00203-3;O00203;F5GWU4;H0YBD0;F5GYB0	O00203-3~AP3B1
AP3B2	A0A2R8Y2A8;Q13367;Q13367-4	AP-3 complex subunit beta-2	NaN	NaN	NaN	NaN	NaN	NaN			12	0	11.4	0	123.91	0.00014786	6.4168	1	0.986079	0.735451	NaN	NaN	NaN	NaN	NaN	NaN	NaN	NaN	NaN	NaN	NaN	NaN	A0A2R8Y2A8;Q13367;Q13367-4	A0A2R8Y2A8~AP3B2
AP3D1	O14617-5;O14617;O14617-4	AP-3 complex subunit delta-1	0.975809	0.933681	1.03119	0.927003	1.02505	1.00662			46	5	46.4	4.4	136.65	0	299.62	895	0.251746	0.224923	0.936494	0.0824853	0.807321	0.671162	0.781273	0.485531	0.0115889	0.0142276	0.0202475	0.0492407	0.0199205	0.0461775	O14617-5;O14617;O14617-4;A0A2R8Y4J3;A0A087WYN6	O14617-5~AP3D1
AP3M1	Q9Y2T2	AP-3 complex subunit mu-1	1.0325	1.05213	0.86458	0.779161	0.869574	0.791945			17	14	61.2	54.8	46.939	0	142.6	413	0.328479	0.340879	0.901224	0.417166	0.206386	0.999764	0.318597	0.983639	0.0039646	0.00777976	0.109395	0.0290111	0.0776715	0.0114021	Q9Y2T2;H0YBM0	Q9Y2T2~AP3M1
AP3M2	P53677;E5RJ52;E7ER80;P53677-2	AP-3 complex subunit mu-2	0.979697	0.984696	1.15072	0.919078	1.03977	0.934872			8	5	23	16.5	46.977	0.00014599	5.8785	37	0.799657	0.735702	0.124403	0.0336053	0.958953	0.765586	0.9464	0.999754	0.0631307	NaN	0.0436976	0.0300004	0.209208	0.0329802	P53677;E5RJ52;E7ER80;P53677-2;H0YBA0;E5RI83;E5RGF3	P53677~AP3M2
AP3S1	Q92572;F5H459	AP-3 complex subunit sigma-1	1.22946	1.34571	1.0729	0.764035	0.85795	0.82704			9	9	56	56	21.732	0	28.874	130	0.131439	0.718784	0.993268	0.629833	0.138674	1	0.12598	0.237886	0.152917	0.116083	0.0394524	0.0717805	0.046571	0.0993463	Q92572;F5H459	Q92572~AP3S1
AP3S2	H0YLI7;P59780	AP-3 complex subunit sigma-2	NaN	NaN	NaN	NaN	NaN	NaN			7	1	38	5.4	23.398	0.00015097	7.3698	9	0.984621	0.73598	NaN	NaN	NaN	NaN	NaN	NaN	NaN	NaN	NaN	NaN	NaN	NaN	H0YLI7;P59780;H0YLX6;H0YN38;P59780-2	H0YLI7~AP3S2
AP4B1	Q9Y6B7;B1ALD0	AP-4 complex subunit beta-1;AP complex subunit beta	1.02973	1.1066	1.15383	1.16882	1.29498	1.07118			7	7	11.4	11.4	83.259	0	11.691	55	0.297136	0.79371	0.9914	0.068526	0.329674	0.139497	0.787821	0.199184	0.0593188	NaN	0.0819087	0.00236583	0.107981	0.0557692	Q9Y6B7;B1ALD0;Q9Y6B7-2;B1ALD3;B1ALD2;B1ALD1	Q9Y6B7~AP4B1
AP4E1	Q9UPM8;Q9UPM8-2	AP-4 complex subunit epsilon-1	1.03874	1.06712	0.966283	0.90633	1.12413	0.990844			13	13	13.6	13.6	127.29	0	24.065	87	0.292264	0.521667	0.492146	0.409188	0.403894	0.953415	0.634322	0.656653	0.0849372	0.0267843	0.0581589	0.0350058	0.0749355	0.0719403	Q9UPM8;Q9UPM8-2;H0YK95;H0YL95;H0YK94	Q9UPM8~AP4E1
AP4M1	C9JC87;O00189;C9JWL4;C9JMG3;C9IZL5;H7C0A0	AP-4 complex subunit mu-1	NaN	NaN	NaN	NaN	NaN	NaN			6	6	15.2	15.2	50.69	0.00014158	4.749	14	0.984461	0.736542	NaN	NaN	NaN	NaN	NaN	NaN	NaN	NaN	NaN	NaN	NaN	NaN	C9JC87;O00189;C9JWL4;C9JMG3;C9IZL5;H7C0A0;F8WDR3;F8WCC5;H7BZV3;F8WCR6;H0Y6K1	C9JC87~AP4M1
AP5B1	Q2VPB7	AP-5 complex subunit beta-1	1.11011	1.096	0.90578	0.710408	0.627397	0.577068			7	7	11	11	93.948	0	12.656	41	0.320988	0.763996	0.799547	0.929229	0.802128	0.975388	0.155177	0.747109	0.312105	NaN	0.0617464	0.0204931	0.0778399	NaN	Q2VPB7	Q2VPB7~AP5B1
AP5S1	Q9NUS5;Q5JX74;A2A2L4	AP-5 complex subunit sigma-1	NaN	NaN	NaN	NaN	NaN	NaN			5	5	27	27	22.522	0.00013837	3.981	12	0.984299	0.736443	NaN	NaN	NaN	NaN	NaN	NaN	NaN	NaN	NaN	NaN	NaN	NaN	Q9NUS5;Q5JX74;A2A2L4	Q9NUS5~AP5S1
AP5Z1	O43299;A0A3B3ISJ0;O43299-2;A0A3B3IS81	AP-5 complex subunit zeta-1	NaN	1.22269	0.886329	1.14193	0.830806	0.672414			8	6	13	9.8	88.604	0.00015291	7.9883	48	0.138725	0.736347	0.0182962	0.258092	0.551896	0.674814	0.0528953	0.445321	NaN	NaN	0.0375554	0.239501	0.0282412	0.0848417	O43299;A0A3B3ISJ0;O43299-2;A0A3B3IS81;O43299-3	O43299~AP5Z1
APAF1	C9JLV4;O14727-5;O14727-4;O14727;O14727-3;O14727-2	Apoptotic protease-activating factor 1	NaN	NaN	NaN	NaN	NaN	NaN			6	6	8	8	132.46	0.00013416	3.0526	3	0.984134	0.73625	NaN	NaN	NaN	NaN	NaN	NaN	NaN	NaN	NaN	NaN	NaN	NaN	C9JLV4;O14727-5;O14727-4;O14727;O14727-3;O14727-2;O14727-6;F8VNZ0	C9JLV4~APAF1
APBA1	Q02410-2;Q02410	Amyloid beta A4 precursor protein-binding family A member 1	NaN	NaN	NaN	NaN	NaN	NaN			6	6	13.6	13.6	91.593	0	219.26	28	0.98397	0.736724	NaN	NaN	NaN	NaN	NaN	NaN	NaN	NaN	NaN	NaN	NaN	NaN	Q02410-2;Q02410;A0A0D9SFA9;A0A0G2JMD7	Q02410-2~APBA1
APBA3	O96018	Amyloid beta A4 precursor protein-binding family A member 3	NaN	NaN	NaN	NaN	NaN	NaN			2	2	5	5	61.453	0.00013812	3.9056	1	0.984785	0.736628	NaN	NaN	NaN	NaN	NaN	NaN	NaN	NaN	NaN	NaN	NaN	NaN	O96018	O96018~APBA3
APBB1	A0A075B7G8;J3KPL8;O00213-2;O00213;A0A087X0V7;A0A087WYH9;O00213-4;O00213-6;O00213-3;O00213-5;V9GY97	Amyloid beta A4 precursor protein-binding family B member 1	1.06818	1.09026	1.06761	0.876536	0.874452	0.698209			10	8	17.6	15.2	76.709	0.00015387	8.3449	61	0.124184	0.719165	0.602918	0.714225	0.321952	0.77823	0.053208	0.531445	0.00079298	0.0384941	0.0858472	0.117482	0.0848393	0.0180921	A0A075B7G8;J3KPL8;O00213-2;O00213;A0A087X0V7;A0A087WYH9;O00213-4;O00213-6;O00213-3;O00213-5;V9GY97;V9GYR7	A0A075B7G8~APBB1
APBB2	Q92870;Q92870-4	Amyloid beta A4 precursor protein-binding family B member 2	0.972982	0.852733	0.792632	0.865879	0.869797	0.895517			20	2	35.4	2.2	83.373	0	323.31	63	0.258612	0.430218	0.581454	0.156905	0.510305	0.185107	0.999915	0.563037	0.0691839	0.0570266	0.0414928	0.0436675	0.0637791	0.129263	Q92870;Q92870-4	Q92870~APBB2
APC	P25054-2;P25054-3;P25054	Adenomatous polyposis coli protein	NaN	NaN	2.24142	2.11465	2.3559	NaN			31	31	14.6	14.6	300.44	0	166.25	6	0.985437	0.736155	NaN	NaN	NaN	NaN	NaN	NaN	NaN	NaN	NaN	NaN	NaN	NaN	P25054-2;P25054-3;P25054;A0A2Q2SV78;E9PFT7;R4GMU6	P25054-2~APC
APEH	C9JIF9;P13798;H7C393;H7C1U0	Acylamino-acid-releasing enzyme	0.884802	0.854686	1.07077	1.02536	1.05308	1.06311			24	24	47.2	47.2	81.673	0	323.31	652	0.0679759	0.108341	0.0104531	0.00809078	0.276647	0.02695	0.0272566	0.0334748	0.0288894	0.0186936	0.0213143	0.00836096	0.0145412	0.0208195	C9JIF9;P13798;H7C393;H7C1U0;C9JLK2;F8WEH5;H0YFE5	C9JIF9~APEH
APEX1	P27695;G3V5Q1;G3V3M6;A0A0C4DGK8;G3V3C7	DNA-(apurinic or apyrimidinic site) lyase;DNA-(apurinic or apyrimidinic site) lyase, mitochondrial	1.11739	1.18727	0.98388	1.24331	0.988313	1.07362			13	13	53.8	53.8	35.554	0	323.31	366	0.106933	0.164587	0.273182	0.0322134	0.0670628	0.99908	0.533257	0.999713	0.0115395	0.0129498	0.048062	0.0926988	0.017847	0.0240341	P27695;G3V5Q1;G3V3M6;A0A0C4DGK8;G3V3C7;H7C4A8;G3V5D9;G3V5M0;G3V359;G3V3Y6;G3V2D9	P27695~APEX1
APH1A	Q96BI3;Q96BI3-2;Q5TB21	Gamma-secretase subunit APH-1A	NaN	NaN	0.876778	0.636757	0.943045	NaN			2	2	5.3	5.3	28.996	0.00014543	5.7503	15	0.277646	0.73589	NaN	NaN	NaN	NaN	NaN	NaN	NaN	NaN	0.0181644	NaN	0.0198432	NaN	Q96BI3;Q96BI3-2;Q5TB21	Q96BI3~APH1A
API5	Q9BZZ5;G3V1C3;Q9BZZ5-6;Q9BZZ5-1;Q9BZZ5-3;H0YER7	Apoptosis inhibitor 5	1.14429	1.2116	1.03393	1.14501	0.982578	1.1197			26	1	61.8	2.5	59.004	0	301.44	448	0.126082	0.188511	0.123463	0.131866	0.248342	0.999825	0.473307	0.67703	0.05744	0.047359	0.0322141	0.0648851	0.0341932	0.0292827	Q9BZZ5;G3V1C3;Q9BZZ5-6;Q9BZZ5-1;Q9BZZ5-3;H0YER7;E9PQK6	Q9BZZ5~API5
API5	Q9BZZ5-2;Q9BZZ5-5	Apoptosis inhibitor 5	NaN	NaN	NaN	NaN	NaN	NaN			26	1	64.1	2.4	56.769	0.0023857	1.6559	5	0.985279	0.735792	NaN	NaN	NaN	NaN	NaN	NaN	NaN	NaN	NaN	NaN	NaN	NaN	Q9BZZ5-2;Q9BZZ5-5	Q9BZZ5-2~API5
APITD1	Q8N2Z9;Q8N2Z9-3	Centromere protein S	NaN	NaN	0.770126	0.928657	NaN	0.823107			2	1	16.7	8	15.893	0.00015613	9.1194	19	0.985113	0.736069	NaN	NaN	NaN	NaN	NaN	NaN	NaN	NaN	NaN	NaN	NaN	NaN	Q8N2Z9;Q8N2Z9-3	Q8N2Z9~APITD1
APLF	E9PRH6;F8WET0;Q8IW19	Aprataxin and PNK-like factor	NaN	NaN	NaN	NaN	NaN	NaN			2	2	19.5	19.5	20.371	0	45.326	3	0.984948	0.736818	NaN	NaN	NaN	NaN	NaN	NaN	NaN	NaN	NaN	NaN	NaN	NaN	E9PRH6;F8WET0;Q8IW19	E9PRH6~APLF
APLP2	Q06481-3;Q06481-6;Q06481;Q06481-5	Amyloid-like protein 2	1.12667	1.20568	1.21791	1.28289	1.22101	0.86408			21	3	36.6	4	85.486	0	117.3	320	0.0660921	0.517027	0.795241	0.31084	0.0864444	0.381702	0.678723	0.587828	0.0559638	0.0998019	0.130344	0.0499451	0.100392	0.0664495	Q06481-3;Q06481-6;Q06481;Q06481-5;E9PQS3;E9PSC7;E9PK76	Q06481-3~APLP2
APLP2	Q06481-4	Amyloid-like protein 2	NaN	NaN	NaN	NaN	NaN	NaN			19	1	39	3.7	79.237	0	13.914	5	0.988604	0.740364	NaN	NaN	NaN	NaN	NaN	NaN	NaN	NaN	NaN	NaN	NaN	NaN	Q06481-4	Q06481-4~APLP2
APMAP	Q9HDC9;H0Y512;Q9HDC9-2	Adipocyte plasma membrane-associated protein	1.05659	1.08667	1.03465	1.07643	1.01849	1.12278			21	21	64.9	64.9	46.48	0	172.39	492	0.390989	0.372957	0.821404	0.319106	0.331602	0.999981	0.462224	0.999998	0.0229674	0.0528896	0.0126844	0.0770535	0.00887898	0.0287414	Q9HDC9;H0Y512;Q9HDC9-2	Q9HDC9~APMAP
APOA1BP	Q8NCW5;Q8NCW5-2;Q5T3I4	NAD(P)H-hydrate epimerase	0.817352	0.853277	1.08181	1.19828	1.07362	0.839698	+		12	12	53.8	53.8	31.674	0	258.46	442	0.0310408	0.229901	0.0548165	0.0454976	0.0472978	0.847523	0.25369	0.546953	0.0334731	0.064752	0.0527837	0.0519607	0.026551	0.0456431	Q8NCW5;Q8NCW5-2;Q5T3I4;Q5T3I3	Q8NCW5~APOA1BP
APOB	P04114	Apolipoprotein B-100;Apolipoprotein B-48	1.1303	0.964783	1.46859	1.44679	1.28504	1.73514	+		17	14	4.2	3.4	515.6	0	24.673	152	0.001025	0.26688	0.254934	0.770162	0.00040359	0.000645476	1.46e-05	0.00448318	0.107867	0.0248899	0.0612474	0.00835984	0.0266107	0.0630896	P04114;A8MUN2	P04114~APOB
APOBEC3C	Q9NRW3	DNA dC->dU-editing enzyme APOBEC-3C	0.850025	0.710472	1.00739	0.968556	1.21199	1.01541			6	5	44.2	37.9	22.826	0	23.191	80	0.597754	0.0585714	0.0417277	0.00314158	0.702231	0.975646	0.999491	0.895774	0.0196272	0.0256122	0.0939289	0.061454	0.107695	0.0302516	Q9NRW3	Q9NRW3~APOBEC3C
APOC3	B0YIW2;P02656	Apolipoprotein C-III	0.931928	0.736063	1.08131	1.25208	NaN	1.06856			1	1	13.7	13.7	12.815	0	108.9	25	0.588412	0.209923	0.984635	0.742675	0.477401	0.690031	0.997467	0.989654	0.0623331	0.0115408	NaN	NaN	NaN	0.0398738	B0YIW2;P02656	B0YIW2~APOC3
APOL2	J3KQL8;Q9BQE5	Apolipoprotein L2	0.916531	0.97696	1.02261	0.855327	0.955819	0.544772	+		12	12	34.1	34.1	48.915	0	53.707	161	0.00315385	0.671954	0.538517	0.974064	0.414829	0.991911	0.00037816	0.854281	0.0800069	0.134461	0.0468602	0.053956	0.0811966	0.0299555	J3KQL8;Q9BQE5;E9PM95;B0QYK8	J3KQL8~APOL2
APOO	H7C1U8;Q9BUR5;Q9BUR5-2;A0A0J9YWW6	Apolipoprotein O	1.01304	0.953417	1.04256	1.00327	1.02755	1.00299			6	6	43.3	43.3	20.08	0	292.61	110	0.914274	0.769175	0.99885	0.662415	0.72085	0.870501	0.967471	0.89449	0.0176454	0.0288274	0.0174648	0.0325985	0.0465462	0.0969314	H7C1U8;Q9BUR5;Q9BUR5-2;A0A0J9YWW6;G3V1B6;A0A0J9YXS4	H7C1U8~APOO
APOOL	Q6UXV4;A0A087WYF7;A0A087WUX8	MICOS complex subunit MIC27	0.938613	1.02818	0.947634	1.00047	0.935929	1.02976			9	9	48.9	48.9	29.159	0	41.707	224	0.346652	0.239073	0.0686885	0.895882	0.994908	0.203798	0.999983	0.733799	0.0141518	0.0320588	0.0404204	0.0120643	0.0475605	0.0167513	Q6UXV4;A0A087WYF7;A0A087WUX8	Q6UXV4~APOOL
APP	P05067;P05067-11;P05067-8;P05067-9;E9PG40;P05067-7;P05067-6;A0A0A0MRG2;P05067-4;P05067-5;P05067-3;P05067-10;H7C0V9	Amyloid beta A4 protein;N-APP;Soluble APP-alpha;Soluble APP-beta;C99;Beta-amyloid protein 42;Beta-amyloid protein 40;C83;P3(42);P3(40);C80;Gamma-secretase C-terminal fragment 59;Gamma-secretase C-terminal fragment 57;Gamma-secretase C-terminal fragment 50;C31	1.0233	1.16035	1.04331	1.05209	1.13066	1.00628			26	25	42.2	41.2	86.942	0	154.84	539	0.187132	0.52328	0.996966	0.438963	0.291323	0.879498	0.73475	0.0826017	0.02068	0.0818931	0.0228879	0.0402708	0.0151614	0.0524182	P05067;P05067-11;P05067-8;P05067-9;E9PG40;P05067-7;P05067-6;A0A0A0MRG2;P05067-4;P05067-5;P05067-3;P05067-10;H7C0V9;P05067-2;H7C2L2	P05067~APP
APPL1	Q9UKG1	DCC-interacting protein 13-alpha	0.976628	0.931112	0.983398	1.0679	0.939276	0.955279			25	24	45.4	44.4	79.663	0	247.8	329	0.509635	0.519636	0.384185	0.215421	0.48633	0.914441	0.98478	0.999194	0.0232684	0.0483466	0.0722542	0.0212351	0.0854524	0.0120412	Q9UKG1;C9JAB0;C9K0C4	Q9UKG1~APPL1
APPL2	Q8NEU8;Q8NEU8-3;Q8NEU8-2	DCC-interacting protein 13-beta	NaN	NaN	1.15765	1.3337	0.844579	0.750333			11	10	21.4	20.3	74.493	0	21.818	28	0.129593	0.740451	0.357404	0.970942	0.360912	0.879448	0.32925	0.530808	NaN	NaN	0.199293	0.202575	0.0248867	0.0788951	Q8NEU8;Q8NEU8-3;Q8NEU8-2;H0YH86;F8VXB0;F8VS86;F8VWV2	Q8NEU8~APPL2
APRT	P07741;H3BQZ9;P07741-2;H3BQB1;H3BQF1	Adenine phosphoribosyltransferase	0.898839	0.837336	0.917999	0.947466	0.938915	0.85327			12	12	85.6	85.6	19.608	0	237.93	221	0.0887321	0.0709835	0.0135459	0.0044041	0.833532	0.152681	0.0131148	0.341355	0.0216454	0.0258408	0.0150147	0.043685	0.0174669	0.0381888	P07741;H3BQZ9;P07741-2;H3BQB1;H3BQF1;H3BSW3	P07741~APRT
APTX	Q7Z2E3;Q7Z2E3-9;Q7Z2E3-7;Q7Z2E3-11;Q7Z2E3-5;A0A0A0MRW7;Q7Z2E3-10;C9JZ40;Q7Z2E3-8;Q7Z2E3-4;Q7Z2E3-13;C9J8U3;Q7Z2E3-3;F8W6G5	Aprataxin	0.887654	0.973318	1.20242	1.33795	1.16447	1.19643			7	7	18	18	40.74	0	14.505	54	0.156846	0.58285	0.32559	0.979154	0.068902	0.146458	0.860241	0.349543	0.0656026	0.0350478	0.0950993	0.067706	0.0700146	0.109809	Q7Z2E3;Q7Z2E3-9;Q7Z2E3-7;Q7Z2E3-11;Q7Z2E3-5;A0A0A0MRW7;Q7Z2E3-10;C9JZ40;Q7Z2E3-8;Q7Z2E3-4;Q7Z2E3-13;C9J8U3;Q7Z2E3-3;F8W6G5;Q7Z2E3-2;Q7Z2E3-6;Q7Z2E3-12;E7EUY4;F8WBD6;E7EVB7;Q6JV79;F8WBM3	Q7Z2E3~APTX
AQR	O60306;H0YH15	Intron-binding protein aquarius	1.09346	1.25784	1.1066	1.27336	0.961094	1.11403			32	31	25.4	24.9	171.29	0	103.66	349	0.326536	0.174947	0.200147	0.024135	0.219575	0.725176	0.854262	0.987669	0.0365875	0.0544501	0.0495091	0.107737	0.0596031	0.0276955	O60306;H0YH15;H0YLN9	O60306~AQR
AR	P10275;A0A087X1B6;F5GZG9;P10275-2	Androgen receptor	NaN	NaN	NaN	NaN	NaN	NaN			7	7	13.2	13.2	99.187	0	26.918	7	0.993311	0.74028	NaN	NaN	NaN	NaN	NaN	NaN	NaN	NaN	NaN	NaN	NaN	NaN	P10275;A0A087X1B6;F5GZG9;P10275-2;A0A087WUX9;E9PEG3;A0A087WZ66;P10275-3;P10275-4	P10275~AR
ARAF	P10398;Q96II5	Serine/threonine-protein kinase A-Raf	1.06506	1.1058	1.11303	1.18027	1.07469	1.07912			23	16	50.7	39.1	67.585	0	148.86	186	0.502747	0.233088	0.817406	0.113122	0.309331	0.709534	0.913548	0.689982	0.0439447	0.0751892	0.080893	0.0906079	0.043591	0.0143673	P10398;Q96II5;P10398-2	P10398~ARAF
ARAP1	Q96P48-3;Q96P48;E7EU13;Q96P48-2;Q96P48-4;Q96P48-1;Q96P48-7;A0A0A0MSJ2;Q96P48-5	Arf-GAP with Rho-GAP domain, ANK repeat and PH domain-containing protein 1	0.978638	1.12842	0.819384	1.02863	0.983479	0.740702			20	20	19.5	19.5	160.99	0	67.263	113	0.142977	0.598442	0.494458	0.972092	0.850632	0.405997	0.0512283	0.999388	0.0659808	0.0837294	0.0500855	0.0958583	0.035864	0.0789687	Q96P48-3;Q96P48;E7EU13;Q96P48-2;Q96P48-4;Q96P48-1;Q96P48-7;A0A0A0MSJ2;Q96P48-5;F5GWN4;F8WBT0;F5GWQ2;H0YGD1	Q96P48-3~ARAP1
ARAP3	Q8WWN8;G5E9Y3;Q8WWN8-2	Arf-GAP with Rho-GAP domain, ANK repeat and PH domain-containing protein 3	1.01072	1.00521	0.900794	0.769835	0.824475	1.06379			23	23	20.1	20.1	169.84	0	37.257	114	0.392317	0.923268	0.986092	0.84719	0.375428	0.840859	0.997121	0.448239	0.0178445	0.0925127	0.0524629	0.0442356	0.072566	0.138531	Q8WWN8;G5E9Y3;Q8WWN8-2;Q05CH1	Q8WWN8~ARAP3
ARCN1	P48444;B0YIW6;P48444-2	Coatomer subunit delta	0.998417	1.03422	1.00071	1.07322	1.04952	1.10926	+		30	30	57.5	57.5	57.21	0	226.18	637	0.0467229	0.749065	0.619294	0.999459	0.265371	0.997861	0.0388149	0.315978	0.015442	0.0284378	0.0141364	0.0335099	0.00451078	0.00892009	P48444;B0YIW6;P48444-2;Q6P1Q5;E9PK34	P48444~ARCN1
ARF1;ARF3	P84077;P61204;P61204-2	ADP-ribosylation factor 1;ADP-ribosylation factor 3	0.976946	0.908571	0.889655	0.91633	0.90043	0.877465			13	4	68.5	17.7	20.697	0	63.715	273	0.705993	0.524982	0.227209	0.376197	0.992399	0.438954	0.707819	0.920414	0.0612489	0.0350083	0.0263946	0.0510237	0.043231	0.0320875	P84077;P61204;P61204-2;H0YGG7	P84077~ARF1
ARF4	P18085;C9JPM4;C9JAK5	ADP-ribosylation factor 4	0.968046	0.944255	0.900097	0.826825	0.939398	0.943855			13	8	68.9	35.6	20.511	0	323.31	791	0.255726	0.965976	0.890124	0.95416	0.133947	0.520848	0.999888	0.966958	0.0873966	0.0265536	0.0423624	0.0702208	0.0469269	0.059457	P18085;C9JPM4;C9JAK5;U3KQF2;F5H1V1;F5H6T5;F8WDB3	P18085~ARF4
ARF5	P84085;C9J1Z8	ADP-ribosylation factor 5	1.10092	1.14176	1.32265	1.16306	1.10773	1.06288			12	6	84.4	45.6	20.529	0	54.021	156	0.0553068	0.639146	0.662241	0.486007	0.0367528	0.0272191	0.945045	0.325344	0.0517436	0.024611	0.0823585	0.0717269	0.0370565	0.0512757	P84085;C9J1Z8	P84085~ARF5
ARF6	P62330	ADP-ribosylation factor 6	0.98473	1.045	1.10806	0.97463	1.07687	1.07945			8	8	44.6	44.6	20.082	0	154.16	256	0.864961	0.625813	0.823766	0.722663	0.991364	0.938475	0.743573	0.66938	0.0115347	0.0165035	0.0458194	0.0873515	0.0267389	0.0442913	P62330	P62330~ARF6
ARFGAP1	Q8N6T3;Q8N6T3-2;F8VWH9;Q8N6T3-5;F8W1U7;Q8N6T3-3;E5RHT6;E5RHC5;Q8N6T3-4	ADP-ribosylation factor GTPase-activating protein 1	0.962965	0.919092	0.879175	0.864707	0.902262	0.911686			13	13	43.6	43.6	44.667	0	323.31	253	0.364084	0.561313	0.728683	0.271919	0.122218	0.412115	0.864705	0.656961	0.0661668	0.0406062	0.0181639	0.0861603	0.0756908	0.0416764	Q8N6T3;Q8N6T3-2;F8VWH9;Q8N6T3-5;F8W1U7;Q8N6T3-3;E5RHT6;E5RHC5;Q8N6T3-4;E5RHH7;F8VWB3;E5RGL6;E5RIU2;H0YIQ0	Q8N6T3~ARFGAP1
ARFGAP2	Q8N6H7;G5E9L0;A0A0D9SF70;Q8N6H7-2;Q8N6H7-3;E9PQP3;E9PMU9	ADP-ribosylation factor GTPase-activating protein 2	0.936888	0.868506	1.06027	1.06596	0.899521	1.06622			15	14	37.6	35.7	56.72	0	90.362	155	0.0847245	0.608791	0.966782	0.434478	0.991351	0.896682	0.406112	0.457394	0.113734	0.0876503	0.0105692	0.0325287	0.0414339	0.0433102	Q8N6H7;G5E9L0;A0A0D9SF70;Q8N6H7-2;Q8N6H7-3;E9PQP3;E9PMU9;H0YDN9;E9PIY6;E9PN48;E9PJT7;E9PK28;E9PMR9;H0YDX1;E9PM63;H0YF45;E9PNY8;E9PM18	Q8N6H7~ARFGAP2
ARFGAP3	Q9NP61;Q9NP61-2	ADP-ribosylation factor GTPase-activating protein 3	1.01375	1.0126	1.19278	1.22503	1.05165	1.04036			18	17	56.8	54.8	56.928	0	128.32	226	0.365224	0.951621	0.866605	0.980741	0.195969	0.434296	0.885422	0.91672	0.0805158	0.0792607	0.0787694	0.0603071	0.0834094	0.00501748	Q9NP61;Q9NP61-2;H0Y6A0;B0QYV8;B0QYV9	Q9NP61~ARFGAP3
ARFGEF1	Q9Y6D6;E5RIF2	Brefeldin A-inhibited guanine nucleotide-exchange protein 1	1.0217	1.04404	1.03677	0.943621	1.00798	0.90312			70	29	49.2	23.8	208.76	0	323.31	909	0.103974	0.581247	0.885114	0.399233	0.773062	0.999205	0.0881385	0.785795	0.0051392	0.0292538	0.0310587	0.010901	0.0384061	0.042636	Q9Y6D6;E5RIF2;E5RJN9	Q9Y6D6~ARFGEF1
ARFGEF2	Q9Y6D5	Brefeldin A-inhibited guanine nucleotide-exchange protein 2	1.06498	0.98052	1.07661	0.725632	0.922344	0.82849			52	33	36.6	24.9	202.04	0	145.03	170	0.50171	0.849622	0.841996	0.972115	0.310348	0.999999	0.800883	0.96681	0.0395643	0.0726776	0.132134	0.112988	0.0650255	0.0631907	Q9Y6D5	Q9Y6D5~ARFGEF2
ARFGEF3	Q5TH69	Brefeldin A-inhibited guanine nucleotide-exchange protein 3	0.731555	0.700348	1.16899	1.03572	1.07165	0.989212		+	37	37	24.1	24.1	240.65	0	294.46	223	0.833922	0.0378378	0.00176567	0.000340229	0.962534	0.808625	0.999998	0.895214	0.0334588	0.0168303	0.0851207	0.0386298	0.0420095	0.0384246	Q5TH69	Q5TH69~ARFGEF3
ARFIP1	P53367	Arfaptin-1	1.02227	1.1445	1.18581	1.18293	1.08995	1.02177			17	2	68.4	11	41.738	0	184.39	331	0.413474	0.479073	0.945002	0.504383	0.586022	0.812386	0.999765	0.994541	0.0277584	0.0363063	0.0197539	0.0469505	0.0629583	0.0496825	P53367;P53367-3	P53367~ARFIP1
ARFIP1	P53367-2	Arfaptin-1	NaN	NaN	NaN	NaN	NaN	NaN			16	1	66.9	4.1	38.598	0.00013263	2.8012	15	0.993462	0.741	NaN	NaN	NaN	NaN	NaN	NaN	NaN	NaN	NaN	NaN	NaN	NaN	P53367-2	P53367-2~ARFIP1
ARFIP2	A0A087X1E4;P53365-3;P53365	Arfaptin-2	0.684361	0.7098	1.06363	0.968736	0.934606	1.02815			11	1	42.8	4.5	41.595	0	50.358	53	0.910229	0.115951	0.0691077	0.757957	0.999608	0.993441	0.999031	0.953039	NaN	0.043023	0.0547057	0.127871	0.0452894	0.102112	A0A087X1E4;P53365-3;P53365;E9PRV8;E9PPY7	A0A087X1E4~ARFIP2
ARFRP1	Q13795;Q13795-2;Q13795-3;Q13795-4	ADP-ribosylation factor-related protein 1	1.00076	NaN	0.692498	0.561512	0.773049	1.00574			6	6	38.8	38.8	22.614	0.00015265	7.8498	35	0.571104	0.741091	0.616631	0.832664	0.963123	0.721673	0.977208	0.994833	NaN	NaN	0.0713579	NaN	0.131246	0.0475672	Q13795;Q13795-2;Q13795-3;Q13795-4	Q13795~ARFRP1
ARGLU1	Q9NWB6;Q9NWB6-2	Arginine and glutamate-rich protein 1	NaN	NaN	0.303951	1.51498	NaN	NaN			8	8	17.9	17.9	33.216	0.00014872	6.6767	41	0.992658	0.741181	NaN	NaN	NaN	NaN	NaN	NaN	NaN	NaN	NaN	NaN	NaN	NaN	Q9NWB6;Q9NWB6-2;Q9NWB6-3	Q9NWB6~ARGLU1
ARHGAP1	Q07960;H0YE29	Rho GTPase-activating protein 1	0.982066	0.918518	0.926029	0.759407	0.93646	1.08362	+		27	27	75.2	75.2	50.435	0	323.31	669	0.00176	0.279208	0.499239	0.0523646	0.000104565	0.0268004	0.329301	0.808991	0.0189491	0.0467728	0.0358582	0.0244942	0.0393159	0.00471994	Q07960;H0YE29;E9PNR6	Q07960~ARHGAP1
ARHGAP10	A1A4S6;H0Y8W5	Rho GTPase-activating protein 10	NaN	NaN	NaN	NaN	NaN	NaN			8	7	14.5	13.6	89.374	0	38.928	33	0.220897	0.740908	0.866622	0.807092	0.0295259	0.00463534	0.00728988	0.0104707	NaN	NaN	NaN	NaN	NaN	NaN	A1A4S6;H0Y8W5	A1A4S6~ARHGAP10
ARHGAP11A	Q6P4F7-3;Q6P4F7;H3BR51;Q6P4F7-2	Rho GTPase-activating protein 11A	NaN	NaN	NaN	NaN	NaN	NaN			7	7	11.4	11.4	92.696	0	28.234	7	0.99249	0.740529	NaN	NaN	NaN	NaN	NaN	NaN	NaN	NaN	NaN	NaN	NaN	NaN	Q6P4F7-3;Q6P4F7;H3BR51;Q6P4F7-2;H3BQ41	Q6P4F7-3~ARHGAP11A
ARHGAP12	Q8IWW6-2;Q8IWW6-4;Q8IWW6;Q1RLN5;Q8IWW6-3	Rho GTPase-activating protein 12	1.04935	1.17932	1.19219	0.967432	1.01831	0.955956			20	20	34.1	34.1	93.113	0	323.31	74	0.68256	0.26721	0.963523	0.196461	1	0.828014	0.924154	0.996449	0.0427111	0.0258298	0.080062	0.130664	0.101594	0.112475	Q8IWW6-2;Q8IWW6-4;Q8IWW6;Q1RLN5;Q8IWW6-3;H0Y5D8	Q8IWW6-2~ARHGAP12
ARHGAP17	Q68EM7;Q68EM7-6;Q68EM7-5;Q68EM7-2;Q68EM7-3;Q68EM7-7	Rho GTPase-activating protein 17	0.985956	0.970526	1.02008	0.8408	1.02982	0.911273			26	26	58.9	58.9	95.436	0	323.31	268	0.36242	0.912893	0.996325	0.852516	0.759893	0.890466	0.716907	0.903832	0.00397252	0.0456817	0.0330513	0.0905374	0.0124176	0.0527178	Q68EM7;Q68EM7-6;Q68EM7-5;Q68EM7-2;Q68EM7-3;Q68EM7-7;C9IZD3;I3L460;Q68EM7-4;I3L4Y5;I3L4P0;I3L4P6;I3L3P1;I3L1S9	Q68EM7~ARHGAP17
ARHGAP18	Q8N392;Q8N392-2	Rho GTPase-activating protein 18	1.01329	1.08112	0.996483	0.885063	0.875588	0.754921	+		31	31	54	54	74.976	0	116.19	475	0.00570723	0.153548	0.939036	0.114013	0.335274	1	0.0016064	0.0925282	0.0266299	0.0155911	0.0589071	0.0501016	0.0100052	0.0142531	Q8N392;Q8N392-2	Q8N392~ARHGAP18
ARHGAP21	Q5T5U3;A0A087WW76;A0A1B0GV73	Rho GTPase-activating protein 21	0.333645	0.456683	0.556507	NaN	NaN	NaN			26	26	17.9	17.9	217.33	0	119.13	22	0.992332	0.74081	NaN	NaN	NaN	NaN	NaN	NaN	NaN	0.00853176	0.00801647	NaN	NaN	NaN	Q5T5U3;A0A087WW76;A0A1B0GV73;F8W9U9;Q5T5U3-3;E7ESW5;A0A1B0GTZ9;Q5JSD8;H0Y468	Q5T5U3~ARHGAP21
ARHGAP22	A6NHM7;Q7Z5H3-3;Q7Z5H3;Q7Z5H3-5;Q7Z5H3-2;D6R9V6;A6NJ38;Q7Z5H3-4	Rho GTPase-activating protein 22	NaN	NaN	NaN	NaN	NaN	NaN			3	3	8.1	8.1	64.313	0.00015083	7.341	2	0.992823	0.740711	NaN	NaN	NaN	NaN	NaN	NaN	NaN	NaN	NaN	NaN	NaN	NaN	A6NHM7;Q7Z5H3-3;Q7Z5H3;Q7Z5H3-5;Q7Z5H3-2;D6R9V6;A6NJ38;Q7Z5H3-4;D6RBJ8	A6NHM7~ARHGAP22
ARHGAP23	Q9P227;Q9P227-2	Rho GTPase-activating protein 23	NaN	NaN	NaN	NaN	NaN	NaN			12	12	11	11	162.19	0	48.192	6	0.992991	0.740615	NaN	NaN	NaN	NaN	NaN	NaN	NaN	NaN	NaN	NaN	NaN	NaN	Q9P227;Q9P227-2;A0A087X0Z0;A0A087WTU4	Q9P227~ARHGAP23
ARHGAP26	Q9UNA1-2;Q9UNA1;A0A2R8YGB3	Rho GTPase-activating protein 26	0.582846	0.737589	0.942836	0.721748	0.765323	0.925234			16	16	26.1	26.1	86.164	0	71.486	74	0.201206	0.0935189	0.00828946	0.0409814	0.0559506	0.605726	0.789585	0.280623	0.056642	0.12911	0.074404	0.0560396	0.0681855	0.0271825	Q9UNA1-2;Q9UNA1;A0A2R8YGB3;A0A2R8Y5C0;H0Y835;H0Y4P9;H7C3P8;H7C1J1;H7BZZ0;A0A2R8YDK5	Q9UNA1-2~ARHGAP26
ARHGAP29	Q52LW3;F8VWZ8	Rho GTPase-activating protein 29	0.673912	0.659351	0.623322	0.361521	1.05559	1.14202	+	+	60	60	56.9	56.9	142.06	0	323.31	527	0.000848485	0.0403636	0.00341854	0.00218332	2.21e-07	0.00213303	0.290323	0.801692	0.0564963	0.0189722	0.007878	0.0466327	0.0552431	0.0437196	Q52LW3;F8VWZ8;Q52LW3-2	Q52LW3~ARHGAP29
ARHGAP31	Q2M1Z3	Rho GTPase-activating protein 31	NaN	NaN	NaN	NaN	NaN	NaN			16	16	16.7	16.7	156.98	0	90.105	8	0.993154	0.740218	NaN	NaN	NaN	NaN	NaN	NaN	NaN	NaN	NaN	NaN	NaN	NaN	Q2M1Z3;C9J652	Q2M1Z3~ARHGAP31
ARHGAP35	Q9NRY4	Rho GTPase-activating protein 35	0.841249	0.91847	1.11828	1.14761	0.941888	0.743599	+		42	42	41.7	41.7	170.51	0	232.17	346	0.00910245	0.0581162	0.00281357	0.0247837	0.0887715	0.21162	0.0189085	0.971681	0.0237984	0.020154	0.0338151	0.0392558	0.0287266	0.0577075	Q9NRY4	Q9NRY4~ARHGAP35
ARHGAP5	Q13017-2;Q13017;A0A0A0MSK6	Rho GTPase-activating protein 5	0.921219	0.849443	0.930344	0.932795	1.01125	1.04888			32	32	29.7	29.7	172.33	0	284.78	291	0.618947	0.281131	0.488899	0.0738613	0.924338	0.965938	0.73174	0.999995	0.028816	0.061495	0.0164779	0.0414739	0.10565	0.0313013	Q13017-2;Q13017;A0A0A0MSK6;G3V444;H0YK04;G3V360;Q13017-4;G3V5I7;Q13017-3	Q13017-2~ARHGAP5
ARHGDIA	P52565;J3KTF8;J3QQX2;J3KRE2;P52565-2;J3KRY1	Rho GDP-dissociation inhibitor 1	0.932284	0.927644	1.31598	1.38286	1.1533	1.24732			21	21	90.2	90.2	23.207	0	323.31	520	0.220713	0.764959	0.606811	0.999162	0.102908	0.385221	0.37002	0.832886	0.0280945	0.0608948	0.149341	0.107949	0.0797102	0.0164951	P52565;J3KTF8;J3QQX2;J3KRE2;P52565-2;J3KRY1;J3KS60	P52565~ARHGDIA
ARHGEF1	M0QZR4;Q92888;Q92888-3;Q92888-2;Q92888-4;M0QYC1	Rho guanine nucleotide exchange factor 1	0.974165	0.999364	0.952503	0.943273	1.03319	1.06238			35	35	44.1	44.1	108.32	0	258.05	630	0.294766	0.938639	0.935552	0.869549	0.981436	0.639367	0.627946	0.999944	0.0377096	0.0546806	0.0574817	0.0239553	0.0473747	0.0147575	M0QZR4;Q92888;Q92888-3;Q92888-2;Q92888-4;M0QYC1;M0R2C7;M0QYS3;M0QZH8;M0R3H5;M0QXV6;REV__Q9BZR6;REV__H7C0V4;REV__H7C215	M0QZR4~ARHGEF1
ARHGEF10	O15013-7;O15013-4;O15013-5;O15013-6;O15013;H0YAN8	Rho guanine nucleotide exchange factor 10	0.811857	0.857354	1.0225	0.907793	0.994298	1.02415			29	27	30.9	29.2	144.27	0	115.51	290	0.539907	0.0733947	0.0146105	0.0268383	0.382855	1	0.862538	0.9951	0.0343627	0.0173164	0.0553924	0.0499972	0.0316044	0.084139	O15013-7;O15013-4;O15013-5;O15013-6;O15013;H0YAN8;E9PB39	O15013-7~ARHGEF10
ARHGEF10L	Q5VXI4;Q9HCE6-5;Q9HCE6-3;Q9HCE6-2;Q9HCE6;A0A384DVK7;Q9HCE6-4	Rho guanine nucleotide exchange factor 10-like protein	NaN	NaN	NaN	NaN	NaN	NaN			7	5	8.6	6.6	115.57	0.00013785	3.8378	4	0.994586	0.73932	NaN	NaN	NaN	NaN	NaN	NaN	NaN	NaN	NaN	NaN	NaN	NaN	Q5VXI4;Q9HCE6-5;Q9HCE6-3;Q9HCE6-2;Q9HCE6;A0A384DVK7;Q9HCE6-4	Q5VXI4~ARHGEF10L
ARHGEF11	O15085;O15085-2	Rho guanine nucleotide exchange factor 11	1.10148	1.14136	1.22916	1.28874	1.33411	1.04687			26	26	25.5	25.5	167.7	0	195.13	46	0.432036	0.412697	0.629269	0.222033	0.519625	0.742728	0.62699	0.282969	0.00464572	0.12016	0.0863901	0.129875	0.211144	NaN	O15085;O15085-2	O15085~ARHGEF11
ARHGEF12	Q9NZN5-2;Q9NZN5;E9PMR6	Rho guanine nucleotide exchange factor 12	0.859374	1.01643	1.18539	1.2143	1.01432	0.852574			34	34	29.9	29.9	171.11	0	323.31	73	0.200577	0.769479	0.688065	0.99793	0.55385	0.591639	0.235356	0.995458	0.0874242	0.0927122	0.158612	0.0361174	0.131145	0.155718	Q9NZN5-2;Q9NZN5;E9PMR6	Q9NZN5-2~ARHGEF12
ARHGEF17	Q96PE2	Rho guanine nucleotide exchange factor 17	NaN	NaN	NaN	NaN	NaN	NaN			14	14	12.2	12.2	221.67	0	116.06	10	0.994421	0.739407	NaN	NaN	NaN	NaN	NaN	NaN	NaN	NaN	NaN	NaN	NaN	NaN	Q96PE2;A0A2R8Y4D7	Q96PE2~ARHGEF17
ARHGEF18	A0A087WZG4;A0A3B3IPE9;Q6ZSZ5-2;Q6ZSZ5-1;Q6ZSZ5-6;Q6ZSZ5-5;Q6ZSZ5;M0QZS0	Rho guanine nucleotide exchange factor 18	0.936873	1.17718	1.19307	1.11808	1.10782	1.18762			14	14	17	17	126.1	0	41.875	51	0.96821	0.573368	0.927564	0.640928	0.999199	0.977965	0.999862	0.995562	0.101434	0.132091	0.270279	0.147409	0.0493586	0.237831	A0A087WZG4;A0A3B3IPE9;Q6ZSZ5-2;Q6ZSZ5-1;Q6ZSZ5-6;Q6ZSZ5-5;Q6ZSZ5;M0QZS0	A0A087WZG4~ARHGEF18
ARHGEF2	V9GYM8;Q92974-3;Q92974-2;Q92974	Rho guanine nucleotide exchange factor 2	0.884284	0.958809	0.842199	0.693432	0.837552	0.911466	+		38	26	44.7	32.8	116.07	0	323.31	357	0.00159124	0.763707	0.624288	0.97352	7.45e-06	0.000571749	0.0327183	0.00137455	0.0715274	0.0184878	0.0235069	0.00659866	0.0189892	0.00569406	V9GYM8;Q92974-3;Q92974-2;Q92974;Q5VY93;V9GYG5;V9GZ14;V9GYF5;V9GZ58;REV__P0DJD0;REV__P0DJD1;REV__F8VYC4;REV__A0A286YES2;REV__A0A1W2PNU4;REV__A6NKT7;REV__J3KNE0	V9GYM8~ARHGEF2
ARHGEF26	Q96DR7-3;Q96DR7-4;Q96DR7	Rho guanine nucleotide exchange factor 26	NaN	NaN	NaN	NaN	NaN	NaN			4	4	13	13	48.167	0	24.465	1	0.994257	0.739507	NaN	NaN	NaN	NaN	NaN	NaN	NaN	NaN	NaN	NaN	NaN	NaN	Q96DR7-3;Q96DR7-4;Q96DR7	Q96DR7-3~ARHGEF26
ARHGEF28	Q8N1W1-5;Q8N1W1-4;Q8N1W1-3;Q8N1W1;Q8N1W1-6;Q8N1W1-2	Rho guanine nucleotide exchange factor 28	NaN	NaN	NaN	NaN	NaN	NaN			4	4	5.5	5.5	157.25	0	30.426	2	0.99409	0.738948	NaN	NaN	NaN	NaN	NaN	NaN	NaN	NaN	NaN	NaN	NaN	NaN	Q8N1W1-5;Q8N1W1-4;Q8N1W1-3;Q8N1W1;Q8N1W1-6;Q8N1W1-2;D6RGZ3	Q8N1W1-5~ARHGEF28
ARHGEF4	E7EV07		NaN	NaN	NaN	NaN	NaN	NaN			8	7	5.5	4.9	198.25	0.00014312	5.155	16	0.995247	0.738854	NaN	NaN	NaN	NaN	NaN	NaN	NaN	NaN	NaN	NaN	NaN	NaN	E7EV07;A0A0C4DFY6;Q9NR80;Q9NR80-4;A0A087X0P1;H0Y451;A0A0A6YYB3;A0A0A6YYF8;A0A1B0GWI5;E9PEM0;E9PFR9;A0A1B0GTF0;B1AMR3;A0A1B0GV84;B1AMR4;A4QPB6;A0A1B0GTC2;A0A1B0GV82;A0A1B0GVC4;H0YCT6;O43307-2;O43307;O43307-3;Q96N96-2;Q96N96-3;Q9NR80-3;A0A1B0GVV2	E7EV07~ARHGEF4
ARHGEF40	Q8TER5;Q8TER5-4;Q8TER5-3;Q8TER5-2	Rho guanine nucleotide exchange factor 40	0.956214	1.0081	0.954862	0.935772	0.861286	0.798171			29	29	24.8	24.8	164.66	0	116.42	107	0.420489	0.664792	0.401247	0.857923	0.343264	0.866989	0.209692	0.406077	0.0678446	0.074183	0.00904304	0.10938	0.0625508	0.0569958	Q8TER5;Q8TER5-4;Q8TER5-3;Q8TER5-2;G3V3N2;G3V5C1;G3V485	Q8TER5~ARHGEF40
ARHGEF6	Q15052	Rho guanine nucleotide exchange factor 6	0.920249	0.885864	1.38805	1.71938	1.34578	0.905317	+		23	2	34.8	3	87.498	0	101.59	172	0.013856	0.970357	0.944801	0.935847	0.00666827	0.0889289	0.800067	0.106348	0.0297802	0.0277433	0.127498	0.146222	0.032467	0.0848567	Q15052	Q15052~ARHGEF6
ARHGEF6	Q15052-2	Rho guanine nucleotide exchange factor 6	NaN	NaN	NaN	NaN	NaN	NaN			22	1	41.5	1.8	70.79	0.0027534	1.6049	3	0.995082	0.73876	NaN	NaN	NaN	NaN	NaN	NaN	NaN	NaN	NaN	NaN	NaN	NaN	Q15052-2	Q15052-2~ARHGEF6
ARHGEF7	B1ALK7;A0A2R8YG42;Q14155-1;Q14155-5;Q14155-6;Q14155-2;Q14155-3;Q14155;E7EUY6;E9PDQ5	Rho guanine nucleotide exchange factor 7	0.902623	0.880864	1.06965	1.08961	1.04125	0.958539			22	18	37.4	30.9	79.831	0	43.1	167	0.754916	0.247097	0.211767	0.0642157	0.997462	0.98472	0.659084	0.999641	0.0297357	0.0592408	0.0617001	0.0256334	0.00543906	0.0436892	B1ALK7;A0A2R8YG42;Q14155-1;Q14155-5;Q14155-6;Q14155-2;Q14155-3;Q14155;E7EUY6;E9PDQ5;F6SJA5;E7EU80;C9JDI6;B1ANY6;E7ENL8;C9JAD7	B1ALK7~ARHGEF7
ARID1A	O14497;O14497-2;H0Y488;A0A1B0GTU5;O14497-3	AT-rich interactive domain-containing protein 1A	1.11137	1.12347	1.10088	1.18333	0.90812	1.00165			42	41	28	27.1	242.04	0	323.31	350	0.175438	0.267326	0.0888894	0.239676	0.140167	0.875277	0.999975	1	0.08841	0.0400798	0.0665829	0.0200682	0.0678953	0.0433658	O14497;O14497-2;H0Y488;A0A1B0GTU5;O14497-3;A0A087WUV6;H0YCU6;H0YEW5	O14497~ARID1A
ARID1B	A0A3F2YNW7;Q8NFD5;Q8NFD5-2;Q8NFD5-3;A0A1B0GWJ2;A0A1B0GTJ8;A0A1B0GVK1;H0Y7H8;Q8NFD5-4;A0A1B0GV63	AT-rich interactive domain-containing protein 1B	0.95319	1.07337	1.26718	1.32587	1.24053	1.26538			21	19	13.2	11.9	245.48	0	44.129	72	0.733666	0.562815	0.851752	0.247221	0.494904	0.735969	0.932622	0.928112	0.0491143	0.0145985	0.17242	0.194168	0.124172	0.145831	A0A3F2YNW7;Q8NFD5;Q8NFD5-2;Q8NFD5-3;A0A1B0GWJ2;A0A1B0GTJ8;A0A1B0GVK1;H0Y7H8;Q8NFD5-4;A0A1B0GV63;A0A1B0GTI6;H0Y3S9;H0Y2R3	A0A3F2YNW7~ARID1B
ARID2	Q68CP9-3;Q68CP9;F8WCU9;F8W108	AT-rich interactive domain-containing protein 2	1.10163	1.49291	0.988275	1.07004	1.13889	1.20816			12	12	9.5	9.5	191.42	0	13.991	55	0.969411	0.423419	0.795906	0.132971	0.889755	0.999635	0.99957	0.989572	0.145632	0.29814	0.09238	0.135945	0.150253	0.259476	Q68CP9-3;Q68CP9;F8WCU9;F8W108;F8VWP4	Q68CP9-3~ARID2
ARID4A	P29374-3;P29374-2;P29374;H7C485	AT-rich interactive domain-containing protein 4A	NaN	NaN	NaN	NaN	NaN	NaN			4	4	5.5	5.5	134.95	0	17.547	5	0.994913	0.73904	NaN	NaN	NaN	NaN	NaN	NaN	NaN	NaN	NaN	NaN	NaN	NaN	P29374-3;P29374-2;P29374;H7C485;C9J1W3	P29374-3~ARID4A
ARID4B	Q4LE39-2;Q4LE39;Q4LE39-3;X6RCR8	AT-rich interactive domain-containing protein 4B	1.33244	1.64646	NaN	NaN	NaN	NaN			17	11	17.7	12.2	137.61	0	133.98	23	0.994744	0.739139	NaN	NaN	NaN	NaN	NaN	NaN	NaN	NaN	NaN	NaN	NaN	NaN	Q4LE39-2;Q4LE39;Q4LE39-3;X6RCR8;Q4LE39-4;H0Y7Y8	Q4LE39-2~ARID4B
ARID5B	Q14865;Q14865-2	AT-rich interactive domain-containing protein 5B	0.992217	1.05591	1.31476	2.3694	1.38049	NaN			18	18	17.8	17.8	132.37	0	38.971	38	0.0583144	0.887921	0.660509	0.746772	0.0597693	0.889979	0.993609	0.782785	0.119826	0.0673607	0.0763481	0.207902	0.0651629	NaN	Q14865;Q14865-2;Q14865-3	Q14865~ARID5B
ARIH1	Q9Y4X5	E3 ubiquitin-protein ligase ARIH1	0.97707	1.01076	0.899966	0.901911	0.932268	0.986894			20	20	51.5	51.5	64.117	0	110.66	362	0.746809	0.813498	0.687145	0.85081	0.924712	0.804668	0.982257	0.984787	0.00959255	0.0234648	0.0355428	0.0541518	0.0668968	0.0485121	Q9Y4X5;H3BNB9;A0A087WT96;H3BSK4	Q9Y4X5~ARIH1
ARIH2	O95376	E3 ubiquitin-protein ligase ARIH2	1.17467	1.00047	1.03504	1.15311	1.33365	1.4071			7	7	18.7	18.7	57.818	0	38.989	41	0.848692	0.757781	0.916041	0.846966	0.993572	0.99962	0.77909	0.999409	0.148891	0.1849	0.0382171	0.108049	0.385958	0.204112	O95376;C9JZ71	O95376~ARIH2
ARL1	P40616-2;P40616;F8VYN9;B4DZG7	ADP-ribosylation factor-like protein 1	0.982632	1.06596	0.931628	0.991985	1.02321	1.05514			9	9	67.1	67.1	18.565	0	54.502	196	0.77573	0.868973	0.995752	0.835055	0.985323	0.732708	0.994043	0.947939	0.0807817	0.0246903	0.043723	0.0365577	0.0264631	0.0456643	P40616-2;P40616;F8VYN9;B4DZG7;F8VP99;F8W1Z8;F8VP63	P40616-2~ARL1
ARL13B	Q3SXY8;Q3SXY8-3;Q3SXY8-2	ADP-ribosylation factor-like protein 13B	NaN	NaN	NaN	NaN	NaN	NaN			3	3	7.7	7.7	48.643	0.0005226	2.4746	15	0.99377	0.739237	NaN	NaN	NaN	NaN	NaN	NaN	NaN	NaN	NaN	NaN	NaN	NaN	Q3SXY8;Q3SXY8-3;Q3SXY8-2	Q3SXY8~ARL13B
ARL2;ARL2-SNX15	P36404;V9GYD0;P36404-2	ADP-ribosylation factor-like protein 2	1.02697	1.01391	0.949027	0.883575	1.15126	1.1361			6	6	40.2	40.2	20.878	0	49.478	104	0.237756	0.895243	0.938078	0.960194	0.706516	0.977588	0.795293	0.351866	0.0280756	0.0162374	0.0744593	0.0922594	0.0289626	0.115231	P36404;V9GYD0;P36404-2	P36404~ARL2
ARL2BP	Q9Y2Y0-2;Q9Y2Y0;H3BU49;H3BM52	ADP-ribosylation factor-like protein 2-binding protein	1.16673	1.08798	0.976771	1.16136	1.14523	1.05665			8	8	71.7	71.7	17.711	0	41.713	215	0.735627	0.754865	0.671209	0.975376	0.724947	0.998004	0.999996	0.655632	0.0837123	0.0157701	0.113693	0.0536418	0.0214134	0.0506836	Q9Y2Y0-2;Q9Y2Y0;H3BU49;H3BM52	Q9Y2Y0-2~ARL2BP
ARL3	P36405	ADP-ribosylation factor-like protein 3	0.891614	1.00283	1.18024	1.34188	1.14787	1.02946	+		10	10	62.6	62.6	20.455	0	323.31	320	0.01836	0.182415	0.0269256	0.723197	0.00676147	0.258908	0.998237	0.434482	0.00260881	0.0507523	0.0754961	0.016984	0.0760016	0.0182864	P36405	P36405~ARL3
ARL4C	P56559;P56559-2	ADP-ribosylation factor-like protein 4C	0.549754	0.895123	1.0162	1.17125	1.77166	1.62253			4	4	34.9	34.9	21.487	0	60.934	45	0.0939634	0.0543221	0.000420634	0.20775	0.11064	0.983586	0.597154	0.640172	0.0326699	0.0819288	0.11482	NaN	0.308214	0.136327	P56559;P56559-2	P56559~ARL4C
ARL6	Q9H0F7;Q9H0F7-2;A0A0J9YXT0;C9IZ13	ADP-ribosylation factor-like protein 6	0.87754	0.996104	1.05484	1.10351	1.18471	1.24166			8	8	51.1	51.1	21.097	0	19.705	110	0.3842	0.0545496	0.00298655	0.392518	0.977304	0.999986	0.428315	0.458748	0.0112741	0.014259	0.057309	0.0852637	0.0687564	0.0635113	Q9H0F7;Q9H0F7-2;A0A0J9YXT0;C9IZ13;H7C5H6	Q9H0F7~ARL6
ARL6IP4	Q66PJ3-7;F5H7X4	ADP-ribosylation factor-like protein 6-interacting protein 4	1.13113	1.14611	1.0342	1.02976	0.80698	0.978984			5	1	32.3	8	25.348	0	183.29	61	0.760919	0.593649	0.401325	0.539589	0.969151	0.871204	0.999984	0.927984	0.00512183	0.0532773	0.202212	0.0480515	0.0991309	0.0743969	Q66PJ3-7;F5H7X4	Q66PJ3-7~ARL6IP4
ARL6IP5	O75915	PRA1 family protein 3	0.923163	0.854949	1.08983	1.18416	0.859064	0.705548	+		6	6	28.7	28.7	21.614	0	261.72	297	0.0291976	0.0885319	0.010487	0.00217986	0.71799	0.61213	0.0434565	0.867125	0.0289249	0.0247533	0.00700001	0.107763	0.0278554	0.0526299	O75915;F8WF90;C9JQU6;F8WF33	O75915~ARL6IP5
ARL6IP6	Q8N6S5	ADP-ribosylation factor-like protein 6-interacting protein 6	NaN	NaN	NaN	NaN	NaN	NaN			5	5	25.2	25.2	24.676	0	9.223	17	0.99361	0.74005	NaN	NaN	NaN	NaN	NaN	NaN	NaN	NaN	NaN	NaN	NaN	NaN	Q8N6S5;H7C192	Q8N6S5~ARL6IP6
ARL8A	Q96BM9	ADP-ribosylation factor-like protein 8A	0.995201	0.977552	1.00483	1.02951	1.04568	0.940051			11	4	60.8	22	21.416	0	125.95	379	0.844741	0.944736	0.808052	0.928345	0.98049	0.999999	0.806476	0.999997	0.0276424	0.0208497	0.0308935	0.0505312	0.0748233	0.0364937	Q96BM9;A0A087X2J2	Q96BM9~ARL8A
ARL8B	Q9NVJ2	ADP-ribosylation factor-like protein 8B	1.03618	1.10846	1.11081	1.115	0.905242	0.881814			11	4	55.9	17.2	21.539	0.0001397	4.3019	60	0.293981	0.763013	0.756305	0.75632	0.765745	0.749213	0.551601	0.999993	0.252069	0.283799	0.083199	0.0649882	0.0830388	0.0934934	Q9NVJ2;Q9NVJ2-2	Q9NVJ2~ARL8B
ARMC1	Q9NVT9;E5RJ86	Armadillo repeat-containing protein 1	0.876087	0.76842	1.22624	1.30804	1.11447	1.45413			12	12	78	78	31.28	0	87.356	188	0.223068	0.627521	0.954314	0.408805	0.303423	0.848715	0.105611	0.908347	0.0526679	0.0570049	0.0886678	0.0876544	0.0190249	0.133307	Q9NVT9;E5RJ86;Q9NVT9-2;E5RHK3;E9PR92	Q9NVT9~ARMC1
ARMC10	Q8N2F6-4;Q8N2F6-2;Q8N2F6-3;Q8N2F6;Q8N2F6-6;Q8N2F6-5;A0A0J9YWR7;A0A0J9YXE4;H7C2M7	Armadillo repeat-containing protein 10	0.892691	0.992725	1.04214	1.14103	0.966467	1.0222			11	11	70.3	70.3	27.389	0	288.76	240	0.38972	0.120615	0.0612002	0.973402	0.239134	0.966699	0.999336	0.999991	0.0263688	0.023587	0.0198592	0.0514956	0.0548833	0.0342676	Q8N2F6-4;Q8N2F6-2;Q8N2F6-3;Q8N2F6;Q8N2F6-6;Q8N2F6-5;A0A0J9YWR7;A0A0J9YXE4;H7C2M7;H7BXQ8;C9J5N7;A0A0J9YXV5;A0A0J9YY38	Q8N2F6-4~ARMC10
ARMC6	Q6NXE6-2;Q6NXE6;B4E1N1	Armadillo repeat-containing protein 6	0.998221	1.06211	0.860797	0.84379	1.07633	1.35008	+		17	17	46.6	46.6	51.547	0	105.04	265	0.0040432	0.782509	0.999007	0.861226	0.0663888	0.326658	0.00829515	0.913428	0.0335358	0.0568221	0.0561436	0.0342572	0.0641757	0.0626827	Q6NXE6-2;Q6NXE6;B4E1N1;F5H4P3;H0YH65;F5GWV0;H0YGL0;H0YGQ5;F5H2X2;F5H2K4;F5H3X1;F5H052;F5GZP0;F5H6J3;F5H7V0	Q6NXE6-2~ARMC6
ARMC8	Q8IUR7;Q8IUR7-8;Q8IUR7-7;Q8IUR7-2;Q8IUR7-3;B7Z637	Armadillo repeat-containing protein 8	0.965664	0.998432	0.863293	0.815736	0.825804	0.815825			19	7	36.4	14.1	75.509	0	28.733	132	0.328519	0.879987	0.729913	0.875549	0.10201	0.752218	0.471498	0.858744	0.0276529	0.0501365	0.0501269	0.0783645	0.116396	0.0835344	Q8IUR7;Q8IUR7-8;Q8IUR7-7;Q8IUR7-2;Q8IUR7-3;B7Z637;C9J2I1;H7C4J4	Q8IUR7~ARMC8
ARMC9	A0A2Q3DP09;Q7Z3E5-2;Q7Z3E5	LisH domain-containing protein ARMC9	0.880285	1.06086	1.16122	1.09579	1.16904	0.890579			14	14	27.4	27.4	75.578	0	24.835	85	0.120218	0.355481	0.343428	0.889403	0.956649	0.947261	0.110871	0.895635	0.0480856	0.0575704	0.0336289	0.0578212	0.0160623	0.0560503	A0A2Q3DP09;Q7Z3E5-2;Q7Z3E5;H7C3U7;H7BZY2;C9J535;H7BZA2;C9JW07	A0A2Q3DP09~ARMC9
ARMCX3	Q9UH62	Armadillo repeat-containing X-linked protein 3	0.909184	0.904916	0.951014	1.13861	1.04101	1.04082			17	17	56.5	56.5	42.5	0	159.44	229	0.558362	0.317777	0.445543	0.143857	0.672823	0.905491	0.978288	0.985849	0.0225847	0.0784275	0.0390954	0.0650015	0.0429898	0.0828494	Q9UH62;H3BV87;H3BM63	Q9UH62~ARMCX3
ARMT1	Q9H993;F5GZY1	Protein-glutamate O-methyltransferase	0.982451	0.968419	0.953788	0.870753	1.04539	1.03432			13	13	28.6	28.6	51.172	0	41.935	206	0.227456	0.939859	0.863408	0.895049	0.122303	0.583273	0.998593	0.986573	0.0410145	0.0717476	0.0879597	0.0480378	0.0455107	0.0411998	Q9H993;F5GZY1	Q9H993~ARMT1
ARNT	P27540-3;P27540-4;P27540;A6NGV6;P27540-2	Aryl hydrocarbon receptor nuclear translocator	NaN	NaN	NaN	NaN	NaN	NaN			4	4	7.2	7.2	85.295	0	40.404	2	0.993931	0.74013	NaN	NaN	NaN	NaN	NaN	NaN	NaN	NaN	NaN	NaN	NaN	NaN	P27540-3;P27540-4;P27540;A6NGV6;P27540-2	P27540-3~ARNT
ARPC1A	Q92747;Q92747-2	Actin-related protein 2/3 complex subunit 1A	0.98136	0.87471	1.13871	1.09628	1.17234	1.39193			21	4	70.3	14.3	41.569	0	323.31	112	0.0727456	0.358938	0.829605	0.136791	0.617061	0.497095	0.00943405	0.242988	0.0618457	0.104602	0.0332855	0.0677489	0.0511007	0.165719	Q92747;Q92747-2	Q92747~ARPC1A
ARPC1B	O15143;C9JEY1;C9K057	Actin-related protein 2/3 complex subunit 1B	0.901785	0.773724	0.918537	0.857399	0.985359	0.952181			22	4	64.5	15.1	40.949	0	33.023	109	0.512379	0.0707896	0.163934	0.00830877	0.329378	0.816413	0.510745	0.989379	0.0311825	0.0412511	0.0727045	0.0398891	0.0541473	0.0886432	O15143;C9JEY1;C9K057;C9J4Z7;F8VXW2;C9JQM8;C9JFG9;C9J6C8;C9JBJ7;C9JTT6;C9JM51;F8WEB3	O15143~ARPC1B
ARPC2	O15144	Actin-related protein 2/3 complex subunit 2	0.979931	0.943586	1.0152	0.916829	1.08544	1.16683	+		24	24	78.7	78.7	34.333	0	268.09	849	0.00277949	0.598573	0.970319	0.314151	0.0155529	0.874234	0.103588	0.293255	0.00413006	0.0333341	0.012917	0.0168267	0.0125143	0.0348491	O15144;H7C3F9;C9JTV5;G5E9J0;G5E9S7	O15144~ARPC2
ARPC3	O15145	Actin-related protein 2/3 complex subunit 3	1.02921	0.995964	0.96191	0.942054	1.13167	1.14753	+		8	8	51.7	51.7	20.546	0	60.618	177	0.0192819	0.805502	0.952268	0.896467	0.871701	0.978419	0.0204884	0.0641786	0.0688987	0.0683416	0.040393	0.0322028	0.0210943	0.047102	O15145;C9JZD1;F8VR50	O15145~ARPC3
ARPC4;ARPC4-TTLL3	P59998;F8WCF6;P59998-3;F8WDD7;A0A0A6YYG9;P59998-2;H7C0A3;P59998-4	Actin-related protein 2/3 complex subunit 4	1.05349	1.02124	0.976716	0.962948	1.08748	1.14657			12	12	77.4	77.4	19.667	0	175.79	540	0.132453	0.554606	0.583183	0.848336	0.18192	0.991805	0.58436	0.777512	0.0206531	0.00658173	0.0503744	0.0804085	0.0440287	0.0437639	P59998;F8WCF6;P59998-3;F8WDD7;A0A0A6YYG9;P59998-2;H7C0A3;P59998-4;R4GN08;F8WE39;F8WDW3	P59998~ARPC4
ARPC5	O15511;B1ALC0;O15511-2	Actin-related protein 2/3 complex subunit 5	1.08552	1.0598	0.955931	0.975405	1.03744	0.997647			10	9	71.5	66.2	16.32	0	323.31	336	0.846643	0.647058	0.533568	0.730701	0.999597	0.878127	0.990295	0.920249	0.071784	0.0330913	0.0668617	0.00471606	0.0546126	0.0679815	O15511;B1ALC0;O15511-2	O15511~ARPC5
ARPC5L	Q9BPX5	Actin-related protein 2/3 complex subunit 5-like protein	1.05477	0.999277	0.762771	0.758926	0.720601	0.846061			9	8	65.4	60.1	16.941	0	188.13	193	0.602716	0.379666	0.439499	0.837105	0.380997	0.367702	0.831887	0.497497	0.0184513	0.0378308	0.0862289	0.0577094	0.0972673	0.0153282	Q9BPX5	Q9BPX5~ARPC5L
ARPP19	H3BMD8;P56211-2;P56211;H3BQ52;H3BTD3	cAMP-regulated phosphoprotein 19	0.959116	1.0171	0.984435	1.06365	0.965593	0.975361			6	5	45.8	37.4	14.484	0	15.377	96	0.953752	0.989597	0.977226	0.959673	0.999988	0.982454	0.999864	0.938113	0.043499	0.041405	0.0496022	0.0590342	0.0836986	0.0431167	H3BMD8;P56211-2;P56211;H3BQ52;H3BTD3	H3BMD8~ARPP19
ARRB2	P32121;P32121-3;P32121-4;P32121-5;P32121-2;I3L412;K7ENA6	Beta-arrestin-2	1.00039	0.940662	0.995406	0.965061	0.832168	0.785261			11	11	31.5	31.5	46.105	0	15.508	63	0.119905	0.933726	0.81588	0.688296	0.999951	0.958889	0.0749668	0.203763	0.105339	0.191796	0.0699345	0.111643	0.0183077	0.0351743	P32121;P32121-3;P32121-4;P32121-5;P32121-2;I3L412;K7ENA6;Q68DZ5;K7EL17	P32121~ARRB2
ARRDC1	Q8N5I2;Q5T370;F2Z3I4;Q5T371	Arrestin domain-containing protein 1	0.973125	0.967578	1.07932	1.1397	0.995233	0.901124			7	7	24	24	45.981	0	36.364	52	0.501226	0.664407	0.865816	0.0734808	0.961109	0.8523	0.809055	0.757756	0.110613	NaN	0.045923	0.132875	0.11683	0.0241888	Q8N5I2;Q5T370;F2Z3I4;Q5T371	Q8N5I2~ARRDC1
ARSA	A0A0C4DFZ2;P15289-2;P15289	Arylsulfatase A;Arylsulfatase A component B;Arylsulfatase A component C	0.94249	1.07636	1.57726	1.60776	1.54273	0.915806			8	8	26.7	26.7	53.806	0	11.844	56	0.160893	0.4986	0.360485	0.998557	0.144096	0.455189	0.982168	0.511278	0.0637518	0.0934674	0.157169	0.160683	0.23211	0.181079	A0A0C4DFZ2;P15289-2;P15289;V9GYR0	A0A0C4DFZ2~ARSA
ARSB	P15848;A0A2U3U034;P15848-2	Arylsulfatase B	1.18667	1.14415	0.774236	0.879956	0.939458	0.776601			9	9	19.3	19.3	59.687	0	11.014	92	0.477196	0.22671	0.110212	0.268571	0.702322	0.198681	0.403716	0.9523	0.0489997	0.0865398	0.0995893	0.0123271	0.0511509	0.0913381	P15848;A0A2U3U034;P15848-2	P15848~ARSB
ARSD	P51689;P51689-3	Arylsulfatase D	NaN	NaN	NaN	NaN	NaN	NaN			3	2	6.4	4.7	64.859	0.00013672	3.595	4	0.990071	0.739686	NaN	NaN	NaN	NaN	NaN	NaN	NaN	NaN	NaN	NaN	NaN	NaN	P51689;P51689-3;P51689-2	P51689~ARSD
ARSE	F5H324;F5GYY5;P51690	Arylsulfatase E	NaN	NaN	NaN	NaN	NaN	NaN			3	2	6.4	4.6	61.077	0.00013207	2.6949	3	0.99023	0.739589	NaN	NaN	NaN	NaN	NaN	NaN	NaN	NaN	NaN	NaN	NaN	NaN	F5H324;F5GYY5;P51690	F5H324~ARSE
ARSF	P54793	Arylsulfatase F	0.445059	0.574503	0.984435	0.902733	1.27419	0.827441			8	7	15.9	14.2	65.939	0	24.385	79	0.593141	0.0851751	0.00625724	0.0334433	0.82804	0.999344	0.428436	0.999992	0.0259215	0.0389914	0.248412	0.203637	0.152122	0.108986	P54793;Q5FYA8	P54793~ARSF
ARV1	F6QB42;H7C484;H7C0E7;Q9H2C2	Protein ARV1	NaN	NaN	NaN	NaN	NaN	NaN			2	2	12.1	12.1	28.615	0.002386	1.659	3	0.990398	0.739772	NaN	NaN	NaN	NaN	NaN	NaN	NaN	NaN	NaN	NaN	NaN	NaN	F6QB42;H7C484;H7C0E7;Q9H2C2	F6QB42~ARV1
ASAH1	A0A1B0GTM3;Q13510-2;Q13510;A0A1B0GUA4;A0A1B0GW68;A0A1B0GUH5;A0A1B0GTZ5;E7EMM4;A0A1B0GUW4;A0A1B0GUE3;A0A1B0GUG1;A0A1B0GTP7;Q13510-3;A0A1B0GVG2;A0A1B0GUB3	Acid ceramidase;Acid ceramidase subunit alpha;Acid ceramidase subunit beta	0.904758	1.05149	1.07719	1.17854	0.972434	0.955131			19	19	58.8	58.8	42.467	0	67.164	285	0.115018	0.299548	0.160445	0.922477	0.112192	0.362781	0.957703	0.815422	0.0577956	0.034427	0.0554325	0.0902643	0.0378713	0.0854034	A0A1B0GTM3;Q13510-2;Q13510;A0A1B0GUA4;A0A1B0GW68;A0A1B0GUH5;A0A1B0GTZ5;E7EMM4;A0A1B0GUW4;A0A1B0GUE3;A0A1B0GUG1;A0A1B0GTP7;Q13510-3;A0A1B0GVG2;A0A1B0GUB3;A0A1B0GU62;A0A1B0GV06;A0A1B0GU06;A0A1B0GVE7;A0A1B0GVJ1;A0A1B0GW48;A0A1B0GUJ3;A0A1B0GV95;A0A1B0GW66;A0A1B0GVA3;A0A1B0GVC9;A0A1B0GV88	A0A1B0GTM3~ASAH1
ASAP1	Q9ULH1;Q9ULH1-2;A0A0A0MRE5;H0YBF7	Arf-GAP with SH3 domain, ANK repeat and PH domain-containing protein 1	0.891393	0.847447	0.94557	1.05007	1.01554	0.868354			37	35	38.9	37.2	125.5	0	323.31	280	0.153986	0.391086	0.399282	0.141214	0.999997	0.663415	0.0620452	0.990542	0.0361915	0.0808846	0.0634458	0.0321823	0.0474269	0.0452294	Q9ULH1;Q9ULH1-2;A0A0A0MRE5;H0YBF7;H0YBM4;E5RFD9;E5RHD7;E5RHA9	Q9ULH1~ASAP1
ASAP2	O43150;O43150-2	Arf-GAP with SH3 domain, ANK repeat and PH domain-containing protein 2	1.20616	1.18535	0.930751	1.24852	1.11886	0.96967			14	12	19.7	17.8	111.65	0	115.21	56	0.83309	0.704551	0.66693	0.790655	0.859562	1	0.504157	0.999138	0.0338611	0.169061	0.165382	0.239579	0.107361	NaN	O43150;O43150-2;A0A286YFG8	O43150~ASAP2
ASB1	Q9Y576;B9A047	Ankyrin repeat and SOCS box protein 1	0.898747	0.786653	1.06061	0.788303	1.10654	1.065			5	5	21.5	21.5	37.014	0	10.26	44	0.203168	0.460658	0.861038	0.0758923	0.354278	0.999262	0.999948	0.729187	0.0744137	NaN	0.0871243	0.0994118	0.0166213	0.0843801	Q9Y576;B9A047	Q9Y576~ASB1
ASB6	F6TX30;Q9NWX5	Ankyrin repeat and SOCS box protein 6	NaN	NaN	NaN	NaN	NaN	NaN			4	4	15.6	15.6	44.082	0.0046954	1.3792	13	0.990896	0.739865	NaN	NaN	NaN	NaN	NaN	NaN	NaN	NaN	NaN	NaN	NaN	NaN	F6TX30;Q9NWX5;Q9NWX5-2	F6TX30~ASB6
ASB9	Q96DX5;R4GN94;Q96DX5-2	Ankyrin repeat and SOCS box protein 9	NaN	NaN	NaN	1.13302	0.856985	NaN			3	3	15	15	31.857	0.00015053	7.2455	19	0.990729	0.739965	NaN	NaN	NaN	NaN	NaN	NaN	NaN	NaN	NaN	NaN	NaN	NaN	Q96DX5;R4GN94;Q96DX5-2;Q96DX5-3	Q96DX5~ASB9
ASCC1	Q8N9N2-2;H0YCB3;Q8N9N2;H0YE76	Activating signal cointegrator 1 complex subunit 1	0.910387	0.96248	1.04813	0.807991	1.03872	0.933284			10	10	26.1	26.1	41.227	0	25.305	108	0.257429	0.557423	0.414202	0.3542	0.119063	0.999922	0.889	0.999734	0.0742097	0.107506	0.0485086	0.120604	0.0605165	0.00510575	Q8N9N2-2;H0YCB3;Q8N9N2;H0YE76;E9PM82;H0YER2;E9PR40;E9PQZ6;E9PKM6	Q8N9N2-2~ASCC1
ASCC2	Q9H1I8;Q9H1I8-3;B1AH59	Activating signal cointegrator 1 complex subunit 2	1.11882	1.11988	0.956452	0.859105	0.97574	0.926066			14	14	24.2	24.2	86.359	0	119.28	136	0.492877	0.514782	0.414967	0.779407	0.419907	0.999982	0.986133	0.99998	0.0425339	0.0487959	0.029127	0.0276833	0.0723548	0.0171192	Q9H1I8;Q9H1I8-3;B1AH59;Q9H1I8-2;F2Z2W4;F8WAQ6;H7C3Y4	Q9H1I8~ASCC2
ASCC3	Q8N3C0	Activating signal cointegrator 1 complex subunit 3	1.09949	1.02409	0.954421	0.827827	0.990073	0.971073	+		79	79	43.9	43.9	251.46	0	323.31	842	0.00506564	0.101528	0.0563224	0.998159	0.000403246	0.38715	0.672045	0.999822	0.0184847	0.00792721	0.00428096	0.00975246	0.0176992	0.038317	Q8N3C0;Q8N3C0-4;E5RFZ0;Q8N3C0-3;J3KNJ4	Q8N3C0~ASCC3
ASF1A	Q9Y294	Histone chaperone ASF1A	0.893634	0.636367	1.17284	0.939801	1.07893	1.11607			5	4	34.3	30.4	22.968	0	89.191	78	0.481541	0.535311	0.705641	0.0715672	0.999093	0.842879	0.507593	0.607788	0.107127	0.153966	0.139309	0.0293381	0.129902	0.0608262	Q9Y294	Q9Y294~ASF1A
ASF1B	Q9NVP2;K7ES22	Histone chaperone ASF1B	0.877405	0.802157	1.10561	1.44232	0.821696	1.24			7	6	55	51	22.433	0	26.043	74	0.158032	0.546027	0.0772972	0.934833	0.0685264	0.575313	0.244538	0.997992	NaN	0.14177	0.100564	0.237012	0.155903	0.0246003	Q9NVP2;K7ES22;K7ELW9;K7EM93;K7EIL9	Q9NVP2~ASF1B
ASH1L	Q9NR48-2;Q9NR48	Histone-lysine N-methyltransferase ASH1L	NaN	NaN	NaN	NaN	NaN	NaN			4	4	2.1	2.1	332.21	0	33.963	9	0.990565	0.771099	NaN	NaN	NaN	NaN	NaN	NaN	NaN	NaN	NaN	NaN	NaN	NaN	Q9NR48-2;Q9NR48	Q9NR48-2~ASH1L
ASH2L	Q9UBL3;Q9UBL3-3;F5H8F7;Q9UBL3-2	Set1/Ash2 histone methyltransferase complex subunit ASH2	1.01493	0.998713	0.913954	1.05982	0.897842	0.9019			21	21	49.4	49.4	68.722	0	174.93	180	0.102043	0.643704	0.663775	0.9992	0.117443	0.772674	0.808247	0.957152	0.0465933	0.038956	0.0272327	0.0171182	0.034841	0.0195355	Q9UBL3;Q9UBL3-3;F5H8F7;Q9UBL3-2;H0YBF6;H0YAQ0;E5RFH5;E5RHM1	Q9UBL3~ASH2L
ASL	P04424;P04424-2;P04424-3;F8W943	Argininosuccinate lyase	0.915645	0.897167	1.02291	0.924839	1.12352	1.00724			18	12	41.4	28.7	51.657	0	162.97	366	0.290124	0.440602	0.206159	0.15803	0.399629	0.920078	0.869357	0.576934	0.0132324	0.00875834	0.0780313	0.00981926	0.06714	0.0548192	P04424;P04424-2;P04424-3;F8W943	P04424~ASL
ASMTL	O95671;O95671-2;O95671-3	N-acetylserotonin O-methyltransferase-like protein	0.528112	0.789685	1.50546	1.34642	1.35898	0.875654			7	7	16.1	16.1	68.856	0	56.506	118	0.0800887	0.223278	0.0495638	0.224716	0.159032	0.0847876	0.992726	0.174646	0.0504663	0.105866	0.0580969	0.104741	0.124934	0.11106	O95671;O95671-2;O95671-3	O95671~ASMTL
ASNA1	O43681;A0A087WXS7;K7ERW9	ATPase ASNA1	0.772837	0.929156	1.07101	1.16249	1.01251	1.0486			12	12	50.6	50.6	38.792	0	201.69	431	0.176377	0.240013	0.0554727	0.817574	0.0483977	0.781798	0.952404	1	0.01888	0.0571448	0.0280113	0.0386106	0.0185744	0.0186002	O43681;A0A087WXS7;K7ERW9	O43681~ASNA1
ASNS	P08243-2;P08243;P08243-3;F8WEJ5	Asparagine synthetase [glutamine-hydrolyzing]	0.853064	0.750752	0.684379	0.650339	0.860928	1.01833	+		23	23	54.4	54.4	62.168	0	88.122	437	0.00131646	0.0557133	0.040979	0.00153823	0.000206364	0.000891431	0.777527	0.194796	0.030716	0.0305916	0.0199392	0.0281761	0.0198726	0.0513063	P08243-2;P08243;P08243-3;F8WEJ5;C9J057;C9JT45;C9JM09;C9JLN6	P08243-2~ASNS
ASNSD1	L0R819		0.901366	NaN	0.93713	0.905938	0.845743	0.874746			4	1	55.2	10.4	11.25	0	10.905	44	0.506863	0.657404	0.868947	0.354771	0.359704	0.895542	0.401928	0.285834	0.00722524	NaN	0.0326862	0.0564375	0.150286	0.0664256	L0R819	L0R819~ASNSD1
ASPH	Q12797;Q12797-10	Aspartyl/asparaginyl beta-hydroxylase	0.919826	0.986345	0.795428	0.725069	0.865265	0.934498	+		29	26	48.8	38.4	85.862	0	323.31	919	0.00101587	0.568218	0.12008	0.289682	1.73e-08	1.44e-05	0.126055	0.000928871	0.0235278	0.0319049	0.0203683	0.00928289	0.0227367	0.0135151	Q12797;Q12797-10;Q12797-6;Q12797-2;E5RHK2;E5RG56;A0A087WW51;Q12797-7;Q12797-9;Q12797-8;Q12797-5;E5RG29;A0A087WUJ2;E5RHJ2;Q12797-4;Q12797-3;E5RJL3;G3XAN5	Q12797~ASPH
ASPM	Q8IZT6;Q8IZT6-2	Abnormal spindle-like microcephaly-associated protein	NaN	NaN	NaN	NaN	NaN	NaN			3	3	0.8	0.8	409.8	0.0036016	1.4635	4	0.988925	0.771193	NaN	NaN	NaN	NaN	NaN	NaN	NaN	NaN	NaN	NaN	NaN	NaN	Q8IZT6;Q8IZT6-2	Q8IZT6~ASPM
ASPSCR1	Q9BZE9;Q9BZE9-2;Q9BZE9-3;J3QL04;J3QR12;Q9BZE9-4;J3KRY8	Tether containing UBX domain for GLUT4	0.933124	1.03523	0.943881	1.00482	0.836846	0.719645	+		23	23	53.3	53.3	60.182	0	230.37	159	0.0129916	0.472698	0.620796	0.637734	0.978286	0.999495	0.0115477	0.142288	0.00871343	0.0390631	0.0210697	0.0537207	0.0585433	0.0297029	Q9BZE9;Q9BZE9-2;Q9BZE9-3;J3QL04;J3QR12;Q9BZE9-4;J3KRY8;J3QRW3;J3KRG1;J3QR50;J3KRF7;C9JAL9	Q9BZE9~ASPSCR1
ASRGL1	Q7L266;Q7L266-2	Isoaspartyl peptidase/L-asparaginase;Isoaspartyl peptidase/L-asparaginase alpha chain;Isoaspartyl peptidase/L-asparaginase beta chain	1.42248	1.03124	1.71085	2.70947	1.11976	1.39544	+	+	9	9	47.4	47.4	32.054	0	62.543	42	0.0275682	0.0247347	4.8e-05	0.201675	0.00569146	0.573005	0.487668	0.999626	0.0322492	0.023123	0.336587	0.325348	0.0152013	0.106723	Q7L266;Q7L266-2;A0A087WUG3;E9PJK6;A0A087WZI5	Q7L266~ASRGL1
ASUN	Q9NVM9;Q9NVM9-2;H0YH12	Protein asunder homolog	1.02068	1.14272	0.816861	1.0164	0.755129	0.833334			15	15	20.7	20.7	80.224	0	112.14	57	0.460433	0.860571	0.833409	0.995878	0.999751	0.603765	0.308474	0.459182	0.106078	0.111079	0.0760738	0.0792418	0.129164	0.0401675	Q9NVM9;Q9NVM9-2;H0YH12;F5H457;H0YIA9;F5H5W1;F8VRX9	Q9NVM9~ASUN
ASXL2	E7EWD6;Q76L83;Q76L83-2	Putative Polycomb group protein ASXL2	NaN	NaN	NaN	NaN	NaN	NaN			10	10	10	10	150.46	0	129.01	4	0.988769	0.770711	NaN	NaN	NaN	NaN	NaN	NaN	NaN	NaN	NaN	NaN	NaN	NaN	E7EWD6;Q76L83;Q76L83-2	E7EWD6~ASXL2
ATAD1	Q8NBU5;Q8NBU5-2	ATPase family AAA domain-containing protein 1	1.02204	0.904352	0.98441	1.04322	0.949593	1.17259	+		15	15	55.4	55.4	40.744	0	259.46	237	0.0249239	0.318605	0.995622	0.0959384	0.998359	0.998289	0.0330349	0.612264	0.0506958	0.0503977	0.0564303	0.0215722	0.0162414	0.0496288	Q8NBU5;Q8NBU5-2	Q8NBU5~ATAD1
ATAD2	Q6PL18;A0A0B4J211	ATPase family AAA domain-containing protein 2	1.22948	1.13619	1.38446	2.33055	1.67351	1.86968			31	30	32.4	31.7	158.55	0	303.35	152	0.0625144	0.191347	0.0438234	0.187894	0.0148142	0.301265	0.0685013	0.475508	0.0678505	0.070699	0.222403	0.338082	0.230569	0.04473	Q6PL18;A0A0B4J211;Q6PL18-2;E5RHW7;E5RIP2	Q6PL18~ATAD2
ATAD3A	Q9NVI7-2;Q9NVI7;H0Y2W2;Q9NVI7-3	ATPase family AAA domain-containing protein 3A	0.999178	0.975566	0.909942	0.793156	0.93755	1.02381	+		28	7	52	13.3	66.217	0	299.45	531	0.0179032	0.795914	0.87116	0.947153	0.00610011	0.348772	0.998731	0.995536	0.0580033	0.0457052	0.0268138	0.037399	0.0383187	0.0227259	Q9NVI7-2;Q9NVI7;H0Y2W2;Q9NVI7-3;Q5SV16;Q5T9A4-2	Q9NVI7-2~ATAD3A
ATAD3B	Q5T9A4;Q5T9A4-3	ATPase family AAA domain-containing protein 3B	1.10752	1.19983	0.954341	1.21956	1.11082	1.14974			24	4	41.2	6.5	72.572	0.00015468	8.6226	72	0.468149	0.695343	0.647766	0.915369	0.692758	0.895072	0.767975	0.989913	0.104339	0.122901	0.117775	0.0507411	0.0404951	0.0547489	Q5T9A4;Q5T9A4-3	Q5T9A4~ATAD3B
ATAD5	Q96QE3;A0A075B754;Q96QE3-2	ATPase family AAA domain-containing protein 5	NaN	NaN	NaN	NaN	NaN	NaN			7	7	5.9	5.9	207.57	0	50.789	1	0.989912	0.77101	NaN	NaN	NaN	NaN	NaN	NaN	NaN	NaN	NaN	NaN	NaN	NaN	Q96QE3;A0A075B754;Q96QE3-2	Q96QE3~ATAD5
ATAT1	Q5SQI0-7;Q5SQI0-6;Q5SQI0-5;Q5SQI0-4;Q5SQI0-3;Q5SQI0;Q5SQI0-2	Alpha-tubulin N-acetyltransferase 1	NaN	NaN	NaN	NaN	NaN	NaN			4	4	15.3	15.3	33.99	0.00015456	8.5756	8	0.989745	0.770902	NaN	NaN	NaN	NaN	NaN	NaN	NaN	NaN	NaN	NaN	NaN	NaN	Q5SQI0-7;Q5SQI0-6;Q5SQI0-5;Q5SQI0-4;Q5SQI0-3;Q5SQI0;Q5SQI0-2	Q5SQI0-7~ATAT1
ATE1	B4E107;F5GXE4;O95260-2	Arginyl-tRNA--protein transferase 1	1.16464	0.752297	1.00774	0.698676	1.02338	0.69368			7	1	23.9	2.8	47.834	0	47.085	75	0.208893	0.157	0.595131	0.0708396	0.554674	0.97931	0.249564	0.991552	0.0570486	0.0773683	0.142309	0.1265	0.0977197	0.029677	B4E107;F5GXE4;O95260-2	B4E107~ATE1
ATF2	B8ZZU6;E9PBF9;P15336-5;P15336;E9PEK8;H7C2N6;P15336-3;P15336-7;P15336-4	Cyclic AMP-dependent transcription factor ATF-2	NaN	NaN	NaN	NaN	NaN	NaN			7	6	38.6	35.7	42.324	0	96.336	5	0.989584	0.770795	NaN	NaN	NaN	NaN	NaN	NaN	NaN	NaN	NaN	NaN	NaN	NaN	B8ZZU6;E9PBF9;P15336-5;P15336;E9PEK8;H7C2N6;P15336-3;P15336-7;P15336-4;C9JCI8;F5H629;P15336-2	B8ZZU6~ATF2
ATF6B	Q99941-2;Q99941;H0Y7D7	Cyclic AMP-dependent transcription factor ATF-6 beta;Processed cyclic AMP-dependent transcription factor ATF-6 beta	NaN	NaN	NaN	NaN	NaN	NaN			4	4	6.9	6.9	76.411	0.0094672	1.0856	8	0.989417	0.771292	NaN	NaN	NaN	NaN	NaN	NaN	NaN	NaN	NaN	NaN	NaN	NaN	Q99941-2;Q99941;H0Y7D7;A0A0G2JIM1	Q99941-2~ATF6B
ATF7IP	Q6VMQ6;Q6VMQ6-4;Q6VMQ6-2;Q6VMQ6-5	Activating transcription factor 7-interacting protein 1	NaN	NaN	1.15952	1.20148	0.943404	1.003			13	13	14.4	14.4	136.39	0	233.57	16	0.211118	0.772116	0.74802	0.984739	0.074658	0.0911386	0.895919	0.690517	NaN	NaN	0.110294	0.0496069	0.00225568	0.0586487	Q6VMQ6;Q6VMQ6-4;Q6VMQ6-2;Q6VMQ6-5;A8MV73;F5GYR7;F5H592;F8WE35;F5H8I0;F5H2W9;F5H2H9;F5GZ10;F5H502;F5H1K9	Q6VMQ6~ATF7IP
ATG101	Q9BSB4;F8VQD9;F8VVA0	Autophagy-related protein 101	NaN	1.27756	NaN	NaN	NaN	NaN			2	2	12.8	12.8	25.002	0.00015124	7.4389	14	0.989252	0.772008	NaN	NaN	NaN	NaN	NaN	NaN	NaN	0.136191	NaN	NaN	NaN	NaN	Q9BSB4;F8VQD9;F8VVA0	Q9BSB4~ATG101
ATG13	O75143-3;O75143-2;O75143-4;O75143;O75143-5;H0YEM7	Autophagy-related protein 13	NaN	NaN	NaN	NaN	NaN	NaN			6	6	25.4	25.4	44.486	0	33.377	9	0.989085	0.771901	NaN	NaN	NaN	NaN	NaN	NaN	NaN	NaN	NaN	NaN	NaN	NaN	O75143-3;O75143-2;O75143-4;O75143;O75143-5;H0YEM7;A0A1B0GXJ3;J3KST9;J3QR83;J3QRL1;J3KRU6;H0YCL5;E9PPR2;J9JIF6	O75143-3~ATG13
ATG16L1	E7EVC7;Q676U5-2;Q676U5;Q676U5-3;Q676U5-5;Q676U5-4	Autophagy-related protein 16-1	1.10211	0.928822	0.999012	0.889502	1.00153	1.09564			15	15	33.3	33.3	70.01	0	172.68	178	0.692863	0.818099	0.970696	0.841612	0.43275	0.858396	0.979872	0.99999	0.0721084	0.123357	0.0634725	0.0949627	0.11171	0.0823409	E7EVC7;Q676U5-2;Q676U5;Q676U5-3;Q676U5-5;Q676U5-4;C9J1B2;C9JAY7;C9JK97;C9J8C6	E7EVC7~ATG16L1
ATG2A	Q2TAZ0;Q2TAZ0-3;H7C3T2	Autophagy-related protein 2 homolog A	1.00289	0.957818	1.57315	1.46881	1.21761	1.52441			16	15	13	12.5	212.86	0	14.679	53	0.180122	0.567639	0.323542	0.306434	0.157221	0.145943	0.096184	0.528679	0.0224079	0.046257	0.204958	0.135305	0.0772379	0.0323636	Q2TAZ0;Q2TAZ0-3;H7C3T2;Q2TAZ0-4	Q2TAZ0~ATG2A
ATG2B	Q96BY7	Autophagy-related protein 2 homolog B	0.836807	1.0153	1.12205	1.15096	0.986926	1.26958			19	18	12.9	12.5	232.76	0	77.591	49	0.809108	0.365785	0.111348	0.851912	0.868113	0.724472	0.785541	0.999985	0.0197315	0.108861	0.114073	0.102815	0.10688	0.139158	Q96BY7	Q96BY7~ATG2B
ATG3	Q9NT62;Q9NT62-2	Ubiquitin-like-conjugating enzyme ATG3	1.0673	1.0882	0.95177	0.925751	1.00555	0.932218	+		9	9	44.9	44.9	35.864	0	85.782	207	0.0149717	0.602366	0.59746	0.553772	0.0379125	0.0354497	0.0384235	0.999302	0.0776069	0.0201075	0.014797	0.00744041	0.017799	0.0108268	Q9NT62;Q9NT62-2;F8WDI0	Q9NT62~ATG3
ATG4A	A0A0A0MT61;G5E979;H7BYM2;Q8WYN0-3;Q8WYN0-5;Q8WYN0	Cysteine protease ATG4A	NaN	NaN	NaN	NaN	NaN	NaN			2	2	19.3	19.3	22.765	0.00014592	5.8442	14	0.991852	0.771795	NaN	NaN	NaN	NaN	NaN	NaN	NaN	NaN	NaN	NaN	NaN	NaN	A0A0A0MT61;G5E979;H7BYM2;Q8WYN0-3;Q8WYN0-5;Q8WYN0	A0A0A0MT61~ATG4A
ATG4B	Q9Y4P1;Q9Y4P1-6;Q9Y4P1-2;Q9Y4P1-4;C9JIK8;C9JQ72	Cysteine protease ATG4B	1.06561	1.16193	0.904761	1.05616	0.928819	1.29641			9	9	31	31	44.294	0	94.006	101	0.137756	0.463279	0.97915	0.380658	0.975089	0.825488	0.14836	0.992479	0.0430586	0.0473357	0.0528545	0.0280585	0.13152	0.131659	Q9Y4P1;Q9Y4P1-6;Q9Y4P1-2;Q9Y4P1-4;C9JIK8;C9JQ72;Q9Y4P1-3;F2Z2K8;C9J3C0;H7C2A6;H0Y2Y0;C9JVD5;C9J1C1	Q9Y4P1~ATG4B
ATG5	Q9H1Y0;A0A2R8Y718;Q9H1Y0-2;A0A1B0GV54;A0A1B0GUS1	Autophagy protein 5	0.970376	1.00487	0.829133	0.798848	0.693493	0.878687			12	12	46.9	46.9	32.447	0	60.409	237	0.966069	0.600548	0.752672	0.907868	0.862649	0.981551	0.93129	0.963704	0.0459651	0.0303801	0.0880149	0.0780924	0.161272	0.0847666	Q9H1Y0;A0A2R8Y718;Q9H1Y0-2;A0A1B0GV54;A0A1B0GUS1;L7UQJ2;L7UMD8;Q7Z3H3	Q9H1Y0~ATG5
ATG7	O95352;O95352-3;O95352-2	Ubiquitin-like modifier-activating enzyme ATG7	0.990943	0.983511	0.820166	0.747905	0.842513	0.880595			21	21	37.7	37.7	77.959	0	50.116	265	0.0548941	0.672914	0.260846	0.385882	0.00479707	0.147551	0.260403	0.444718	0.0277659	0.0370666	0.0372176	0.0255019	0.0273745	0.035482	O95352;O95352-3;O95352-2;C9J415;C9JFF4;C9JE55;H7C059;C9JNU2;C9JKA3;H7C2R3;H7BZ92;H7C2J8;C9JGL2;F8WDY9	O95352~ATG7
ATG9A	Q7Z3C6;Q7Z3C6-2	Autophagy-related protein 9A	0.994691	0.963694	1.04301	0.871512	0.899334	1.02663			21	21	33.3	33.3	94.446	0	224.63	216	0.0699479	0.915131	0.936805	0.999298	0.0656191	0.727672	0.897124	0.631214	0.0234093	0.0364318	0.0875776	0.0160216	0.0528073	0.036804	Q7Z3C6;Q7Z3C6-2;H7C152;Q7Z3C6-3;C9JD65;C9JXG2;H7C1G6;C9JX27;C9IYZ9;C9JKV7;C9JDK4;C9JS65;C9JFV2;F2Z3I6	Q7Z3C6~ATG9A
ATIC	P31939;P31939-2	Bifunctional purine biosynthesis protein PURH;Phosphoribosylaminoimidazolecarboxamide formyltransferase;IMP cyclohydrolase	0.906618	0.864232	0.950414	0.895366	1.02127	1.27778	+		34	34	77.7	77.7	64.615	0	323.31	885	0.00104459	0.165709	0.0388691	0.00463217	0.0363953	0.153313	0.000312171	0.575162	0.00930668	0.031565	0.0287363	0.0201708	0.0423386	0.028208	P31939;P31939-2;H7C1S2;C9JLK0;F8WEF0	P31939~ATIC
ATL1	Q8WXF7-2;Q8WXF7	Atlastin-1	0.932152	0.799572	0.816492	0.813281	0.839912	0.6908			16	15	36.2	34.2	63.054	0	24.311	95	0.109026	0.132614	0.666412	0.036403	0.241143	0.249922	0.0224909	0.449294	0.0345099	0.044909	0.0177348	0.0174877	0.00762352	0.0820505	Q8WXF7-2;Q8WXF7;G3V5T4;G3V4Y8;G3V321;H0YJ65	Q8WXF7-2~ATL1
ATL2	Q8NHH9;Q8NHH9-2;Q8NHH9-5;Q8NHH9-3;Q8NHH9-4;H7C3A2;B5MCN0	Atlastin-2	1.10949	0.910847	0.876901	0.839512	0.984327	0.795951			20	19	46.1	44.3	66.228	0	223.08	189	0.107803	0.254121	0.528211	0.532157	0.347123	0.492543	0.074379	0.998803	0.0445725	0.010737	0.0478659	0.0344411	0.0363661	0.0496885	Q8NHH9;Q8NHH9-2;Q8NHH9-5;Q8NHH9-3;Q8NHH9-4;H7C3A2;B5MCN0;C9JQQ5;C9JC25;F8WD17;F8WEN4;F8WBH0	Q8NHH9~ATL2
ATL3	Q6DD88;F5H6I7	Atlastin-3	0.975784	1.03736	1.10711	1.14528	1.01631	0.964985	+		23	23	57.5	57.5	60.541	0	323.31	606	0.0231847	0.659211	0.988232	0.749813	0.0127192	0.163686	0.981949	0.416839	0.037938	0.0115478	0.0340892	0.0122779	0.0117677	0.0208371	Q6DD88;F5H6I7;F5GWF8	Q6DD88~ATL3
ATM	Q13315	Serine-protein kinase ATM	1.07344	0.914858	1.16405	1.0596	1.03328	0.99884			47	47	18.5	18.5	350.68	0	145.29	254	0.242116	0.637596	0.851381	0.738151	0.99219	0.507183	0.670818	0.999568	0.0779129	0.105517	0.0611709	0.0250516	0.0489362	0.047629	Q13315;E9PIN0;A0A087X0E9;E9PRG7;Q6P7P1;M0QXY8;E9PIQ5;H0YDU7	Q13315~ATM
ATN1	P54259	Atrophin-1	NaN	NaN	NaN	NaN	NaN	NaN			13	13	16.1	16.1	125.41	0	105.98	5	0.992177	0.7715	NaN	NaN	NaN	NaN	NaN	NaN	NaN	NaN	NaN	NaN	NaN	NaN	P54259	P54259~ATN1
ATOX1	O00244;E5RIM7;E5RGN3	Copper transport protein ATOX1	0.859829	0.934698	0.885653	1.01906	0.854949	1.14263			5	5	76.5	76.5	7.4016	0	148.33	216	0.658304	0.556123	0.593601	0.37106	0.912227	0.860959	0.969713	0.752687	0.0918586	0.0732595	0.0774324	0.161925	0.130636	0.117935	O00244;E5RIM7;E5RGN3	O00244~ATOX1
ATP11B	Q9Y2G3;H7C4W6	Probable phospholipid-transporting ATPase IF;Phospholipid-transporting ATPase	NaN	NaN	NaN	NaN	NaN	NaN			10	8	12.5	11.2	134.19	0.00014184	4.7998	16	0.925837	0.771399	NaN	NaN	NaN	NaN	NaN	NaN	NaN	NaN	NaN	NaN	NaN	NaN	Q9Y2G3;H7C4W6;A0A0C4DG94;H0Y854	Q9Y2G3~ATP11B
ATP11C	Q8NB49;A0A067XG54;Q8NB49-2;Q8NB49-3;Q8NB49-4	Phospholipid-transporting ATPase IG;Phospholipid-transporting ATPase	1.04209	1.22532	1.11616	1.19914	0.985024	1.08227			32	30	33.1	31.8	129.48	0	323.31	350	0.141736	0.0836371	0.988981	0.0396809	0.130207	0.965769	0.999059	0.960116	0.0407132	0.0308192	0.0438088	0.0331734	0.0400685	0.0720169	Q8NB49;A0A067XG54;Q8NB49-2;Q8NB49-3;Q8NB49-4;H7C0E8;H7C113	Q8NB49~ATP11C
ATP13A1	Q9HD20;Q9HD20-2	Manganese-transporting ATPase 13A1	0.870932	0.849299	0.879137	0.935232	0.896009	0.949515			43	43	47.8	47.8	132.95	0	211.84	563	0.507351	0.161069	0.0862361	0.0108857	0.413107	0.224725	0.644753	0.274995	0.0486928	0.0391822	0.0566843	0.0377659	0.089426	0.0147071	Q9HD20;Q9HD20-2;Q9HD20-3;H7C3H2	Q9HD20~ATP13A1
ATP13A2	Q9NQ11-3;Q9NQ11;Q9NQ11-2	Probable cation-transporting ATPase 13A2	NaN	NaN	NaN	0.924131	NaN	0.938839			4	4	4.7	4.7	128.32	0.0033611	1.5134	12	0.992013	0.7717	NaN	NaN	NaN	NaN	NaN	NaN	NaN	NaN	NaN	NaN	NaN	0.00965691	Q9NQ11-3;Q9NQ11;Q9NQ11-2;H0Y8V5;H0YAI7;H0Y8I1;H0Y9K0;H0Y953	Q9NQ11-3~ATP13A2
ATP13A3	A0A2R8Y635;A0A2R8YDN7;Q9H7F0;A0A087WYY3;Q9H7F0-2	Probable cation-transporting ATPase 13A3	NaN	NaN	0.95006	1.17293	1.29373	0.938162			10	10	13	13	130.81	0	13.21	21	0.639957	0.771595	NaN	NaN	NaN	NaN	NaN	NaN	NaN	NaN	0.166036	0.13267	NaN	0.0343273	A0A2R8Y635;A0A2R8YDN7;Q9H7F0;A0A087WYY3;Q9H7F0-2;H7C1U7	A0A2R8Y635~ATP13A3
ATP1A1	P05023;P05023-4;P05023-3;P05023-2	Sodium/potassium-transporting ATPase subunit alpha-1	1.00573	1.00863	0.932787	0.943256	0.941602	1.18628	+		47	29	50.5	32.1	112.89	0	323.31	1618	0.0212055	0.96154	0.91714	0.996042	0.921413	0.463259	0.0099612	0.922263	0.00289756	0.0425968	0.0166721	0.0525151	0.0392007	0.021987	P05023;P05023-4;P05023-3;P05023-2;A0A2R8YEY8;P13637-3;P13637-2;P13637;A0A0A0MT26;M0R116;H0Y7C1;Q13733;Q5TC01;P20648;E9PRA5;Q5TC02;M0QXF2;Q5TC05	P05023~ATP1A1
ATP1A2	B1AKY9;P50993	Sodium/potassium-transporting ATPase subunit alpha-2	NaN	NaN	NaN	NaN	NaN	NaN			19	1	20.4	1.7	110.86	0.0023896	1.6751	8	0.991209	0.770046	NaN	NaN	NaN	NaN	NaN	NaN	NaN	NaN	NaN	NaN	NaN	NaN	B1AKY9;P50993	B1AKY9~ATP1A2
ATP1B1	P05026;P05026-2;V9GYR2	Sodium/potassium-transporting ATPase subunit beta-1	1.19384	1.29366	1.13255	1.5046	0.915042	0.853844	+		8	8	29.7	29.7	35.061	0	30.738	169	0.00172414	0.0798557	0.116069	0.0150447	0.000721573	0.10516	0.0786106	0.653723	0.0403853	0.0834594	0.079459	0.111818	0.0311983	0.0411269	P05026;P05026-2;V9GYR2	P05026~ATP1B1
ATP1B3	P54709;C9JA36;P54709-2	Sodium/potassium-transporting ATPase subunit beta-3	0.871711	0.873904	0.861977	0.979387	0.961051	1.30106	+		13	13	50.5	50.5	31.512	0	161.19	515	0.00218076	0.0578634	0.0120772	0.0193517	0.639586	0.12258	0.00262051	0.898562	0.0209375	0.020854	0.0332146	0.041386	0.0303944	0.0808459	P54709;C9JA36;P54709-2;C9JXZ1;H7C547;F8WBY4;C9J6S2;H7C4L9	P54709~ATP1B3
ATP2A2	P16615;P16615-2;P16615-5;P16615-3;P16615-4;H7C5W9	Sarcoplasmic/endoplasmic reticulum calcium ATPase 2	1.00851	0.995623	1.00324	0.952122	0.942426	1.00779			43	42	48.3	46.5	114.76	0	323.31	874	0.762213	0.753743	0.802683	0.653784	0.791884	0.999498	0.999969	0.826664	0.0109983	0.0163862	0.0234176	0.0231125	0.0444958	0.029833	P16615;P16615-2;P16615-5;P16615-3;P16615-4;H7C5W9;O14983-2;O14983;O14983-3;Q93084-5;Q93084-6;Q93084;Q93084-3;Q93084-7;Q93084-2;Q93084-4;H3BVB2;J3QSY6;A0A0C4DH86	P16615~ATP2A2
ATP2B1	P20020-6;P20020;P20020-4;P20020-1;E7ERY9;P20020-5;P20020-2	Plasma membrane calcium-transporting ATPase 1;Calcium-transporting ATPase	1.07904	1.24567	0.921835	1.01014	0.958741	1.0424			35	21	37.4	24	130.62	0	322.7	281	0.758364	0.16776	0.231117	0.0181097	0.972165	0.509295	0.65619	0.846626	0.0392386	0.0592828	0.00466854	0.0368298	0.0630325	0.107695	P20020-6;P20020;P20020-4;P20020-1;E7ERY9;P20020-5;P20020-2;A0A0U1RQU3;H0YHH6;A0A2R8Y535;F8W1V5	P20020-6~ATP2B1
ATP2B4	P23634;P23634-8;P23634-6;P23634-7;P23634-4;P23634-2;P23634-3;P23634-5	Plasma membrane calcium-transporting ATPase 4	0.872001	0.780115	1.14539	1.11228	1.1403	0.914522		+	40	24	43	28.4	137.92	0	323.31	894	0.0660723	0.0385231	0.016397	0.000858743	0.188928	0.128526	0.718509	0.356746	0.0231165	0.0272534	0.0519605	0.0105837	0.0800644	0.0117048	P23634;P23634-8;P23634-6;P23634-7;P23634-4;P23634-2;P23634-3;P23634-5;Q16720-2;Q16720-8;Q16720-7;Q16720-3;Q16720-6;Q16720-5;Q01814-2;A0A2U3TZI3;Q01814-3;Q01814-4;A0A2U3U055;Q01814-7;H7BY13;H0YDG5	P23634~ATP2B4
ATP2C1	B4E2Q0;P98194-4;P98194;P98194-2	Calcium-transporting ATPase;Calcium-transporting ATPase type 2C member 1	0.928421	0.986823	0.991409	0.967874	1.11203	1.54917	+		27	1	39.5	1.3	104.71	0	201.84	329	0.00217442	0.936464	0.940195	0.999194	0.697468	0.474461	0.00207063	0.655609	0.0426822	0.0162163	0.0582218	0.0291656	0.0263521	0.0548878	B4E2Q0;P98194-4;P98194;P98194-2;H0Y8X9;H0Y9S7;D6RGE9;D6REJ1;D6RHV9;D6R9U9;H0YAH2	B4E2Q0~ATP2C1
ATP2C1	P98194-7;P98194-3;P98194-5;P98194-9;P98194-6;H0Y9V7;P98194-8	Calcium-transporting ATPase type 2C member 1	NaN	NaN	NaN	NaN	NaN	NaN			27	1	40	2.6	107.14	0.00013765	3.7727	8	0.991049	0.770142	NaN	NaN	NaN	NaN	NaN	NaN	NaN	NaN	NaN	NaN	NaN	NaN	P98194-7;P98194-3;P98194-5;P98194-9;P98194-6;H0Y9V7;P98194-8	P98194-7~ATP2C1
ATP5A1	P25705;P25705-3	ATP synthase subunit alpha, mitochondrial	0.9172	0.957902	1.065	1.13216	0.993819	0.956475	+		35	1	62.6	2.4	59.75	0	323.31	1332	0.0111311	0.639653	0.316524	0.890293	0.0106801	0.417613	0.0601987	0.994071	0.0432588	0.0228716	0.016002	0.0200095	0.0200967	0.0128714	P25705;P25705-3;K7ENJ4;K7ERX7;K7ESA0	P25705~ATP5A1
ATP5B	P06576;H0YH81	ATP synthase subunit beta, mitochondrial;ATP synthase subunit beta	0.970186	1.06056	1.07236	1.1404	0.939721	0.949013			27	17	78.1	48.2	56.559	0	323.31	1749	0.0802061	0.641282	0.681033	0.695535	0.0757889	0.392503	0.999991	0.999915	0.0487828	0.00884487	0.0282965	0.0375019	0.0276101	0.040296	P06576;H0YH81;F8W079;H0YI37	P06576~ATP5B
ATP5C1	P36542;P36542-2	ATP synthase subunit gamma, mitochondrial	1.21365	1.26065	1.2164	1.16136	1.09327	1.04239			12	12	49	49	32.996	0	82.082	287	0.251132	0.524124	0.679351	0.436251	0.303078	0.327666	0.998143	0.775098	0.098975	0.0611634	0.0853278	0.0283803	0.042758	0.0109234	P36542;P36542-2	P36542~ATP5C1
ATP5D	P30049	ATP synthase subunit delta, mitochondrial	0.828719	0.708034	1.64272	1.33714	1.17827	1.01779			5	5	37.5	37.5	17.49	0	100.1	107	0.298768	0.506061	0.975584	0.437994	0.203664	0.186696	0.762101	0.712518	0.18432	0.084509	0.282053	0.168077	0.0688317	0.162242	P30049;A0A087WTL3	P30049~ATP5D
ATP5F1	P24539;Q5QNZ2	ATP synthase F(0) complex subunit B1, mitochondrial	0.975838	0.962892	0.981467	0.936385	0.940368	0.844562			13	13	52.7	52.7	28.908	0	323.31	368	0.345962	0.64658	0.948255	0.451506	0.771092	0.654221	0.0968361	0.665133	0.0377182	0.00482224	0.0528566	0.00711304	0.0591341	0.0355883	P24539;Q5QNZ2	P24539~ATP5F1
ATP5G1;ATP5G2;ATP5G3	D6R9H7;E7EQ97;E7EPU7;P05496;Q06055;P48201;Q06055-3;Q06055-2	ATP synthase F(0) complex subunit C1, mitochondrial;ATP synthase F(0) complex subunit C2, mitochondrial;ATP synthase F(0) complex subunit C3, mitochondrial	NaN	NaN	NaN	NaN	NaN	NaN			1	1	31.3	31.3	10.195	0	31.504	17	0.991697	0.769878	NaN	NaN	NaN	NaN	NaN	NaN	NaN	NaN	NaN	NaN	NaN	NaN	D6R9H7;E7EQ97;E7EPU7;P05496;Q06055;P48201;Q06055-3;Q06055-2	D6R9H7~ATP5G1
ATP5H	O75947	ATP synthase subunit d, mitochondrial	1.013	0.998615	1.0047	1.06065	0.923088	0.855824	+		10	2	69.6	10.6	18.491	0	62.402	253	0.0111145	0.947196	0.960902	0.993887	0.336277	0.99531	0.0115795	0.536057	0.0709985	0.0735276	0.0176355	0.00772199	0.0060003	0.0459188	O75947	O75947~ATP5H
ATP5I	P56385	ATP synthase subunit e, mitochondrial	1.10373	1.16243	0.92635	1.04739	0.933716	0.905839			4	4	52.2	52.2	7.9331	0	10.442	141	0.615288	0.722269	0.976402	0.676236	0.986739	0.998784	0.533106	0.854563	0.0280548	0.285264	0.0698029	0.0651359	0.0602269	0.0695865	P56385	P56385~ATP5I
ATP5J	A8MUH2;P18859;P18859-2	ATP synthase-coupling factor 6, mitochondrial	1.08934	1.07228	0.975877	1.07062	0.881686	0.869624			3	3	34.5	34.5	13.954	0	197.39	122	0.108484	0.545431	0.594898	0.529223	0.627042	0.637154	0.197023	0.274919	0.053555	0.0136094	0.057737	0.0476381	0.0135369	0.0502716	A8MUH2;P18859;P18859-2	A8MUH2~ATP5J
ATP5J2-PTCD1;PTCD1	G3V325;O75127	Pentatricopeptide repeat-containing protein 1, mitochondrial	0.937894	0.859649	1.09412	1.02786	1.01677	1.02726			10	10	15.1	15.1	84.109	0	11.945	159	0.994518	0.236098	0.264552	0.051001	0.999569	0.999555	0.98924	0.992653	0.00909129	0.0708712	0.0663883	0.00724935	0.0278181	0.0404679	G3V325;O75127;C9JJT5;C9JU26;C9JGL8;P56134-4;P56134-3;P56134-2;P56134;C9JQN9	G3V325~ATP5J2-PTCD1
ATP5L	O75964;E9PN17;A0A3B3ITX4	ATP synthase subunit g, mitochondrial	0.859704	0.925423	1.09017	0.970096	1.20874	1.15319			5	5	68	68	11.428	0	65.655	80	0.151067	0.905912	0.774368	0.87237	0.999588	0.848084	0.181714	0.108192	0.115021	0.0341608	0.055776	0.105912	0.0839806	0.0789331	O75964;E9PN17;A0A3B3ITX4;A0A3B3IRW3	O75964~ATP5L
ATP5O	P48047;H7C0C1	ATP synthase subunit O, mitochondrial	0.921825	0.898977	0.993415	0.912716	1.04544	0.831084			10	10	61.5	61.5	23.277	0	90.779	279	0.219093	0.278714	0.15303	0.140982	0.957127	0.999929	0.113447	0.972472	0.0394983	0.0338934	0.0708465	0.0473395	0.0406664	0.026201	P48047;H7C0C1;H7C068;H7C086	P48047~ATP5O
ATP5S	A0A2R8YDJ1;Q99766;Q8WXQ4	ATP synthase subunit s, mitochondrial	NaN	NaN	NaN	1.28365	0.969727	NaN			5	5	39.5	39.5	21.515	0.00013706	3.6657	21	0.991533	0.76997	NaN	NaN	NaN	NaN	NaN	NaN	NaN	NaN	NaN	NaN	NaN	NaN	A0A2R8YDJ1;Q99766;Q8WXQ4;Q99766-3;Q99766-2	A0A2R8YDJ1~ATP5S
ATP5SL	Q9NW81-5;Q9NW81;Q9NW81-4;K7ESN5;M0R078;M0QZP7;M0QZC4;K7EIV4;B4DFT4;Q9NW81-2;Q9NW81-6;Q9NW81-3	ATP synthase subunit s-like protein	0.977211	0.610692	NaN	NaN	NaN	NaN			2	2	10.4	10.4	26.331	0.00013693	3.6311	42	0.991366	0.493018	NaN	NaN	NaN	NaN	NaN	NaN	0.0011963	0.291605	NaN	NaN	NaN	NaN	Q9NW81-5;Q9NW81;Q9NW81-4;K7ESN5;M0R078;M0QZP7;M0QZC4;K7EIV4;B4DFT4;Q9NW81-2;Q9NW81-6;Q9NW81-3	Q9NW81-5~ATP5SL
ATP6AP1	Q15904;A0A0C4DGX8;A6QRJ1	V-type proton ATPase subunit S1	0.9366	1.0207	1.07796	1.20644	0.971069	0.92548			12	12	27.9	27.9	52.025	0	23.851	183	0.189403	0.671835	0.40651	0.939396	0.146951	0.984839	0.997103	0.999959	0.0488533	0.058885	0.0784841	0.160517	0.0316419	0.0553254	Q15904;A0A0C4DGX8;A6QRJ1;A6NLC6;H7C2Y8;H7C0T7;F2Z3L8	Q15904~ATP6AP1
ATP6AP2	O75787;O75787-2;A0A1C7CYW4;A0A1B0GVW0;A0A1B0GVB9;A0A1B0GTB0;A0A1B0GWJ8;A0A1B0GTU8;H7C3E1;A0A1B0GVC7;B7Z1I9;B7Z413;A0A1B0GUT7;A0A1B0GU12;A0A1B0GVI9;A0A1B0GWD6	Renin receptor	0.90044	0.810216	0.991304	1.0865	1.07941	1.00591			12	12	43.1	43.1	39.008	0	71.456	245	0.421718	0.22237	0.583984	0.0675343	0.648467	0.968761	0.97591	0.657078	0.0424258	0.0370072	0.0522386	0.0408658	0.0604207	0.0467034	O75787;O75787-2;A0A1C7CYW4;A0A1B0GVW0;A0A1B0GVB9;A0A1B0GTB0;A0A1B0GWJ8;A0A1B0GTU8;H7C3E1;A0A1B0GVC7;B7Z1I9;B7Z413;A0A1B0GUT7;A0A1B0GU12;A0A1B0GVI9;A0A1B0GWD6;A0A1B0GV60;A0A1B0GW13;A0A1B0GV24;H7C240;A0A1B0GVZ1;A0A1B0GUV3	O75787~ATP6AP2
ATP6V0A1	Q93050-1;Q93050;Q93050-3;B7Z641;B7Z2A9	V-type proton ATPase 116 kDa subunit a isoform 1;V-type proton ATPase subunit a	0.955467	0.979341	1.06663	1.33606	0.905645	0.767942	+		18	16	27.2	25.2	95.755	0	42.56	266	0.00100599	0.727098	0.37097	0.631179	0.00169095	0.320546	0.00256682	0.352629	0.0444827	0.0540585	0.0734127	0.0273664	0.0342398	0.031629	Q93050-1;Q93050;Q93050-3;B7Z641;B7Z2A9;F5H1T6;K7EM24;K7EN36;K7EPG4;K7ELZ6;K7EQW2;K7ERA0;K7ERA6	Q93050-1~ATP6V0A1
ATP6V0A2	Q9Y487;Q8TBM3	V-type proton ATPase 116 kDa subunit a isoform 2;V-type proton ATPase subunit a	0.870704	1.03065	1.25716	1.33868	1.32885	1.6386	+		12	10	19.6	17.6	98.081	0	187.22	84	0.0467424	0.479056	0.366649	0.968965	0.0426748	0.209451	0.00944479	0.16033	0.0520738	0.123597	0.026331	0.150884	0.158067	0.0964533	Q9Y487;Q8TBM3;F5H5F3;F5H847;F5GX48;K7ENA1;A0A2R8Y6X9	Q9Y487~ATP6V0A2
ATP6V0C	P27449	V-type proton ATPase 16 kDa proteolipid subunit	1.01523	1.11881	0.88568	1.08786	1.21499	1.00289			3	2	36.1	31.6	15.736	0	40.534	99	0.43247	0.694494	0.656629	0.653931	0.495523	0.994686	0.983441	0.283645	0.103645	0.112693	0.106664	0.226651	0.107224	0.154082	P27449	P27449~ATP6V0C
ATP6V0D1	F5GYQ1;P61421;R4GN72;J3QL14	V-type proton ATPase subunit d 1	1.02778	1.03514	1.15757	1.20964	1.03378	0.958033	+		13	13	45.4	45.4	44.659	0	136.01	240	0.0108177	0.6619	0.998115	0.713256	0.0287078	0.051133	0.619369	0.668056	0.0349519	0.0609869	0.0256439	0.0581308	0.0239876	0.00284428	F5GYQ1;P61421;R4GN72;J3QL14;H3BQB4;H3BSG7;H3BQJ1;H3BUQ0;H3BTB5	F5GYQ1~ATP6V0D1
ATP6V0D2	Q8N8Y2	V-type proton ATPase subunit d 2	NaN	NaN	NaN	NaN	NaN	NaN			1	1	4.3	4.3	40.426	0.00015076	7.3167	33	0.999301	0.770242	NaN	NaN	NaN	NaN	NaN	NaN	NaN	NaN	NaN	NaN	NaN	NaN	Q8N8Y2	Q8N8Y2~ATP6V0D2
ATP6V1A	P38606;P38606-2	V-type proton ATPase catalytic subunit A	0.936484	1.06346	1.03908	1.06634	0.991425	0.763471	+		35	35	76.5	76.5	68.303	0	323.31	1026	0.0229336	0.277608	0.333468	0.792543	0.753816	0.964017	0.0220381	0.98129	0.0215384	0.0508062	0.022163	0.0397062	0.0367687	0.0645533	P38606;P38606-2;C9JVW8;C9JA17	P38606~ATP6V1A
ATP6V1B2	P21281	V-type proton ATPase subunit B, brain isoform	0.918178	0.934244	1.09519	1.02965	1.03783	0.880791	+		23	23	62	62	56.5	0	323.31	814	0.0117243	0.693318	0.379904	0.746417	0.997706	0.761031	0.00772947	0.88158	0.0227658	0.0192134	0.0313044	0.0196352	0.012419	0.0436614	P21281;H0YC04;C9JL73;P15313;E5RGH6;C9JNS9;H0YAT8;H0YC45	P21281~ATP6V1B2
ATP6V1C1	P21283	V-type proton ATPase subunit C 1	1.04919	1.07445	1.03413	1.15147	1.04845	0.905119			22	8	58.1	21.5	43.941	0	170.07	423	0.0664015	0.890019	0.999968	0.949583	0.698215	0.99449	0.0660989	0.999999	0.0094573	0.0235276	0.0157747	0.0467837	0.0535424	0.0409021	P21283;A0A0U1RR16;Q8NEY4-2;Q8NEY4	P21283~ATP6V1C1
ATP6V1D	Q9Y5K8;G3V2S6;G3V2V6;H0YJH8;G3V559	V-type proton ATPase subunit D	0.992569	1.01082	1.18306	1.14254	1.06767	1.02918			9	9	44.5	44.5	28.262	0	53.927	260	0.404937	0.977819	0.98113	0.934242	0.980158	0.668803	0.76065	0.979598	0.0166343	0.0977757	0.0483634	0.0785102	0.0103144	0.104305	Q9Y5K8;G3V2S6;G3V2V6;H0YJH8;G3V559;G3V3T8;H0YJS0;H0YJ55;G3V5S7;G3V341	Q9Y5K8~ATP6V1D
ATP6V1E1	P36543;P36543-3;P36543-2;C9J8H1	V-type proton ATPase subunit E 1	0.910455	0.898431	1.00856	1.0573	1.2017	0.895514			11	11	59.3	59.3	26.145	0	174.47	336	0.149751	0.188852	0.0504084	0.0252827	0.805515	0.999799	0.238412	0.73464	0.0282015	0.0454884	0.0608771	0.0549574	0.0945313	0.0604658	P36543;P36543-3;P36543-2;C9J8H1;Q96A05	P36543~ATP6V1E1
ATP6V1F	Q16864;Q16864-2	V-type proton ATPase subunit F	0.958235	0.920788	0.891941	0.840582	0.854574	0.796695			6	6	75.6	75.6	13.37	0	108.27	168	0.927527	0.923229	0.88203	0.999215	0.999917	0.997576	0.919714	0.999999	0.0394503	0.0640227	0.0518464	0.0369153	0.0507759	0.0873381	Q16864;Q16864-2	Q16864~ATP6V1F
ATP6V1G1	O75348	V-type proton ATPase subunit G 1	0.972136	1.08167	1.10448	1.12175	0.95319	0.870075			5	5	55.9	55.9	13.757	0	189.87	144	0.141191	0.298153	0.772599	0.105803	0.504461	0.753871	0.459761	0.999999	0.0271418	0.0327093	0.0970606	0.05185	0.056286	0.0442879	O75348;F2Z307;O95670-2;O95670	O75348~ATP6V1G1
ATP6V1H	Q9UI12-2;Q9UI12;G3V126	V-type proton ATPase subunit H	1.01345	1.04674	1.12622	1.07542	1.04906	0.954951			19	19	54.8	54.8	54.151	0	146.59	434	0.0523733	0.602323	0.797009	0.541349	0.598031	0.31805	0.24436	0.39532	0.00288383	0.0494812	0.0105056	0.0166672	0.0490973	0.0645828	Q9UI12-2;Q9UI12;G3V126;E5RG49;E5RHH0;E5RK31;E5RJG1	Q9UI12-2~ATP6V1H
ATP7A	Q04656-5;Q04656;Q04656-2;Q04656-3;Q04656-4	Copper-transporting ATPase 1	NaN	NaN	NaN	NaN	NaN	NaN			8	8	8.5	8.5	154.35	0	126.22	15	1	0.770334	NaN	NaN	NaN	NaN	NaN	NaN	NaN	NaN	NaN	NaN	NaN	NaN	Q04656-5;Q04656;Q04656-2;Q04656-3;Q04656-4	Q04656-5~ATP7A
ATP9A	O75110;A0A0A0MR22;O75110-2	Probable phospholipid-transporting ATPase IIA;Phospholipid-transporting ATPase	1.10173	1.02146	1.0044	0.849219	0.818011	0.740413			12	12	13.8	13.8	118.58	0	26.809	82	0.477451	0.782246	0.738864	0.994455	0.199179	0.884786	0.130342	0.726044	0.0913264	0.117474	0.173703	0.0861744	0.12205	0.155643	O75110;A0A0A0MR22;O75110-2;O43861-2;O43861	O75110~ATP9A
ATPAF1	I3L448;Q5TC12;A8MRA7;Q5TC12-2;H0YEW4;H0YD21	ATP synthase mitochondrial F1 complex assembly factor 1	1.16618	1.11015	1.268	1.34896	1.09759	1.01776			9	1	33.6	3.7	38.861	0	16.024	91	0.1307	0.508412	0.452097	0.978621	0.0332951	0.540468	0.982656	0.777554	0.0523681	0.0789106	0.0870138	0.121151	0.0916664	0.105497	I3L448;Q5TC12;A8MRA7;Q5TC12-2;H0YEW4;H0YD21;H0YCA6	I3L448~ATPAF1
ATPAF2	Q8N5M1;C9J2Q2	ATP synthase mitochondrial F1 complex assembly factor 2	0.677918	0.89703	0.997201	1.14147	1.13571	0.927347			10	10	52.2	52.2	32.772	0	34.787	158	0.820249	0.462853	0.254949	0.591071	0.920328	0.955967	0.999241	0.626067	0.125095	0.0593474	0.0759747	0.140045	0.144217	0.0586235	Q8N5M1;C9J2Q2;K7ELC1	Q8N5M1~ATPAF2
ATPIF1	Q9UII2;A0A0B4J230;Q9UII2-3;Q9UII2-2	ATPase inhibitor, mitochondrial	0.989936	1.01872	1.11569	1.07094	1.11649	1.16273			5	5	42.5	42.5	12.249	0	17.998	60	0.784259	0.658032	0.415895	0.830686	0.469051	0.798094	0.586241	0.404281	0.0908989	0.0566769	0.0695639	0.134774	0.0718025	0.100751	Q9UII2;A0A0B4J230;Q9UII2-3;Q9UII2-2	Q9UII2~ATPIF1
ATR	Q13535-2;Q13535;Q13535-3	Serine/threonine-protein kinase ATR	1.36442	1.23267	0.988113	0.982696	1.07941	1.27762			19	19	10.2	10.2	294.22	0	44.797	95	0.69587	0.105487	0.00770283	0.102258	0.993253	0.941508	0.42296	0.84322	0.0994218	0.0193817	0.0475914	0.171087	0.113247	0.121222	Q13535-2;Q13535;Q13535-3;H0Y9K2;H0Y8Y6;H0Y8R8;D6RIG7	Q13535-2~ATR
ATRIP	Q8WXE1-5;Q8WXE1-3;Q8WXE1-2;Q8WXE1;A0A0U1RQJ8;A0A0U1RQW3;A0A0U1RRM7	ATR-interacting protein	NaN	NaN	NaN	NaN	NaN	NaN			9	9	16	16	72.361	0	23.207	14	1	0.770647	NaN	NaN	NaN	NaN	NaN	NaN	NaN	NaN	NaN	NaN	NaN	NaN	Q8WXE1-5;Q8WXE1-3;Q8WXE1-2;Q8WXE1;A0A0U1RQJ8;A0A0U1RQW3;A0A0U1RRM7;A0A0U1RQR9	Q8WXE1-5~ATRIP
ATRN	O75882;O75882-3;O75882-2	Attractin	1.11933	0.971396	1.2002	1.13353	1.27536	0.980819			10	10	10.1	10.1	158.54	0	36.088	139	0.119056	0.104887	0.149774	0.493627	0.610401	0.501979	0.869645	0.160171	0.0368293	0.0261972	0.078491	0.0987856	0.0762065	0.0184129	O75882;O75882-3;O75882-2	O75882~ATRN
ATRX	P46100;P46100-4;P46100-3;P46100-5;P46100-2;A0A096LNL9;P46100-6	Transcriptional regulator ATRX	1.21336	1.28747	1.27465	1.45018	1.09819	1.08566	+		60	60	29.3	29.3	282.58	0	323.31	208	0.0168467	0.0645989	0.0469736	0.00858108	0.00344664	0.0609823	0.984859	0.452695	0.0336981	0.0795223	0.0520317	0.110575	0.0091283	0.0810836	P46100;P46100-4;P46100-3;P46100-5;P46100-2;A0A096LNL9;P46100-6;A0A096LNW1;A0A096LP59;A0A096LNN3;A0A096LNL6;A0A087WWG0;A0A096LNX6;A0A096LNL7;H0Y3T0;A0A096LPG6	P46100~ATRX
ATXN1	P54253	Ataxin-1	NaN	NaN	NaN	NaN	NaN	NaN			6	6	11.8	11.8	86.922	0	63.347	8	1	0.770439	NaN	NaN	NaN	NaN	NaN	NaN	NaN	NaN	NaN	NaN	NaN	NaN	P54253	P54253~ATXN1
ATXN10	Q9UBB4;Q9UBB4-2;A0A1W2PQD2	Ataxin-10	0.997878	0.84647	0.983139	0.841632	0.852116	0.981116			23	23	60.2	60.2	53.488	0	120.99	275	0.288724	0.138445	0.478839	0.00953518	0.11141	0.967771	0.848533	0.436459	0.0318959	0.0466505	0.0259191	0.0410575	0.0547033	0.0978213	Q9UBB4;Q9UBB4-2;A0A1W2PQD2;B1AHE4;B1AHE3	Q9UBB4~ATXN10
ATXN1L	P0C7T5	Ataxin-1-like	NaN	1.03414	NaN	NaN	NaN	NaN			10	10	16.7	16.7	73.305	0	98.143	12	1	0.770545	NaN	NaN	NaN	NaN	NaN	NaN	NaN	NaN	NaN	NaN	NaN	NaN	P0C7T5	P0C7T5~ATXN1L
ATXN2	A0A2R8Y5A6;A0A2R8YDM9;Q99700;A0A2R8Y7P6;V9GY86;H0YH87;Q99700-2;Q99700-4;F8WB06;F8VQP2;Q99700-5	Ataxin-2	0.968316	1.02109	0.977781	1.01247	0.945691	1.06992			27	26	33.7	33	126.01	0	323.31	141	0.940324	0.98375	0.942375	0.978906	0.869895	0.842142	0.99926	0.983225	0.0528381	0.0556953	0.0554695	0.0687448	0.0263615	0.0976841	A0A2R8Y5A6;A0A2R8YDM9;Q99700;A0A2R8Y7P6;V9GY86;H0YH87;Q99700-2;Q99700-4;F8WB06;F8VQP2;Q99700-5;F8W0B5;F8VRK6;F8VVY6;F8WB05;A0A2R8YGV1;A0A2R8Y6W7	A0A2R8Y5A6~ATXN2
ATXN2L	Q8WWM7;Q8WWM7-8;Q8WWM7-5;Q8WWM7-4;Q8WWM7-9;Q8WWM7-2;Q8WWM7-3	Ataxin-2-like protein	0.925328	1.18238	0.947059	1.06037	0.994209	1.03118			40	2	43	2.1	113.37	0	323.31	457	0.520569	0.171333	0.928117	0.067446	0.843855	0.999577	0.479009	0.995172	0.0800998	0.0157803	0.059523	0.0245267	0.0479874	0.0993681	Q8WWM7;Q8WWM7-8;Q8WWM7-5;Q8WWM7-4;Q8WWM7-9;Q8WWM7-2;Q8WWM7-3;H3BRB0;A0A0C4DGL7	Q8WWM7~ATXN2L
ATXN7L3	K7EKG9;Q14CW9;Q14CW9-2;K7EJK2;K7EMZ3;K7ENZ2;K7ENU1	Ataxin-7-like protein 3;SAGA-associated factor 11	NaN	NaN	NaN	NaN	NaN	NaN			2	2	14.3	14.3	34.54	0	18.158	1	1	0.775756	NaN	NaN	NaN	NaN	NaN	NaN	NaN	NaN	NaN	NaN	NaN	NaN	K7EKG9;Q14CW9;Q14CW9-2;K7EJK2;K7EMZ3;K7ENZ2;K7ENU1	K7EKG9~ATXN7L3
ATXN7L3B	Q96GX2	Putative ataxin-7-like protein 3B	NaN	NaN	0.998988	1.07266	1.43086	1.06905			2	2	30.9	30.9	10.771	0.00014656	6.0637	12	1	0.775434	NaN	NaN	NaN	NaN	NaN	NaN	NaN	NaN	NaN	NaN	NaN	NaN	Q96GX2	Q96GX2~ATXN7L3B
AUH	Q13825-2;Q13825	Methylglutaconyl-CoA hydratase, mitochondrial	NaN	NaN	1.09739	1.12614	1.17528	NaN			6	6	20.3	20.3	32.508	0	10.473	31	0.97738	0.775544	NaN	NaN	NaN	NaN	NaN	NaN	NaN	NaN	0.0524419	0.213001	0.0425906	NaN	Q13825-2;Q13825	Q13825-2~AUH
AUP1	Q9Y679;Q9Y679-3	Ancient ubiquitous protein 1	1.10857	1.03983	0.842661	0.883443	0.820623	1.281			11	11	34.9	34.9	45.786	0	15.264	83	0.172042	0.433344	0.368016	0.975409	0.990721	0.526751	0.40724	0.59856	0.134566	0.146586	0.120326	0.192629	0.080471	0.106093	Q9Y679;Q9Y679-3	Q9Y679~AUP1
AURKA	O14965	Aurora kinase A	1.29637	1.08775	1.03846	0.902104	1.02683	3.14827	+		12	2	40.4	6.9	45.809	0	18.24	72	0.0222708	0.570724	0.624726	0.931431	0.96033	0.886506	0.0102604	0.978338	0.112324	0.102311	0.144167	0.13418	0.249476	0.473887	O14965	O14965~AURKA
AURKB	Q96GD4;Q96GD4-5;J3KTD6;Q96GD4-4;J3QLN8;Q96GD4-2;J3QR41;J3KT86;Q96GD4-3	Aurora kinase B	1.22179	1.37926	0.86787	1.08271	0.954967	1.76787	+		16	15	46.5	44.2	39.31	0	26.887	140	0.0103644	0.068916	0.0298316	0.010371	0.855861	0.560111	0.002757	0.999984	0.103909	0.063273	0.0670167	0.169606	0.0616542	0.0884032	Q96GD4;Q96GD4-5;J3KTD6;Q96GD4-4;J3QLN8;Q96GD4-2;J3QR41;J3KT86;Q96GD4-3;J3KRJ2;J3KRF8	Q96GD4~AURKB
AUTS2	A0A2R8Y8C6;Q8WXX7-2;Q8WXX7;A0A087WVB5;Q75MD7;A0A2R8Y568;A0A024RDL5;A0A2R8Y522;Q8WXX7-5	Autism susceptibility gene 2 protein	NaN	NaN	NaN	NaN	NaN	NaN			7	7	8.3	8.3	138.89	0	118.77	1	1	0.775652	NaN	NaN	NaN	NaN	NaN	NaN	NaN	NaN	NaN	NaN	NaN	NaN	A0A2R8Y8C6;Q8WXX7-2;Q8WXX7;A0A087WVB5;Q75MD7;A0A2R8Y568;A0A024RDL5;A0A2R8Y522;Q8WXX7-5;A0A2R8Y516;Q8WXX7-3	A0A2R8Y8C6~AUTS2
AVEN	Q9NQS1	Cell death regulator Aven	1.17728	1.18189	0.975991	0.803956	0.818596	0.649144			10	10	39	39	38.506	0	57.101	44	0.358301	0.420228	0.188135	0.0931884	0.420616	0.818665	0.449276	1	0.0975056	0.08391	0.0157459	0.13794	0.0340004	0.0275425	Q9NQS1;H0YKR0	Q9NQS1~AVEN
AVL9	B8ZZW5;Q8NBF6;Q8NBF6-2;H7C0I1;A0A1W2PRP5	Late secretory pathway protein AVL9 homolog	1.05426	1.16727	0.970336	0.882019	1.01346	1.28195	+		13	13	22.7	22.7	69.8	0	18.051	118	0.014578	0.179299	0.391223	0.0332402	0.12503	0.820201	0.0417937	0.99683	0.022813	0.0433348	0.0516033	0.0642948	0.0329041	0.0565102	B8ZZW5;Q8NBF6;Q8NBF6-2;H7C0I1;A0A1W2PRP5	B8ZZW5~AVL9
AXIN1	O15169-2;O15169	Axin-1	NaN	NaN	NaN	NaN	NaN	NaN			5	5	7.4	7.4	91.652	0.00013435	3.1049	3	1	0.776177	NaN	NaN	NaN	NaN	NaN	NaN	NaN	NaN	NaN	NaN	NaN	NaN	O15169-2;O15169	O15169-2~AXIN1
AXL	P30530;P30530-2;M0R0W6	Tyrosine-protein kinase receptor UFO;Receptor protein-tyrosine kinase	1.2538	1.33831	0.809252	0.811844	0.838102	0.864555			25	24	37.9	36.8	98.336	0	323.31	450	0.0504613	0.10489	0.0554054	0.041572	0.00805304	0.0226254	0.153725	0.128149	0.105837	0.0280235	0.00511979	0.0591973	0.0439736	0.0105802	P30530;P30530-2;M0R0W6;H7C3L9	P30530~AXL
B2M	H0YLF3;F5H6I0		NaN	NaN	NaN	NaN	NaN	NaN			3	1	46.5	18.3	8.4984	0.00089905	2.0741	28	1	0.776067	NaN	NaN	NaN	NaN	NaN	NaN	NaN	NaN	NaN	NaN	NaN	NaN	H0YLF3;F5H6I0	H0YLF3~B2M
B2M	P61769	Beta-2-microglobulin;Beta-2-microglobulin form pI 5.3	0.906819	0.84029	0.951405	0.848129	0.764835	0.705182			4	2	41.2	24.4	13.714	0	165.28	184	0.246123	0.517166	0.808052	0.273704	0.645918	0.999299	0.176229	0.338943	0.0884979	0.112158	0.0503341	0.101262	0.0346947	0.0710096	P61769	P61769~B2M
B3GALNT1	O75752	UDP-GalNAc:beta-1,3-N-acetylgalactosaminyltransferase 1	NaN	NaN	NaN	NaN	NaN	NaN			1	1	5.4	5.4	39.511	0.004696	1.38	0	1	0.775957	NaN	NaN	NaN	NaN	NaN	NaN	NaN	NaN	NaN	NaN	NaN	NaN	O75752	O75752~B3GALNT1
B3GALT6	Q96L58	Beta-1,3-galactosyltransferase 6	NaN	NaN	NaN	1.40846	1.25642	NaN			2	2	6.1	6.1	37.137	0.0023863	1.6603	9	1	0.775849	NaN	NaN	NaN	NaN	NaN	NaN	NaN	NaN	NaN	NaN	NaN	NaN	Q96L58	Q96L58~B3GALT6
B3GALTL	Q6Y288	Beta-1,3-glucosyltransferase	0.855092	0.799296	0.873876	1.08117	1.11058	1.02218			8	8	19.7	19.7	56.563	0	20.612	83	0.733524	0.494434	0.269773	0.379586	0.683136	1	0.690386	0.678198	0.116238	0.0762313	0.0597944	0.0566203	0.107133	0.0185277	Q6Y288	Q6Y288~B3GALTL
B3GAT3	O94766;G3V150;O94766-2;E9PNA1	Galactosylgalactosylxylosylprotein 3-beta-glucuronosyltransferase 3	1.11501	1.04997	1.02645	1.08903	0.960597	0.979116			10	10	35.8	35.8	37.121	0	27.359	151	0.656912	0.323247	0.191349	0.634715	0.997499	0.89503	0.622669	0.716393	0.0475832	0.0710831	0.0333737	0.0475222	0.0588908	0.0578333	O94766;G3V150;O94766-2;E9PNA1;A0A087WXU9;REV__A0A0C4DGF1;REV__Q9Y2Y4;REV__Q9BRK4;Q9NPZ5	O94766~B3GAT3
B4GALT1	P15291;P15291-2;Q86XA6	Beta-1,4-galactosyltransferase 1;Lactose synthase A protein;N-acetyllactosamine synthase;Beta-N-acetylglucosaminylglycopeptide beta-1,4-galactosyltransferase;Beta-N-acetylglucosaminyl-glycolipid beta-1,4-galactosyltransferase;Processed beta-1,4-galactosyltransferase 1	0.84103	0.585667	0.732599	0.714538	0.835319	0.841751			6	6	21.9	21.9	43.92	0	78.553	106	0.139586	0.132556	0.172126	0.0159412	0.0344002	0.119925	0.662912	0.662359	0.0940075	0.0565017	0.0382059	0.0532541	0.0241911	0.0379266	P15291;P15291-2;Q86XA6	P15291~B4GALT1
B4GALT3	O60512	Beta-1,4-galactosyltransferase 3;N-acetyllactosamine synthase;Beta-N-acetylglucosaminylglycopeptide beta-1,4-galactosyltransferase;Beta-N-acetylglucosaminyl-glycolipid beta-1,4-galactosyltransferase	NaN	NaN	NaN	NaN	NaN	NaN			1	1	3.1	3.1	43.927	0.0021424	1.7163	4	1	0.775014	NaN	NaN	NaN	NaN	NaN	NaN	NaN	NaN	NaN	NaN	NaN	NaN	O60512	O60512~B4GALT3
B4GALT4	C9J5S0;C9J4S5;E7ETS9;C9J3R8;O60513	Beta-1,4-galactosyltransferase 4;N-acetyllactosamine synthase;Lactotriaosylceramide beta-1,4-galactosyltransferase	NaN	NaN	NaN	NaN	NaN	NaN			1	1	15.3	15.3	13.382	0.00013473	3.1895	6	1	0.774905	NaN	NaN	NaN	NaN	NaN	NaN	NaN	NaN	NaN	NaN	NaN	NaN	C9J5S0;C9J4S5;E7ETS9;C9J3R8;O60513	C9J5S0~B4GALT4
B4GAT1	O43505	Beta-1,4-glucuronyltransferase 1	0.78229	0.671507	1.24216	0.849869	1.15917	1.05994			8	8	20.5	20.5	47.119	0.00015088	7.3546	50	0.216562	0.232311	0.239385	0.0450218	0.46317	0.88611	0.879078	0.319067	0.0787174	0.033898	0.143729	0.0410968	0.0186597	0.0505856	O43505	O43505~B4GAT1
BABAM1	Q9NWV8;M0R0I0;M0R3F4;M0R2A4;M0R2K3;M0R193;J3KQS6;M0R2I2;Q9NWV8-3;M0QXG9	BRISC and BRCA1-A complex member 1	0.897624	0.930459	1.10278	1.20333	1.02638	1.08819			14	14	52.6	52.6	36.56	0	253.13	84	0.794204	0.863225	0.843621	0.784416	0.587531	0.999237	0.987696	0.997958	0.0454164	0.0413108	0.140603	0.206987	0.0231753	0.14992	Q9NWV8;M0R0I0;M0R3F4;M0R2A4;M0R2K3;M0R193;J3KQS6;M0R2I2;Q9NWV8-3;M0QXG9;M0QYV1;M0R3H9;Q9NWV8-2	Q9NWV8~BABAM1
BACE2	Q9Y5Z0-5;Q9Y5Z0-4;Q9Y5Z0-2;Q9Y5Z0;Q9Y5Z0-3	Beta-secretase 2	NaN	NaN	NaN	NaN	1.31471	NaN			3	3	12.8	12.8	46.476	0	12.343	8	1	0.774796	NaN	NaN	NaN	NaN	NaN	NaN	NaN	NaN	NaN	NaN	NaN	NaN	Q9Y5Z0-5;Q9Y5Z0-4;Q9Y5Z0-2;Q9Y5Z0;Q9Y5Z0-3	Q9Y5Z0-5~BACE2
BAD	Q92934;F5H1R6	Bcl2-associated agonist of cell death	1.04625	1.04143	1.01975	1.20455	1.1389	0.948032			9	9	65.5	65.5	18.392	0	103.57	33	0.211826	0.867257	0.484161	0.999991	0.262573	0.998849	0.991058	0.352086	0.057957	0.0510864	0.0594419	0.0322508	0.0772189	0.0421322	Q92934;F5H1R6;F5H3B1;F5GYS3;A8MXU7	Q92934~BAD
BAG1	J3QTA2;Q99933-4;Q99933-3;Q99933-2;Q99933;A0A0U1RR89;C9JYK5	BAG family molecular chaperone regulator 1	NaN	NaN	NaN	NaN	NaN	NaN			4	4	12.2	12.2	38.76	0.00052036	2.38	12	1	0.774584	NaN	NaN	NaN	NaN	NaN	NaN	NaN	NaN	NaN	NaN	NaN	NaN	J3QTA2;Q99933-4;Q99933-3;Q99933-2;Q99933;A0A0U1RR89;C9JYK5	J3QTA2~BAG1
BAG2	O95816;O95816-2	BAG family molecular chaperone regulator 2	0.810185	0.830919	0.901466	0.835921	0.948808	0.869336			13	13	67.3	67.3	23.772	0	110.78	287	0.404455	0.29537	0.0588427	0.120504	0.180776	0.342394	0.798892	0.840482	0.050518	0.0486264	0.0343208	0.0167732	0.050376	0.0834829	O95816;O95816-2	O95816~BAG2
BAG3	O95817;C9JFK9	BAG family molecular chaperone regulator 3	0.996824	0.961488	0.958581	0.826213	1.01913	0.966941			33	33	70.8	70.8	61.594	0	323.31	760	0.0583166	0.932479	0.732043	0.764354	0.0228197	0.524383	0.162635	0.999949	0.0118857	0.0525593	0.0133377	0.0259231	0.0293669	0.0631855	O95817;C9JFK9	O95817~BAG3
BAG4	O95429;O95429-2	BAG family molecular chaperone regulator 4	NaN	NaN	NaN	NaN	NaN	NaN			3	3	9.2	9.2	49.593	0	9.4727	3	1	0.774691	NaN	NaN	NaN	NaN	NaN	NaN	NaN	NaN	NaN	NaN	NaN	NaN	O95429;O95429-2;H0YBT1	O95429~BAG4
BAG5	Q9UL15;Q9UL15-2	BAG family molecular chaperone regulator 5	1.1419	1.21036	0.993112	1.06318	0.969772	1.08611			9	9	25.7	25.7	51.199	0	43.59	93	0.542354	0.247069	0.149996	0.161312	0.968674	0.918869	0.618232	0.990142	0.141957	0.0147836	0.0422356	0.142353	0.021184	0.0377312	Q9UL15;Q9UL15-2;G3V274	Q9UL15~BAG5
BAG6;BAT3	P46379-3;P46379-2;A0A0G2JK23;A0A024RCR6;P46379;P46379-5;A0A0G2JL47;P46379-4	Large proline-rich protein BAG6	1.01255	1.02401	1.06351	1.10221	1.01262	1.11695			31	31	36.7	36.7	122.34	0	323.31	482	0.571169	0.884439	0.988331	0.984975	0.635493	0.795453	0.455196	0.99695	0.0127288	0.0387267	0.0115591	0.0464341	0.0458692	0.0764595	P46379-3;P46379-2;A0A0G2JK23;A0A024RCR6;P46379;P46379-5;A0A0G2JL47;P46379-4;A0A0G2JJM1;X6REW1;F6S6P2;H0Y710;F6UR09;A0A0G2JJR8;F6X9W3;F6VEM6;F6U341;H0Y4L1;A0A1B0GX79;F6XTU0;F6U1F2;F6WML8;F6TC96	P46379-3~BAG6
BAIAP2	Q9UQB8;Q9UQB8-2;Q9UQB8-6;Q9UQB8-4;Q9UQB8-5;Q9UQB8-3;I3L4C2;B4DWA1	Brain-specific angiogenesis inhibitor 1-associated protein 2	1.08186	0.957597	1.00229	0.912708	1.05331	0.822155			23	23	47.5	47.5	60.867	0	115.45	199	0.624141	0.454748	0.382161	0.969978	0.899288	0.999951	0.522168	0.997847	0.0726662	0.0570408	0.0535631	0.118916	0.11811	0.0581258	Q9UQB8;Q9UQB8-2;Q9UQB8-6;Q9UQB8-4;Q9UQB8-5;Q9UQB8-3;I3L4C2;B4DWA1;I3L2M4;I3L327;I3L0M4;I3L1C8;I3L3C6;I3L3J7;I3L125;I3L3C5;I3L526;I3L113;I3L2J6;I3L0Y9;I3L4A3	Q9UQB8~BAIAP2
BAIAP2L1	Q9UHR4	Brain-specific angiogenesis inhibitor 1-associated protein 2-like protein 1	NaN	NaN	NaN	NaN	NaN	NaN			4	4	11	11	56.882	0	10.999	2	1	0.775332	NaN	NaN	NaN	NaN	NaN	NaN	NaN	NaN	NaN	NaN	NaN	NaN	Q9UHR4	Q9UHR4~BAIAP2L1
BAK1	A0A0A0MRG8;Q16611	Bcl-2 homologous antagonist/killer	NaN	NaN	0.982305	0.932887	0.877476	0.953579			5	5	41.4	41.4	21.359	0	18.242	29	0.724824	0.775222	0.34697	0.817488	0.397804	0.77085	0.44188	0.286671	NaN	NaN	0.049612	0.0589728	0.0613092	0.089406	A0A0A0MRG8;Q16611;Q16611-2	A0A0A0MRG8~BAK1
BANF1	O75531	Barrier-to-autointegration factor;Barrier-to-autointegration factor, N-terminally processed	1.11339	1.12014	1.15796	1.28443	1.10258	1.03112			9	9	66.3	66.3	10.058	0	66.697	296	0.332694	0.499259	0.517339	0.26079	0.115748	0.96162	0.914286	0.585326	0.0380528	0.0469642	0.147112	0.108361	0.0284088	0.0203127	O75531;E9PJJ8	O75531~BANF1
BAP1	F8W6N3;Q92560	Ubiquitin carboxyl-terminal hydrolase;Ubiquitin carboxyl-terminal hydrolase BAP1	NaN	NaN	NaN	1.27321	1.10112	NaN			12	12	23.6	23.6	78.15	0	209.22	6	1	0.775121	NaN	NaN	NaN	NaN	NaN	NaN	NaN	NaN	NaN	0.231698	NaN	NaN	F8W6N3;Q92560;H0Y8E8;F8WEY5;C9J7L9	F8W6N3~BAP1
BAP18;C17orf49;RNASEK-C17orf49	Q8IXM2;Q8IXM2-3;F8W038;H0YIS7	Chromatin complexes subunit BAP18	1.47897	1.26795	0.989364	1.11556	0.952294	0.88462			8	1	76.7	11.6	17.9	0	82.289	96	0.231592	0.170317	0.0350104	0.235901	0.705151	0.781597	0.333207	0.91731	0.148183	0.0875453	0.0838931	0.0935211	0.0682807	0.0525962	Q8IXM2;Q8IXM2-3;F8W038;H0YIS7	Q8IXM2~BAP18
BARD1	Q99728-3;Q99728-2;Q99728	BRCA1-associated RING domain protein 1	NaN	NaN	NaN	NaN	NaN	NaN			6	6	9.3	9.3	75.473	0.00015333	8.1358	6	1	0.77679	NaN	NaN	NaN	NaN	NaN	NaN	NaN	NaN	NaN	NaN	NaN	NaN	Q99728-3;Q99728-2;Q99728;C9IYG1;F6MDI1;A0A087X2H0	Q99728-3~BARD1
BASP1	P80723-2;P80723	Brain acid soluble protein 1	NaN	NaN	NaN	NaN	NaN	NaN			2	2	24.3	24.3	17.664	0	24.419	17	1	0.77668	NaN	NaN	NaN	NaN	NaN	NaN	NaN	NaN	NaN	NaN	NaN	NaN	P80723-2;P80723	P80723-2~BASP1
BAX	Q07812-8;Q07812;Q07812-2;Q07812-5;Q07812-7;K4JQN1;I6LPK7;Q07812-6;Q07812-4	Apoptosis regulator BAX	1.05474	1.04459	1.15367	1.11505	0.934943	0.777173	+		8	8	58.7	58.7	19.718	0	44.262	220	0.00750464	0.373244	0.516823	0.367678	0.615819	0.797027	0.0028087	0.665149	0.0320176	0.00592898	0.0461759	0.0760538	0.0438589	0.0220747	Q07812-8;Q07812;Q07812-2;Q07812-5;Q07812-7;K4JQN1;I6LPK7;Q07812-6;Q07812-4;H0YA56	Q07812-8~BAX
BAZ1A	Q9NRL2;Q9NRL2-2	Bromodomain adjacent to zinc finger domain protein 1A	NaN	NaN	NaN	NaN	NaN	NaN			14	14	11.5	11.5	178.7	0	41.683	17	1	0.776468	NaN	NaN	NaN	NaN	NaN	NaN	NaN	NaN	NaN	NaN	NaN	NaN	Q9NRL2;Q9NRL2-2;A0A087WWN7	Q9NRL2~BAZ1A
BAZ1B	Q9UIG0-2;Q9UIG0	Tyrosine-protein kinase BAZ1B	1.09165	0.990517	1.09541	1.10535	1.00164	1.16571			64	64	47.2	47.2	170.45	0	323.31	926	0.187526	0.282367	0.167258	0.787629	0.213569	0.964868	0.259667	0.974223	0.0177223	0.046623	0.0563465	0.0205843	0.0470946	0.0614247	Q9UIG0-2;Q9UIG0	Q9UIG0-2~BAZ1B
BAZ2A	J3KPG5;F8VU39;Q9UIF9-2;Q9UIF9-3;Q9UIF9;A0A0C4DGI9	Bromodomain adjacent to zinc finger domain protein 2A	NaN	NaN	NaN	NaN	NaN	NaN			9	9	6.5	6.5	208.07	0	67.132	4	1	0.776573	NaN	NaN	NaN	NaN	NaN	NaN	NaN	NaN	NaN	NaN	NaN	NaN	J3KPG5;F8VU39;Q9UIF9-2;Q9UIF9-3;Q9UIF9;A0A0C4DGI9;H0YHL2;H0YHQ7	J3KPG5~BAZ2A
BAZ2B	Q9UIF8-4;Q9UIF8-2;Q9UIF8-5;Q9UIF8-3;Q9UIF8;A0A0A0MR97	Bromodomain adjacent to zinc finger domain protein 2B	NaN	NaN	NaN	NaN	NaN	NaN			4	4	3.4	3.4	220.71	0.00014413	5.4635	7	1	0.776896	NaN	NaN	NaN	NaN	NaN	NaN	NaN	NaN	NaN	NaN	NaN	NaN	Q9UIF8-4;Q9UIF8-2;Q9UIF8-5;Q9UIF8-3;Q9UIF8;A0A0A0MR97;H7BXK5	Q9UIF8-4~BAZ2B
BBS1	E7EQH1;Q8NFJ9;Q8NFJ9-2;Q8NFJ9-3	Bardet-Biedl syndrome 1 protein	NaN	NaN	NaN	NaN	NaN	NaN			5	5	13.7	13.7	54.112	0.00039334	2.5471	9	1	0.776997	NaN	NaN	NaN	NaN	NaN	NaN	NaN	NaN	NaN	NaN	NaN	NaN	E7EQH1;Q8NFJ9;Q8NFJ9-2;Q8NFJ9-3;E9PQD9;E9PR55	E7EQH1~BBS1
BBS2	H3BRL0;Q9BXC9	Bardet-Biedl syndrome 2 protein	1.18717	1.21179	NaN	NaN	NaN	NaN			6	6	11.3	11.3	74.627	0.00013127	2.5691	25	1	0.485549	0.545839	0.304577	1	0.998205	0.847895	0.653889	0.0302464	0.194694	NaN	NaN	NaN	NaN	H3BRL0;Q9BXC9;J3QKP7;H3BQ79;J3QLW0	H3BRL0~BBS2
BBS7	Q8IWZ6;Q8IWZ6-2	Bardet-Biedl syndrome 7 protein	NaN	NaN	NaN	NaN	NaN	NaN			3	3	4.5	4.5	80.352	0.00013374	2.9801	5	1	0.777104	NaN	NaN	NaN	NaN	NaN	NaN	NaN	NaN	NaN	NaN	NaN	NaN	Q8IWZ6;Q8IWZ6-2;H0Y973	Q8IWZ6~BBS7
BBX	Q8WY36-2;Q8WY36;C9JA69	HMG box transcription factor BBX	0.957505	1.13299	1.12973	1.43964	1.19402	1.06048			15	11	17.2	11.7	101.55	0	45.686	28	0.0754565	0.84168	0.911826	0.998446	0.020587	0.615518	0.049003	0.433629	NaN	0.35194	0.0807868	0.125785	0.0773705	NaN	Q8WY36-2;Q8WY36;C9JA69;C9J8D0;C9JYU6;C9JZA0;C9K0D1;C9JSH4	Q8WY36-2~BBX
BCAM	P50895;A0A087WXM8;K7ENU8	Basal cell adhesion molecule	0.635156	0.889534	0.754852	0.485931	0.66722	0.619026	+		22	22	52.9	52.9	67.404	0	181.91	386	0.00548094	0.0545594	0.00221444	0.0615215	0.000135532	0.0419064	0.00394532	0.0212854	0.0397037	0.055841	0.0914126	0.0104785	0.0658464	0.0440461	P50895;A0A087WXM8;K7ENU8;K7ERB7	P50895~BCAM
BCAP29	C9JTE9;Q9UHQ4;Q9UHQ4-2;C9IYK6;H7C5E2;C9JGJ9;B7Z2L0;H0Y7N8;F8WB99	B-cell receptor-associated protein 29	1.16393	1.2105	0.9101	0.87256	1.04577	0.984803			7	7	24.8	24.8	26.953	0	110.09	165	0.511165	0.29623	0.193209	0.238816	0.388502	0.653819	0.997559	0.999731	0.016848	0.0733214	0.057444	0.0539178	0.01347	0.0482632	C9JTE9;Q9UHQ4;Q9UHQ4-2;C9IYK6;H7C5E2;C9JGJ9;B7Z2L0;H0Y7N8;F8WB99;C9JP06;F8WDG1	C9JTE9~BCAP29
BCAP31	P51572;P51572-2;A0A2R8Y5M6;C9JMD7;C9JSP1;C9JQ75;C9J0M4	B-cell receptor-associated protein 31	0.969883	0.978991	1.07329	1.10685	1.01688	1.07511			13	13	49.6	49.6	27.991	0	103.88	436	0.276968	0.714568	0.280981	0.677487	0.0881787	0.292526	0.260343	0.761031	0.0264631	0.0478344	0.0483629	0.0392389	0.011595	0.0340851	P51572;P51572-2;A0A2R8Y5M6;C9JMD7;C9JSP1;C9JQ75;C9J0M4;C9JM14	P51572~BCAP31
BCAR1	P56945-6;P56945-7;P56945-8;P56945;P56945-5;P56945-3;P56945-2;A0A2R8Y6M6;A0A2R8Y596;A0A2R8Y8C4;A0A2R8YFS8;A0A2R8Y5C9;A0A2R8Y4C2;A0A2R8YFK2;P56945-4;A0A2R8Y5E4	Breast cancer anti-estrogen resistance protein 1	0.895534	0.885777	0.906013	0.768272	1.04279	1.09301	+		22	21	39.6	38.8	97.876	0	149.6	279	0.0421037	0.525136	0.40294	0.327612	0.0174803	0.40221	0.990233	0.954153	0.0390221	0.0726685	0.0055957	0.0579351	0.023798	0.0774227	P56945-6;P56945-7;P56945-8;P56945;P56945-5;P56945-3;P56945-2;A0A2R8Y6M6;A0A2R8Y596;A0A2R8Y8C4;A0A2R8YFS8;A0A2R8Y5C9;A0A2R8Y4C2;A0A2R8YFK2;P56945-4;A0A2R8Y5E4;H3BN62;H3BQJ7;H3BSB2;H3BSY4;H3BVF0;H3BTB0;H3BU42;H3BTL5	P56945-6~BCAR1
BCAR3	O75815;O75815-3;O75815-2	Breast cancer anti-estrogen resistance protein 3	0.737018	0.7849	0.743706	0.506248	1.43974	2.82481	+		28	28	45.2	45.2	92.565	0	114.64	100	0.000973913	0.498553	0.588541	0.29826	0.000786742	0.0886197	0.000186135	0.103513	0.0144561	0.206114	0.0361994	0.118189	0.048091	0.471174	O75815;O75815-3;O75815-2	O75815~BCAR3
BCAS2	O75934	Pre-mRNA-splicing factor SPF27	1.06775	1.15772	0.930403	0.980407	0.931176	1.0743			13	13	79.6	79.6	26.131	0	86.368	330	0.467197	0.119155	0.752053	0.033868	0.831099	0.964546	0.916125	0.471958	0.0376032	0.00907144	0.108471	0.0215114	0.027948	0.0256499	O75934	O75934~BCAS2
BCAS3	Q9H6U6-2;Q9H6U6;K7ESE9;Q9H6U6-6;Q9H6U6-3;Q9H6U6-8;Q9H6U6-7	Breast carcinoma-amplified sequence 3	1.04965	1.04595	1.21321	1.20819	0.941016	0.981533			15	14	25.3	23.3	99.68	0	133.13	58	0.515727	0.776384	0.68248	0.987453	0.638859	0.448443	1	0.977637	NaN	NaN	0.251601	0.109228	0.210229	0.0543984	Q9H6U6-2;Q9H6U6;K7ESE9;Q9H6U6-6;Q9H6U6-3;Q9H6U6-8;Q9H6U6-7;K7EKB0;K7EJH7;K7EML5	Q9H6U6-2~BCAS3
BCAT1	P54687-4;P54687;P54687-5;P54687-2;P54687-3	Branched-chain-amino-acid aminotransferase, cytosolic	0.827635	0.688497	0.635376	0.578723	0.818873	0.961366	+		12	12	43.6	43.6	42.837	0	75.571	217	0.00171233	0.0559446	0.043876	0.00273938	6.22e-05	0.000196844	0.999986	0.0400878	0.0315305	0.0525062	0.030109	0.0133266	0.0504142	0.0217559	P54687-4;P54687;P54687-5;P54687-2;P54687-3;F5H2F2;A0A087WYF2	P54687-4~BCAT1
BCAT2	O15382;B3KSI3;M0QXF9;M0QZ10;O15382-2;M0QZP4	Branched-chain-amino-acid aminotransferase, mitochondrial;Branched-chain-amino-acid aminotransferase	1.08099	1.02649	0.80637	0.750544	0.847522	0.916304			15	15	47.2	47.2	44.287	0	68.41	190	0.0583469	0.0760332	0.106982	0.981525	0.0207813	0.183397	0.984889	0.236079	0.0131641	0.0156748	0.0678622	0.0260151	0.0163279	0.0510628	O15382;B3KSI3;M0QXF9;M0QZ10;O15382-2;M0QZP4;M0R2K7	O15382~BCAT2
BCCIP	Q9P287;Q9P287-3;Q9P287-4	BRCA2 and CDKN1A-interacting protein	1.27012	1.23468	0.948882	0.977501	1.05032	1.29812	+		15	4	66.9	16.9	35.979	0	317.31	270	0.0089971	0.0733568	0.016684	0.0155649	0.876874	0.392671	0.0111117	0.922966	0.0562409	0.0505124	0.0520736	0.0260885	0.0523172	0.0627157	Q9P287;Q9P287-3;Q9P287-4	Q9P287~BCCIP
BCKDHA	F5H5P2;P12694;P12694-2;F5GXU9	2-oxoisovalerate dehydrogenase subunit alpha, mitochondrial	0.958186	0.973157	0.909694	1.2787	0.864194	0.763343	+		17	17	45.1	45.1	54.202	0	269.98	285	0.0186321	0.420764	0.243266	0.656819	0.11514	0.526116	0.0379696	0.300494	0.0538842	0.0407946	0.0574355	0.11257	0.0246374	0.0263282	F5H5P2;P12694;P12694-2;F5GXU9;H0YH31	F5H5P2~BCKDHA
BCKDHB	P21953	2-oxoisovalerate dehydrogenase subunit beta, mitochondrial	0.699617	0.716012	0.902851	1.03153	1.05315	1.00684			6	6	21.2	21.2	43.122	0	28.092	85	0.868465	0.104006	0.0284525	0.0276057	0.95761	0.904804	0.998895	1	0.0767726	0.0262336	0.0672779	0.064903	0.131786	0.0967751	P21953;P21953-2	P21953~BCKDHB
BCKDK	O14874;O14874-2;O14874-3;H3BTL2;H3BS02	[3-methyl-2-oxobutanoate dehydrogenase [lipoamide]] kinase, mitochondrial	0.649359	0.538888	1.00639	1.21577	1.02358	0.944039		+	7	7	26.9	26.9	46.36	0	107.39	85	0.251965	0.0206667	0.000139976	2.62e-05	0.142851	0.999912	0.999603	0.810711	0.0302821	0.0255665	0.084723	0.0506613	0.0480489	0.0463321	O14874;O14874-2;O14874-3;H3BTL2;H3BS02;H3BNP3;H3BQP2	O14874~BCKDK
BCL10	O95999;A0A087WWW9	B-cell lymphoma/leukemia 10	0.857361	0.985032	0.889392	0.813377	0.911165	0.997247			7	7	33.5	33.5	26.251	0	119.12	69	0.208342	0.647658	0.457688	0.612835	0.235836	0.202667	0.99095	0.585416	0.037958	0.108575	0.0591747	0.0726255	0.0355305	0.0864126	O95999;A0A087WWW9	O95999~BCL10
BCL2L1	Q5QP56;Q9H1R6;Q5TE64;Q07817-3;Q07817;Q07817-2	Bcl-2-like protein 1	0.689066	0.712238	1.25457	0.927518	1.23171	1.61912			6	6	43.6	43.6	20.244	0	17.141	50	0.0870713	0.375973	0.10703	0.164352	0.999997	0.541877	0.0400961	0.234771	0.0195196	0.0124918	0.0816887	0.149612	0.138485	0.237762	Q5QP56;Q9H1R6;Q5TE64;Q07817-3;Q07817;Q07817-2;Q5QP59	Q5QP56~BCL2L1
BCL2L12	A0A087WSV0;Q9HB09;I6LJZ7;Q9HB09-3;M0QZM6	Bcl-2-like protein 12	NaN	NaN	NaN	NaN	0.867472	1.59305			7	7	32.8	32.8	26.907	0	28.645	24	0.0679952	0.776287	NaN	NaN	NaN	NaN	NaN	NaN	NaN	NaN	NaN	NaN	NaN	0.00807074	A0A087WSV0;Q9HB09;I6LJZ7;Q9HB09-3;M0QZM6;M0R1Z8;I6LJZ9;M0R1K0;I6LK00;Q9HB09-2	A0A087WSV0~BCL2L12
BCL2L13	Q9BXK5;A0A087WX97;A0A087WTL4;Q9BXK5-4	Bcl-2-like protein 13	0.987273	1.03961	1.1036	0.889433	0.84393	0.689881			16	16	53.8	53.8	52.723	0	141.17	131	0.099694	0.932383	0.952562	0.992064	0.709558	0.972387	0.0721202	0.510042	0.091068	0.0188567	0.0582572	0.0330792	0.123773	0.0682549	Q9BXK5;A0A087WX97;A0A087WTL4;Q9BXK5-4;Q9BXK5-2;E9PDD6;F2Z2C3;A0A087WW80;A0A0A0MR90	Q9BXK5~BCL2L13
BCL7B	F2Z3H6;Q9BQE9;Q9BQE9-2;Q9BQE9-4;Q9BQE9-3	B-cell CLL/lymphoma 7 protein family member B	NaN	NaN	NaN	NaN	NaN	NaN			4	3	43.2	38.5	23.487	0	109.93	5	1	0.772706	NaN	NaN	NaN	NaN	NaN	NaN	NaN	NaN	NaN	NaN	NaN	NaN	F2Z3H6;Q9BQE9;Q9BQE9-2;Q9BQE9-4;Q9BQE9-3;F8WE18;F8WDZ4;I3L4D5	F2Z3H6~BCL7B
BCL7C	I3L1Q2;Q8WUZ0;Q8WUZ0-2	B-cell CLL/lymphoma 7 protein family member C	NaN	NaN	NaN	NaN	NaN	NaN			4	3	28	24.6	32.725	0	90.662	1	1	0.772601	NaN	NaN	NaN	NaN	NaN	NaN	NaN	NaN	NaN	NaN	NaN	NaN	I3L1Q2;Q8WUZ0;Q8WUZ0-2	I3L1Q2~BCL7C
BCL9	O00512	B-cell CLL/lymphoma 9 protein	NaN	NaN	NaN	NaN	NaN	NaN			19	19	21	21	149.29	0	133.99	8	1	0.772806	NaN	NaN	NaN	NaN	NaN	NaN	NaN	NaN	NaN	NaN	NaN	NaN	O00512	O00512~BCL9
BCL9L	Q86UU0-4;Q86UU0-2;Q86UU0;A0A087WZX0;Q86UU0-3	B-cell CLL/lymphoma 9-like protein	1.04566	1.13926	1.13029	1.10462	1.00987	0.703933	+		23	23	20.5	20.5	152.55	0	234.7	58	0.00839286	0.775775	0.994887	0.740004	0.566852	0.768785	0.00492767	0.999891	0.0722719	0.352355	0.0623885	0.0211975	0.0267262	0.0626025	Q86UU0-4;Q86UU0-2;Q86UU0;A0A087WZX0;Q86UU0-3;E9PNR0	Q86UU0-4~BCL9L
BCLAF1	E9PK91;Q9NYF8-3;E9PQN2;E9PKI6;A0A1W2PQ43;E9PK09	Bcl-2-associated transcription factor 1	0.969256	0.491661	NaN	NaN	NaN	NaN			46	1	55.3	1.8	100.4	0.00013135	2.5831	42	0.762625	0.144437	0.729026	0.0321739	0.886632	0.996795	0.759935	0.963935	0.0968802	0.072375	NaN	NaN	NaN	NaN	E9PK91;Q9NYF8-3;E9PQN2;E9PKI6;A0A1W2PQ43;E9PK09;E9PJA7;H0YF00;H0YF63	E9PK91~BCLAF1
BCLAF1	Q9NYF8-2;Q9NYF8;Q9NYF8-4	Bcl-2-associated transcription factor 1	1.03794	1.05631	0.971277	0.879489	0.93089	1.00197			47	1	53.7	1.7	105.95	0	323.31	479	0.381307	0.826913	0.998477	0.827883	0.224701	0.791881	0.54802	0.257126	0.0460875	0.0678288	0.0555633	0.00995431	0.0525129	0.0682222	Q9NYF8-2;Q9NYF8;Q9NYF8-4;H0YF14	Q9NYF8-2~BCLAF1
BCR	P11274;P11274-2	Breakpoint cluster region protein	0.813395	1.02569	NaN	NaN	NaN	NaN			12	11	12.6	11.8	142.82	0	87.445	29	0.401693	0.770408	0.746253	0.967808	0.781551	0.0760725	0.753941	0.639656	0.147226	0.0530243	NaN	NaN	NaN	NaN	P11274;P11274-2;H0Y554	P11274~BCR
BCS1L	Q9Y276;C9J8G3	Mitochondrial chaperone BCS1	0.970394	1.10303	1.10403	0.977313	0.930068	1.08739			13	13	41.8	41.8	47.534	0	27.259	136	0.752835	0.652725	0.597141	0.954123	0.65414	0.964441	0.989019	0.579792	0.02224	0.0584712	0.107914	0.0293216	0.087957	0.0326692	Q9Y276;C9J8G3;H7C492;C9JAS4;C9J1S9;A0A2R8Y7T3;C9J4Q9;H7BZF6	Q9Y276~BCS1L
BDH1	Q02338;E9PCG9;C9K0G7;C9JM78;C9JQ90;A0A0G2JRX6	D-beta-hydroxybutyrate dehydrogenase, mitochondrial	0.884214	0.916663	0.98705	1.09582	1.01877	1.17043			9	9	31.2	31.2	38.157	0	24.309	101	0.833926	0.210104	0.0240008	0.347571	0.898898	0.999736	0.681495	0.961252	0.0484814	0.043109	0.126732	0.0529219	0.0982715	0.0179984	Q02338;E9PCG9;C9K0G7;C9JM78;C9JQ90;A0A0G2JRX6;H7C2W1;C9JEB9	Q02338~BDH1
BDH2	Q9BUT1;D6R9U8;D6RIR6;Q9BUT1-2;D6RBF6;D6RFG2	3-hydroxybutyrate dehydrogenase type 2	NaN	NaN	NaN	1.25813	1.32825	NaN			4	4	29	29	26.724	0.00015205	7.6713	14	1	0.773234	NaN	NaN	NaN	NaN	NaN	NaN	NaN	NaN	NaN	NaN	NaN	NaN	Q9BUT1;D6R9U8;D6RIR6;Q9BUT1-2;D6RBF6;D6RFG2;D6R9P2;Q9BUT1-3	Q9BUT1~BDH2
BDP1	A0A0G2JNU3;A6H8Y1-2;A6H8Y1-7;A6H8Y1-6;A6H8Y1	Transcription factor TFIIIB component B homolog	NaN	NaN	NaN	NaN	NaN	NaN			5	5	1.9	1.9	293.9	0.0074427	1.1888	2	1	0.773124	NaN	NaN	NaN	NaN	NaN	NaN	NaN	NaN	NaN	NaN	NaN	NaN	A0A0G2JNU3;A6H8Y1-2;A6H8Y1-7;A6H8Y1-6;A6H8Y1;A6H8Y1-4;A6H8Y1-3;H7C5U4;H0YCV8;A0A0G2JN16;A0A0A0MRX7;A6H8Y1-8;A6H8Y1-5	A0A0G2JNU3~BDP1
BECN1	Q14457;E7EV84;K7ELY9	Beclin-1	0.88152	0.737414	1.05236	1.15044	1.02244	0.822225			11	11	38.4	38.4	51.896	0	56.542	113	0.124649	0.359465	0.867741	0.170248	0.820031	0.992432	0.104901	0.78487	0.0434107	0.0676679	0.0921806	0.0245358	0.0786233	0.0576198	Q14457;E7EV84;K7ELY9;K7ER46;K7EN35;K7EMA2;K7ERY0;K7EQQ7	Q14457~BECN1
BET1;DKFZp781C0425	H7C1N3;O15155;A0A3B3IU16;C9JTT8;Q68DU7;O15155-2	BET1 homolog	1.01423	1.04732	NaN	NaN	NaN	NaN			2	2	21.8	21.8	14.872	0	32.555	37	1	0.675891	0.999963	0.584181	0.0733261	0.978406	0.0510224	0.5489	0.111267	0.0998719	NaN	NaN	NaN	NaN	H7C1N3;O15155;A0A3B3IU16;C9JTT8;Q68DU7;O15155-2	H7C1N3~BET1
BHLHE40	O14503	Class E basic helix-loop-helix protein 40	NaN	NaN	NaN	NaN	NaN	NaN			3	3	11.4	11.4	45.51	0	64.263	2	1	0.77302	NaN	NaN	NaN	NaN	NaN	NaN	NaN	NaN	NaN	NaN	NaN	NaN	O14503	O14503~BHLHE40
BHLHE41	Q9C0J9	Class E basic helix-loop-helix protein 41	NaN	NaN	NaN	NaN	NaN	NaN			3	3	13.9	13.9	50.497	0	19.073	1	1	0.772913	NaN	NaN	NaN	NaN	NaN	NaN	NaN	NaN	NaN	NaN	NaN	NaN	Q9C0J9	Q9C0J9~BHLHE41
BICC1	Q9H694;A6NGY7;Q9H694-2	Protein bicaudal C homolog 1	NaN	NaN	NaN	NaN	NaN	NaN			5	5	8.2	8.2	104.84	0	36.894	1	1	0.772495	NaN	NaN	NaN	NaN	NaN	NaN	NaN	NaN	NaN	NaN	NaN	NaN	Q9H694;A6NGY7;Q9H694-2	Q9H694~BICC1
BICD1	A8MVZ6;Q96G01-4;Q96G01-3;Q96G01	Protein bicaudal D homolog 1	0.863136	0.900136	1.39019	1.52145	1.04513	0.802636			25	21	36.9	32.4	94.885	0	45.188	142	0.0505938	0.220416	0.0297301	0.102321	0.0273003	0.186895	0.999769	0.484516	0.0398534	0.0393622	0.148631	0.05141	0.134524	0.0768928	A8MVZ6;Q96G01-4;Q96G01-3;Q96G01;A0A087WYJ7;F8VZX7;F8W056;Q96G01-2;U3KQF7	A8MVZ6~BICD1
BICD2	Q8TD16;Q8TD16-2	Protein bicaudal D homolog 2	1.02788	1.20127	1.1042	0.941701	1.17427	1.31789			35	31	53.4	48.9	93.532	0	124.91	351	0.0508702	0.297053	0.696845	0.145891	0.454132	0.956133	0.147609	0.765049	0.0209385	0.0751379	0.0933112	0.0454535	0.0697167	0.0244444	Q8TD16;Q8TD16-2	Q8TD16~BICD2
BID	P55957-2;P55957;P55957-4	BH3-interacting domain death agonist;BH3-interacting domain death agonist p15;BH3-interacting domain death agonist p13;BH3-interacting domain death agonist p11	1.11585	1.05415	0.842084	0.697856	0.922504	1.21598	+		9	9	54.8	54.8	26.836	0	221.73	195	0.00504981	0.473953	0.484045	0.971641	0.00127464	0.0503029	0.826401	0.571565	0.0361881	0.0752206	0.0193954	0.0451867	0.05146	0.0872824	P55957-2;P55957;P55957-4;B2ZP78;P55957-3	P55957-2~BID
BIN1	O00499-9;O00499-10;O00499-11;O00499;O00499-5;O00499-3;O00499-2;O00499-6;O00499-4;O00499-8;O00499-7	Myc box-dependent-interacting protein 1	0.928653	0.942328	0.795771	0.774515	0.906774	0.884852	+		18	17	63.1	61.1	45.563	0	277.95	265	0.0151486	0.321546	0.164076	0.151977	0.00364357	0.0113017	0.359266	0.461052	0.0128519	0.0260482	0.0446115	0.0117388	0.00328021	0.0263648	O00499-9;O00499-10;O00499-11;O00499;O00499-5;O00499-3;O00499-2;O00499-6;O00499-4;O00499-8;O00499-7;A0A0A0MT10;Q9UBW5-3;Q9UBW5;Q9UBW5-2;S4R418;A0A087X188	O00499-9~BIN1
BIN3	Q9NQY0;H7BYV6;Q9NQY0-2	Bridging integrator 3	1.18425	1.07319	0.677468	0.623412	0.555145	0.652927			5	5	23.7	23.7	29.665	0.00015463	8.6034	58	0.669509	0.286596	0.590972	0.996994	0.450876	0.624262	0.975706	0.650307	NaN	0.0286127	0.0877356	0.0848385	0.15161	0.175716	Q9NQY0;H7BYV6;Q9NQY0-2;E5RJI6;E5RHU4;A0A1W2PS11	Q9NQY0~BIN3
BIRC2	E9PMH5;Q13490;A0A087X2B2;Q13490-2;H0YDY3	Baculoviral IAP repeat-containing protein 2	1.1561	0.991976	0.914266	0.662443	0.804695	0.897311			12	12	24.3	24.3	67.513	0	12.834	48	0.351131	0.944902	0.943646	0.998801	0.229537	0.999999	0.999832	0.973479	0.116951	0.0985529	0.0991469	0.0242809	0.168831	0.0759448	E9PMH5;Q13490;A0A087X2B2;Q13490-2;H0YDY3;E9PI77;E9PNM6;E9PIW1;Q13489;E9PQZ9	E9PMH5~BIRC2
BIRC5	A0A0B4J1S3;O15392-5;O15392-4;O15392;H3BLT4;O15392-2	Baculoviral IAP repeat-containing protein 5	NaN	NaN	0.980576	1.0229	0.924856	1.20535			5	5	47.9	47.9	16.389	0	20.292	21	0.268172	0.772387	0.998378	0.692627	0.999834	0.883506	0.621242	0.999932	NaN	NaN	NaN	0.188754	0.0361206	0.273272	A0A0B4J1S3;O15392-5;O15392-4;O15392;H3BLT4;O15392-2;K7EMW2;O15392-7;O15392-6;O15392-3;K7EP76;K7ELG2	A0A0B4J1S3~BIRC5
BIRC6	Q9NR09	Baculoviral IAP repeat-containing protein 6	0.98122	0.989993	1.03656	0.911239	1.02604	0.929355			83	21	25.6	6.8	530.25	0	323.31	605	0.088178	0.713538	0.879889	0.818925	0.313556	0.82935	0.417994	0.918235	0.0315844	0.0311328	0.04445	0.0315574	0.00737106	0.0018307	Q9NR09;REV__Q96C03;REV__Q96C03-3	Q9NR09~BIRC6
BIVM-ERCC5;ERCC5	A0A1W2PS85;R4GMW8;P28715	DNA repair protein complementing XP-G cells	NaN	NaN	NaN	NaN	NaN	NaN			9	9	8.9	8.9	158.99	0	30.202	4	1	0.772283	NaN	NaN	NaN	NaN	NaN	NaN	NaN	NaN	NaN	NaN	NaN	NaN	A0A1W2PS85;R4GMW8;P28715;P28715-3;P28715-2	A0A1W2PS85~BIVM-ERCC5
BLM	H0YNU5;A0A3B3IT82;P54132;H0YLV8	Bloom syndrome protein	NaN	NaN	NaN	NaN	NaN	NaN			5	5	3.8	3.8	144.47	0.00015576	8.961	21	1	0.772177	NaN	NaN	NaN	NaN	NaN	NaN	NaN	NaN	NaN	NaN	NaN	NaN	H0YNU5;A0A3B3IT82;P54132;H0YLV8	H0YNU5~BLM
BLMH	Q13867;K7ESE8;K7ES02;J3KSD8	Bleomycin hydrolase	1.03113	1.11188	0.983186	1.07141	1.00765	0.924435			23	23	59.3	59.3	52.562	0	164.67	669	0.11888	0.348766	0.627987	0.139637	0.800329	0.734744	0.103737	1	0.0204005	0.0445361	0.0116382	0.0226193	0.0249037	0.0334732	Q13867;K7ESE8;K7ES02;J3KSD8;J3KS79;K7ENH5	Q13867~BLMH
BLOC1S1	G8JLQ3;P78537-2;P78537	Biogenesis of lysosome-related organelles complex 1 subunit 1	1.543	1.37578	0.946389	1.11412	0.754336	0.682019			3	3	42.7	42.7	8.5676	0.00014892	6.7598	45	0.0503978	0.409063	0.987534	0.60763	0.550265	0.682527	0.00966361	0.0202817	NaN	0.0207891	0.0259975	0.0626366	0.0364036	0.0457841	G8JLQ3;P78537-2;P78537;F8W099;F8W606;A0A087WSV2;F8W036;F8VP73	G8JLQ3~BLOC1S1
BLOC1S2	Q6QNY1;J3QRU7;Q6QNY1-2	Biogenesis of lysosome-related organelles complex 1 subunit 2	1.1421	1.25089	1.16817	1.15914	1.1187	0.841067			6	6	51.4	51.4	15.961	0	22.998	90	0.0327583	0.465021	0.991577	0.301596	0.544755	0.367732	0.0891957	0.711082	0.186782	0.133706	0.0502421	0.10122	0.0666801	0.0254212	Q6QNY1;J3QRU7;Q6QNY1-2;A0A087X1N6	Q6QNY1~BLOC1S2
BLOC1S3	Q6QNY0	Biogenesis of lysosome-related organelles complex 1 subunit 3	1.04903	0.987971	1.20867	1.06305	1.18412	1.1161			5	5	39.6	39.6	21.255	0	103.04	58	0.426582	0.819472	0.887482	0.933119	0.999995	0.466294	0.932368	0.304892	0.039473	0.0469507	0.0506422	0.0592329	0.143428	0.0300801	Q6QNY0;K7EN58	Q6QNY0~BLOC1S3
BLOC1S4	Q9NUP1	Biogenesis of lysosome-related organelles complex 1 subunit 4	NaN	NaN	NaN	NaN	NaN	NaN			4	4	25.8	25.8	23.351	0.0001363	3.5045	18	1	0.77439	NaN	NaN	NaN	NaN	NaN	NaN	NaN	NaN	NaN	NaN	NaN	NaN	Q9NUP1	Q9NUP1~BLOC1S4
BLOC1S5;BLOC1S5-TXNDC5	Q8TDH9;H3BN57;G5E931;Q8TDH9-2;Q8TDH9-3	Biogenesis of lysosome-related organelles complex 1 subunit 5	0.79479	1.00577	0.767769	0.850872	0.713352	0.699247			7	7	40.1	40.1	21.609	0	16.151	79	0.0832663	0.44317	0.442808	0.876183	0.707603	0.187414	0.0151376	0.0930677	0.0351781	0.0919496	0.0761986	0.0468958	0.0787282	0.00797253	Q8TDH9;H3BN57;G5E931;Q8TDH9-2;Q8TDH9-3;A0A0D9SEU2;A0A0A0MTN6	Q8TDH9~BLOC1S5
BLOC1S6	H3BST1;Q9UL45;H3BPR6;H3BU57;H3BN13;H3BNE3;H3BR42;Q9UL45-2	Biogenesis of lysosome-related organelles complex 1 subunit 6	NaN	NaN	NaN	NaN	NaN	NaN			2	2	19.8	19.8	20.265	0.00013332	2.927	5	1	0.774283	NaN	NaN	NaN	NaN	NaN	NaN	NaN	NaN	NaN	NaN	NaN	NaN	H3BST1;Q9UL45;H3BPR6;H3BU57;H3BN13;H3BNE3;H3BR42;Q9UL45-2	H3BST1~BLOC1S6
BLVRA	P53004	Biliverdin reductase A	0.875827	0.871213	1.02686	1.07898	1.0449	1.05675			16	16	70.9	70.9	33.428	0	109.63	365	0.94973	0.161051	0.013666	0.00605724	0.870043	0.992882	0.901618	0.932787	0.020653	0.011071	0.017909	0.0382953	0.0150954	0.118836	P53004;C9J1E1	P53004~BLVRA
BLVRB	P30043;M0R192;A0A2R8YEP4	Flavin reductase (NADPH)	0.90169	0.906208	0.983015	0.905726	0.868917	0.712876	+		12	5	81.6	37.9	22.119	0	263.38	482	0.0191747	0.288653	0.27343	0.0823105	0.78879	0.86349	0.00297822	0.822098	0.0109374	0.0695621	0.0476574	0.051138	0.0766846	0.0330683	P30043;M0R192;A0A2R8YEP4	P30043~BLVRB
BLZF1	Q9H2G9;Q5T532	Golgin-45	NaN	NaN	NaN	NaN	NaN	NaN			3	3	10	10	44.91	0.0015234	1.8514	3	1	0.774069	NaN	NaN	NaN	NaN	NaN	NaN	NaN	NaN	NaN	NaN	NaN	NaN	Q9H2G9;Q5T532	Q9H2G9~BLZF1
BMP2K	H0Y9P1;Q9NSY1	BMP-2-inducible protein kinase	NaN	NaN	NaN	NaN	NaN	NaN			6	6	12.6	12.6	95.533	0	119.32	4	1	0.774176	NaN	NaN	NaN	NaN	NaN	NaN	NaN	NaN	NaN	NaN	NaN	NaN	H0Y9P1;Q9NSY1;Q5H9B9;Q9NSY1-2;Q9NSY1-3	H0Y9P1~BMP2K
BMPR1A;BMPR1B	P36894;O00238;O00238-2	Bone morphogenetic protein receptor type-1A;Bone morphogenetic protein receptor type-1B	NaN	NaN	NaN	NaN	NaN	NaN			2	2	5.3	5.3	60.197	0.00013394	3.0112	8	1	0.774497	NaN	NaN	NaN	NaN	NaN	NaN	NaN	NaN	NaN	NaN	NaN	NaN	P36894;O00238;O00238-2	P36894~BMPR1A
BMS1	Q14692	Ribosome biogenesis protein BMS1 homolog	1.47573	1.68212	0.860254	1.09887	1.09325	1.17468			17	17	18.8	18.8	145.81	0	123.02	119	0.502695	0.165283	0.140769	0.0276951	0.977994	0.959116	0.495776	0.902731	0.0414684	0.211234	0.0574667	0.0878479	0.0675126	0.11105	Q14692	Q14692~BMS1
BNIP1	Q12981;Q12981-1;Q12981-2;Q12981-3	Vesicle transport protein SEC20	1.21487	1.15671	0.88244	1.04258	0.988893	1.15639			11	11	51.3	51.3	26.132	0	12.486	99	0.0907167	0.994704	0.999702	0.999936	0.59363	0.757277	0.110341	0.999931	0.18241	0.0928666	0.0615992	0.0630454	0.0719571	0.0514877	Q12981;Q12981-1;Q12981-2;Q12981-3	Q12981~BNIP1
BNIP2	J3KN59;Q12982;Q12982-2;H7C096	BCL2/adenovirus E1B 19 kDa protein-interacting protein 2	1.17651	1.73947	0.812212	0.753326	0.951334	0.882908			7	7	15.6	15.6	48.844	0	218	93	0.539986	0.226596	0.393038	0.0251584	0.505603	0.701312	0.938718	0.291627	0.167197	0.153462	0.0749523	0.043931	0.230712	0.0803749	J3KN59;Q12982;Q12982-2;H7C096;Q86WG3;Q86WG3-3	J3KN59~BNIP2
BNIP3	F6RP06;A0A0J9YW18;Q12983	BCL2/adenovirus E1B 19 kDa protein-interacting protein 3	1.24518	0.943133	0.800561	0.674703	0.877103	1.13698	+		10	9	38.8	34.2	23.728	0	238.36	84	0.0213268	0.295798	0.536305	0.422732	0.00736689	0.157655	0.966034	0.791474	0.0657267	0.100673	0.06184	0.0515911	0.106329	0.0902706	F6RP06;A0A0J9YW18;Q12983	F6RP06~BNIP3
BOD1	Q96IK1;Q96IK1-2	Biorientation of chromosomes in cell division protein 1	1.08587	1.05799	0.835693	0.83985	0.790362	0.699376			8	6	43.8	34.1	19.196	0.00015591	9.0327	64	0.821348	0.662579	0.917962	0.50575	0.644308	0.978493	0.635574	0.752756	0.116446	0.135687	0.017665	0.113454	0.0688344	0.0721855	Q96IK1;Q96IK1-2;H7C5I4;C9J8U9;C9JNZ5;Q8IYS8	Q96IK1~BOD1
BOD1L1	Q8NFC6	Biorientation of chromosomes in cell division protein 1-like 1	0.920715	0.897593	1.09551	1.19401	1.00613	1.12769			44	34	19.7	16.5	330.46	0	323.31	155	0.868442	0.25971	0.0478077	0.107906	0.812622	1	0.999732	1	0.0411831	0.0212107	0.0695362	0.0654029	0.095073	0.112829	Q8NFC6;F8WDD0	Q8NFC6~BOD1L1
BOLA2	Q9H3K6;A0A087WZT3;Q9H3K6-2	BolA-like protein 2	1.09296	1.1196	0.967256	1.04371	1.09453	1.06211			6	3	80.2	43	10.116	0	323.31	211	0.566495	0.164676	0.237259	0.0479868	0.696331	0.989907	0.64313	0.947801	0.0157462	0.0150852	0.123088	0.21637	0.231045	0.211438	Q9H3K6;A0A087WZT3;Q9H3K6-2	Q9H3K6~BOLA2
BOLA3	Q53S33	BolA-like protein 3	1.10944	1.03544	0.793784	1.33008	1.17691	0.872972			3	3	32.7	32.7	12.114	0	14.288	50	0.991763	0.702553	0.697901	0.865316	0.999807	0.642913	0.634753	0.0259661	0.0164082	0.0896028	0.142579	NaN	NaN	0.0241508	Q53S33	Q53S33~BOLA3
BOP1	Q14137;Q14137-2	Ribosome biogenesis protein BOP1	1.3044	1.16965	0.868422	0.955131	1.05158	1.22407			21	21	41.2	41.2	83.629	0	92.578	267	0.0335179	0.222216	0.144284	0.249109	0.616343	0.174556	0.0901082	0.99679	0.0644381	0.0549843	0.0101125	0.0715457	0.0133403	0.12355	Q14137;Q14137-2;A0A075B729	Q14137~BOP1
BPGM	P07738	Bisphosphoglycerate mutase	1.00768	1.02793	1.06667	0.957234	0.997845	1.02281			8	8	38.6	38.6	30.005	0	65.781	155	0.849241	0.526342	0.816112	0.35917	0.772022	0.992773	0.999917	0.870632	0.064883	0.0809448	0.0468599	0.0234545	0.0549912	0.0492615	P07738;C9JH23	P07738~BPGM
BPHL	Q86WA6-2;Q86WA6	Valacyclovir hydrolase	0.738201	0.898154	0.930592	0.78757	1.07912	1.00871			7	7	21.9	21.9	31.106	0.00015425	8.481	51	0.512949	0.625346	0.541659	0.413805	0.988623	0.88968	0.931991	0.666111	0.0468133	0.208124	0.0966856	0.0880001	0.109002	0.0255806	Q86WA6-2;Q86WA6;Q49AI2;B4DML3	Q86WA6-2~BPHL
BPNT1	O95861;O95861-4;O95861-2;A6NF51;O95861-3	3(2),5-bisphosphate nucleotidase 1	0.938031	1.00309	1.11969	1.13084	1.06939	0.895855			16	16	60.4	60.4	33.392	0	74.503	349	0.144713	0.599315	0.501536	0.979477	0.912481	0.979081	0.161762	0.843202	0.031462	0.0349003	0.0698745	0.0131795	0.0737185	0.0399193	O95861;O95861-4;O95861-2;A6NF51;O95861-3;F8VVW8;F8W1J0;F8VZG4;F8VRY7	O95861~BPNT1
BPTF	Q12830-4;Q12830;E7ETD6;E9PE19;A0A2R8Y7Q1;Q12830-2;F5GXF5	Nucleosome-remodeling factor subunit BPTF	1.04482	1.05041	1.0148	1.23703	1.17443	1.12175			43	43	19.6	19.6	322.21	0	300.18	193	0.344826	0.976188	0.986238	0.997409	0.122502	0.889936	0.879251	0.300656	0.119546	0.103502	0.085395	0.0118117	0.0167423	0.112679	Q12830-4;Q12830;E7ETD6;E9PE19;A0A2R8Y7Q1;Q12830-2;F5GXF5;A0A0A0MR81;J3KSK9;F5H176;J3QQK4;J3QQQ8;J3KSY0	Q12830-4~BPTF
BRAF	H7C560;A0A2R8Y8E0;P15056;A0A2U3TZI2;A0A2R8YDP5;A0A2R8Y492	Serine/threonine-protein kinase B-raf	1.06988	1.03628	1.28505	1.50195	0.852935	1.27456			19	13	33.8	26.1	84.578	0	169.95	75	0.137394	0.896485	0.916033	0.982391	0.174212	0.783786	0.371465	0.924434	0.0376386	0.0343081	0.215007	0.121735	0.0282872	0.0940865	H7C560;A0A2R8Y8E0;P15056;A0A2U3TZI2;A0A2R8YDP5;A0A2R8Y492;A0A2R8Y679;H7C4S5;A0A2R8Y467;A0A2R8YES9;H7C5K3	H7C560~BRAF
BRAP	J3KNN7;Q7Z569	BRCA1-associated protein	1.09499	NaN	NaN	NaN	NaN	NaN			7	7	12.3	12.3	64.279	0	17.799	15	1	0.773549	NaN	NaN	NaN	NaN	NaN	NaN	0.121	NaN	NaN	NaN	NaN	NaN	J3KNN7;Q7Z569;Q7Z569-2	J3KNN7~BRAP
BRAT1	Q6PJG6	BRCA1-associated ATM activator 1	1.19421	1.17389	1.14269	1.18884	0.976679	1.07241			27	27	47.5	47.5	88.118	0	87.082	277	0.0813083	0.165925	0.0516788	0.17281	0.0695645	0.762913	0.460583	0.997627	0.0531746	0.0741772	0.0870224	0.0184791	0.02085	0.038939	Q6PJG6;Q6PJG6-2;Q6PJG6-3;F8WDN5	Q6PJG6~BRAT1
BRCA1	P38398;P38398-4;P38398-7;P38398-8;Q5YLB2	Breast cancer type 1 susceptibility protein	NaN	NaN	0.938635	1.25248	1.06954	1.24399			23	23	15.1	15.1	207.72	0	246.8	33	0.436621	0.773335	NaN	NaN	NaN	NaN	NaN	NaN	NaN	NaN	NaN	0.125009	0.03779	0.0966191	P38398;P38398-4;P38398-7;P38398-8;Q5YLB2;A0A2R8Y7V5;P38398-5;A0A0U1RRA9;E7EWN5;E7EUM2;E9PH68;P38398-3;P38398-6;B7ZA85;H0Y8B8;H0Y850;Q3B891;H0Y881;H0Y8D8;A0A0A0MSN1;E7EQW4;E7ENB7;K7EPC7;C9IZW4;A0A2R8Y6Y9;P38398-2;E9PC22	P38398~BRCA1
BRCC3	P46736-2;P46736;P46736-3;H9KVA9;A0A087WZR3;A0A0D9SF50;P46736-5;P46736-4	Lys-63-specific deubiquitinase BRCC36	1.05632	0.987764	1.0502	0.970567	1.00052	1.02003			14	4	65.3	17.9	33.149	0	179.47	276	0.664479	0.773297	0.981484	0.562971	0.59847	1	0.957597	0.956448	0.0374981	0.0416326	0.0234672	0.026102	0.0300496	0.0199549	P46736-2;P46736;P46736-3;H9KVA9;A0A087WZR3;A0A0D9SF50;P46736-5;P46736-4;A0A0A0MS96	P46736-2~BRCC3
BRD1	O95696-2;O95696	Bromodomain-containing protein 1	NaN	NaN	NaN	NaN	NaN	NaN			6	6	6.1	6.1	133.24	0	17.835	5	1	0.773441	NaN	NaN	NaN	NaN	NaN	NaN	NaN	NaN	NaN	NaN	NaN	NaN	O95696-2;O95696;J3KQ61	O95696-2~BRD1
BRD2	P25440-2;P25440;A0A0G2JK44;A0A140T9E9;H0Y6K2;P25440-3;P25440-4;A0A140T9V2;A0A0G2JHL0;U3KQA6;A0A140T9F7;E9PIQ3	Bromodomain-containing protein 2	1.06165	1.22876	1.06696	1.223	0.942449	0.824747			22	19	37.4	34.2	92.032	0	195.05	202	0.0444959	0.234613	0.834321	0.0775064	0.125305	0.999819	0.156546	0.915243	0.0665848	0.112906	0.0674112	0.0920345	0.0579366	0.0548949	P25440-2;P25440;A0A0G2JK44;A0A140T9E9;H0Y6K2;P25440-3;P25440-4;A0A140T9V2;A0A0G2JHL0;U3KQA6;A0A140T9F7;E9PIQ3;A0A140T9I1;A0A0G2JHN8;U3KPW0;H0YDJ7;A0A140T9X8;H0Y799;E9PKQ9	P25440-2~BRD2
BRD3	Q15059;Q15059-2	Bromodomain-containing protein 3	1.11625	1.15141	1.17243	1.20992	1.0383	0.898352			16	9	28.8	19.8	79.541	0	51.928	86	0.327277	0.638654	0.995634	0.513008	0.558749	0.932318	0.728357	0.999921	0.0835892	0.0934083	0.0603446	0.0608302	0.00927225	0.147858	Q15059;Q15059-2;A9J571	Q15059~BRD3
BRD4	O60885;O60885-2;O60885-3	Bromodomain-containing protein 4	1.1258	1.07386	0.996442	1.10755	1.01704	1.11158			34	28	33.4	29.3	152.22	0	196.38	357	0.192103	0.132405	0.0405754	0.239807	0.137101	1	0.267405	0.999013	0.0152569	0.0455795	0.0660726	0.0220137	0.0485282	0.027937	O60885;O60885-2;O60885-3;M0QZD9;M0R0H4;M0QYW0;Q58F21-5;Q58F21-4;Q58F21;Q58F21-3;Q58F21-2	O60885~BRD4
BRD7	Q9NPI1-2;Q9NPI1	Bromodomain-containing protein 7	NaN	NaN	NaN	NaN	NaN	NaN			10	10	23.2	23.2	74.266	0	24.77	18	1	0.773966	NaN	NaN	NaN	NaN	NaN	NaN	NaN	NaN	NaN	NaN	NaN	NaN	Q9NPI1-2;Q9NPI1;I3L4V5	Q9NPI1-2~BRD7
BRD8	H7C128;H7C179;H7C127;Q9H0E9-4;Q9H0E9-2;B5MCW3;Q9H0E9;Q9H0E9-3	Bromodomain-containing protein 8	1.51475	1.24048	1.04723	1.38802	0.956693	1.03218			17	17	28	28	93.293	0	66.565	54	0.2784	0.137584	0.0385071	0.300894	0.205878	0.97211	0.994319	0.792928	0.146827	0.0423725	0.0720792	0.165105	0.132698	0.0650658	H7C128;H7C179;H7C127;Q9H0E9-4;Q9H0E9-2;B5MCW3;Q9H0E9;Q9H0E9-3;H0YAH7;H0YA84;F8WBH2;C9JV05;H7C2P4;F8WDX5;D6RID0;F8WCS7	H7C128~BRD8
BRD9	Q9H8M2;Q9H8M2-3;Q9H8M2-1;Q9H8M2-6	Bromodomain-containing protein 9	NaN	NaN	NaN	NaN	NaN	NaN			7	7	15.6	15.6	66.999	0	160.33	19	1	0.773648	NaN	NaN	NaN	NaN	NaN	NaN	NaN	NaN	NaN	NaN	NaN	NaN	Q9H8M2;Q9H8M2-3;Q9H8M2-1;Q9H8M2-6;Q9H8M2-2	Q9H8M2~BRD9
BRE	Q9NXR7;Q9NXR7-4;Q9NXR7-3;Q9NXR7-1;F8W733;C9J2G0	BRCA1-A complex subunit BRE	0.897937	0.833275	0.963219	1.03041	1.10451	0.937423			12	12	39.9	39.9	43.551	0	29.409	84	0.0884965	0.320867	0.379249	0.0887492	0.893267	0.553374	0.652873	0.308971	0.0546078	0.0353209	0.0510322	0.0829945	0.125919	0.0262106	Q9NXR7;Q9NXR7-4;Q9NXR7-3;Q9NXR7-1;F8W733;C9J2G0;A0A075B7D2	Q9NXR7~BRE
BRF1	Q92994;Q92994-7;Q92994-8;Q92994-5;H0YIV6;Q92994-9;Q92994-3	Transcription factor IIIB 90 kDa subunit	NaN	NaN	NaN	NaN	NaN	NaN			4	4	11.7	11.7	73.839	0	106.71	10	1	0.773757	NaN	NaN	NaN	NaN	NaN	NaN	NaN	NaN	NaN	NaN	NaN	NaN	Q92994;Q92994-7;Q92994-8;Q92994-5;H0YIV6;Q92994-9;Q92994-3;F8VS45;Q92994-6;Q92994-4	Q92994~BRF1
BRI3	F5GXW6;O95415	Brain protein I3	NaN	NaN	NaN	NaN	NaN	NaN			1	1	16.3	16.3	10.863	0	63.28	17	1	0.773866	NaN	NaN	NaN	NaN	NaN	NaN	NaN	NaN	NaN	NaN	NaN	NaN	F5GXW6;O95415	F5GXW6~BRI3
BRI3BP	Q8WY22	BRI3-binding protein	NaN	NaN	NaN	NaN	NaN	NaN			1	1	7.6	7.6	27.835	0	49.359	6	1	0.769774	NaN	NaN	NaN	NaN	NaN	NaN	NaN	NaN	NaN	NaN	NaN	NaN	Q8WY22	Q8WY22~BRI3BP
BRIP1	Q9BX63	Fanconi anemia group J protein	NaN	NaN	NaN	NaN	NaN	NaN			9	9	9.3	9.3	140.87	0	77.629	3	1	0.765628	NaN	NaN	NaN	NaN	NaN	NaN	NaN	NaN	NaN	NaN	NaN	NaN	Q9BX63;J3QSE8;Q9BX63-2;J3KS24	Q9BX63~BRIP1
BRIX1	Q8TDN6	Ribosome biogenesis protein BRX1 homolog	1.14624	1.23387	0.729227	0.73863	0.888648	0.877396			18	18	59.8	59.8	41.401	0	204.21	424	0.132099	0.277918	0.205807	0.0843047	0.0235921	0.148409	0.735412	0.884531	0.0631907	0.035967	0.0818786	0.022891	0.0749034	0.0545723	Q8TDN6	Q8TDN6~BRIX1
BRK1	Q8WUW1;Q8WUW1-2	Protein BRICK1	0.817227	0.765522	0.956065	1.0444	0.987544	1.12494			6	6	64	64	8.7448	0	9.3575	84	0.686199	0.263844	0.13864	0.106935	0.975414	0.747367	0.993706	0.984437	0.0565739	0.047902	0.140514	0.1073	0.107535	0.168593	Q8WUW1;Q8WUW1-2	Q8WUW1~BRK1
BRMS1L	Q5PSV4;Q5PSV4-2;H0YHD0	Breast cancer metastasis-suppressor 1-like protein	NaN	NaN	NaN	NaN	NaN	NaN			5	5	14.9	14.9	37.629	0.00015526	8.758	7	1	0.765704	NaN	NaN	NaN	NaN	NaN	NaN	NaN	NaN	NaN	NaN	NaN	NaN	Q5PSV4;Q5PSV4-2;H0YHD0	Q5PSV4~BRMS1L
BROX	Q5VW32;Q5VW32-2;F5GXQ0;Q5VW33	BRO1 domain-containing protein BROX	1.0259	1.24798	1.05113	1.06116	0.94273	0.971252			11	11	38.7	38.7	46.476	0	106.78	251	0.157412	0.131842	0.261453	0.0241474	0.510444	0.811019	0.592397	0.670654	0.0504153	0.0356277	0.0409114	0.0219206	0.0492946	0.0585665	Q5VW32;Q5VW32-2;F5GXQ0;Q5VW33	Q5VW32~BROX
BRPF1	P55201-4;P55201-3;P55201;P55201-2	Peregrin	NaN	NaN	NaN	NaN	NaN	NaN			6	6	7.3	7.3	127.36	0	194.23	3	1	0.765525	NaN	NaN	NaN	NaN	NaN	NaN	NaN	NaN	NaN	NaN	NaN	NaN	P55201-4;P55201-3;P55201;P55201-2	P55201-4~BRPF1
BRSK1	Q8TDC3;Q8TDC3-2;J3KNK0	Serine/threonine-protein kinase BRSK1	NaN	NaN	NaN	NaN	NaN	NaN			3	2	4.6	3.6	85.086	0.0031149	1.5295	2	1	0.765005	NaN	NaN	NaN	NaN	NaN	NaN	NaN	NaN	NaN	NaN	NaN	NaN	Q8TDC3;Q8TDC3-2;J3KNK0;K7EM68;Q8TDC3-3	Q8TDC3~BRSK1
BRWD1	Q9NSI6;Q9NSI6-3;Q9NSI6-2	Bromodomain and WD repeat-containing protein 1	NaN	NaN	NaN	NaN	NaN	NaN			10	8	5.6	4.7	262.93	0	31.844	6	1	0.764905	NaN	NaN	NaN	NaN	NaN	NaN	NaN	NaN	NaN	NaN	NaN	NaN	Q9NSI6;Q9NSI6-3;Q9NSI6-2;H0Y5I9;H0Y463;H0Y4A7;H0Y4R9;H0Y500;H7BZR9;H7C409;Q6RI45-3	Q9NSI6~BRWD1
BSDC1	Q9NW68;Q9NW68-7;Q9NW68-3;Q9NW68-9;Q9NW68-8;Q9NW68-2;Q9NW68-4	BSD domain-containing protein 1	1.16473	1.15749	0.928325	0.951159	0.994331	0.859426			9	7	31.2	24.4	47.163	0	54.421	83	0.904949	0.348998	0.257512	0.458941	0.974051	0.998606	0.763054	0.962744	0.0732708	0.0221193	0.156848	0.0870967	0.182113	0.0424115	Q9NW68;Q9NW68-7;Q9NW68-3;Q9NW68-9;Q9NW68-8;Q9NW68-2;Q9NW68-4;E9PS77;Q9NW68-5;F8W6C6;E9PNA9	Q9NW68~BSDC1
BSG	P35613-2;P35613;P35613-4;A0A087WUV8;A0A087X2B5;I3L192	Basigin	0.949226	0.9794	0.912667	0.925762	1.00137	1.02011			11	2	52	14.5	29.221	0	323.31	407	0.11172	0.500339	0.194664	0.512168	0.686783	0.472735	0.475671	0.644149	0.0523874	0.0658464	0.00398836	0.0219762	0.0220491	0.0463569	P35613-2;P35613;P35613-4;A0A087WUV8;A0A087X2B5;I3L192;A0A2R8YDZ0	P35613-2~BSG
BSG	P35613-3;R4GMX5	Basigin	0.86263	0.812992	0.925964	1.00282	1.06623	1.198			10	1	64.2	6.8	19.438	0.00014384	5.3927	52	0.628099	0.278697	0.128087	0.0714614	0.983559	0.795293	0.909328	0.987953	0.027101	0.0237664	0.161295	0.14383	0.103909	0.0985787	P35613-3;R4GMX5;R4GN83	P35613-3~BSG
BST1	A6NC48;Q10588;Q10588-2;H0Y984	ADP-ribosyl cyclase/cyclic ADP-ribose hydrolase 2	1.15645	1.07619	NaN	NaN	NaN	NaN			5	5	21	21	37.482	0.00014128	4.665	14	1	0.765214	NaN	NaN	NaN	NaN	NaN	NaN	NaN	NaN	NaN	NaN	NaN	NaN	A6NC48;Q10588;Q10588-2;H0Y984;H0Y9Q9;H0Y8G4	A6NC48~BST1
BTAF1	A0A0A0MTH9;O14981	TATA-binding protein-associated factor 172	1.16029	1.06026	0.969709	1.08528	0.980232	1.06034			42	42	28.8	28.8	206.93	0	130.88	467	0.273484	0.418083	0.24492	0.503321	0.576983	0.768544	0.998377	0.794795	0.0625629	0.0471744	0.0378937	0.032265	0.0268216	0.0385158	A0A0A0MTH9;O14981;O14981-2	A0A0A0MTH9~BTAF1
BTBD1	Q9H0C5;Q9H0C5-2	BTB/POZ domain-containing protein 1	NaN	NaN	0.938546	0.876739	0.863321	0.744641			4	3	12.2	9.8	52.771	0.0001355	3.3302	16	1	0.765426	NaN	NaN	NaN	NaN	NaN	NaN	NaN	NaN	NaN	0.0292834	NaN	NaN	Q9H0C5;Q9H0C5-2;H0YL89	Q9H0C5~BTBD1
BTBD7	H0YJ41;Q9P203-5;Q9P203	BTB/POZ domain-containing protein 7	NaN	NaN	NaN	NaN	NaN	NaN			2	2	2.7	2.7	82.66	0.002265	1.6908	2	1	0.765319	NaN	NaN	NaN	NaN	NaN	NaN	NaN	NaN	NaN	NaN	NaN	NaN	H0YJ41;Q9P203-5;Q9P203	H0YJ41~BTBD7
BTBD9	Q96Q07-3;Q96Q07-2;Q96Q07;H7C5Z6;A0A0A0MSF4;A0A0A0MSF2	BTB/POZ domain-containing protein 9	NaN	0.942763	NaN	NaN	NaN	NaN			7	7	17.5	17.5	61.557	0	18.317	18	1	0.76511	NaN	NaN	NaN	NaN	NaN	NaN	NaN	NaN	NaN	NaN	NaN	NaN	Q96Q07-3;Q96Q07-2;Q96Q07;H7C5Z6;A0A0A0MSF4;A0A0A0MSF2;C9J8E4	Q96Q07-3~BTBD9
BTF3	P20290;P20290-2;D6RDG3	Transcription factor BTF3	0.972068	0.965564	0.978682	0.885316	0.971053	0.85816			7	7	60.7	60.7	22.168	0	300.27	253	0.531932	0.95182	0.973065	0.862875	0.33194	0.990515	0.431244	0.97553	0.0773226	0.0600931	0.0395625	0.0342184	0.0907885	0.0681868	P20290;P20290-2;D6RDG3;H0Y9Y1	P20290~BTF3
BTF3L4	Q96K17;E9PL10;Q96K17-2	Transcription factor BTF3 homolog 4;Transcription factor BTF3	0.969026	1.13096	0.978598	1.03771	1.01552	0.919772			6	6	64.6	64.6	17.27	0	130.31	229	0.746468	0.170298	0.162198	0.347634	0.999628	1	0.809396	0.944948	0.0120794	0.037618	0.0482611	0.0241876	0.0337981	0.0687397	Q96K17;E9PL10;Q96K17-2	Q96K17~BTF3L4
BTF3L4	Q96K17-3	Transcription factor BTF3 homolog 4	NaN	NaN	NaN	NaN	NaN	NaN			1	1	20.5	20.5	8.9325	0.0091053	1.0942	1	1	0.766626	NaN	NaN	NaN	NaN	NaN	NaN	NaN	NaN	NaN	NaN	NaN	NaN	Q96K17-3	Q96K17-3~BTF3L4
BTG3	Q14201;Q14201-2;A0A0G2JRT0;A0A0G2JRS5	Protein BTG3	NaN	NaN	NaN	NaN	NaN	NaN			2	2	9.9	9.9	29.116	0	14.533	3	1	0.76631	NaN	NaN	NaN	NaN	NaN	NaN	NaN	NaN	NaN	NaN	NaN	NaN	Q14201;Q14201-2;A0A0G2JRT0;A0A0G2JRS5	Q14201~BTG3
BTN2A1;BTN2A2	Q7KYR7-5;Q7KYR7;Q7KYR7-3;Q7KYR7-1;Q8WVV5	Butyrophilin subfamily 2 member A1;Butyrophilin subfamily 2 member A2	1.27943	1.04929	1.19847	1.40478	1.05493	0.953092			8	8	22.1	22.1	53.203	0	27.905	83	0.251046	0.625987	0.661956	0.976208	0.203302	0.66549	0.960806	0.853683	0.149165	0.172322	0.0557737	0.136096	0.124074	0.0904544	Q7KYR7-5;Q7KYR7;Q7KYR7-3;Q7KYR7-1;Q8WVV5;Q8WVV5-5;Q8WVV5-4;Q7KYR7-6;Q7KYR7-4;C9JNC3;C9JAJ6;H7BYC3;C9IY66;Q8WVV5-3;Q8WVV5-2	Q7KYR7-5~BTN2A1
BTN3A2	P78410-3;P78410-2;P78410;E9PRR1;E9PRX1	Butyrophilin subfamily 3 member A2	NaN	NaN	NaN	NaN	NaN	NaN			4	1	16.1	4.5	32.016	0.00052329	2.4993	15	1	0.766415	NaN	NaN	NaN	NaN	NaN	NaN	NaN	NaN	NaN	NaN	NaN	NaN	P78410-3;P78410-2;P78410;E9PRR1;E9PRX1	P78410-3~BTN3A2
BUB1	O43683-2;O43683;O43683-3	Mitotic checkpoint serine/threonine-protein kinase BUB1	NaN	NaN	1.10049	1.1243	NaN	1.35467			15	15	19.2	19.2	115.84	0	150.56	23	0.102028	0.766522	NaN	NaN	NaN	NaN	NaN	NaN	NaN	NaN	NaN	0.0345878	NaN	0.106418	O43683-2;O43683;O43683-3;C9IYH4;C9JRC7;C9JQA4	O43683-2~BUB1
BUB1B	O60566;O60566-3;O60566-2	Mitotic checkpoint serine/threonine-protein kinase BUB1 beta	1.3531	1.43372	0.96994	1.10725	1.17022	1.74551	+		34	34	40.8	40.8	119.54	0	140.23	118	0.00906358	0.212518	0.177617	0.0696489	0.999316	0.762689	0.00290385	0.571016	0.164122	0.0700183	0.0648659	0.0814556	0.0418823	0.32591	O60566;O60566-3;O60566-2;H0YMK5;H3BTB9;H3BSN5	O60566~BUB1B
BUB3	O43684-2;O43684;J3QT28	Mitotic checkpoint protein BUB3	1.10815	1.16543	1.09616	1.32523	1.0756	1.11367		+	16	16	71.8	71.8	36.954	0	317.87	335	0.0583323	0.0251429	0.0730066	0.00642408	0.0137722	0.218453	0.470532	0.6293	0.0132428	0.0113894	0.0633532	0.0511599	0.0445495	0.0389895	O43684-2;O43684;J3QT28;J3QSX4	O43684-2~BUB3
BUD13	Q9BRD0;Q9BRD0-2	BUD13 homolog	NaN	NaN	1.10554	1.16186	0.962311	1.4129			40	40	51.1	51.1	70.52	0	124.74	59	0.879566	0.766926	0.829717	0.974595	0.998831	0.999968	0.809032	0.999922	NaN	NaN	0.0851327	0.106983	0.150563	0.276235	Q9BRD0;Q9BRD0-2;H7C462	Q9BRD0~BUD13
BUD31	P41223;P41223-2	Protein BUD31 homolog	1.08539	1.01549	0.965586	1.18815	1.01482	1.12293	+		8	8	46.5	46.5	17	0	27.758	151	0.00583972	0.836022	0.87088	0.956997	0.00242641	0.821484	0.0140684	0.813027	0.0613021	0.0806806	0.0219784	0.0350801	0.0172055	0.021933	P41223;P41223-2;C9JCD9	P41223~BUD31
BVES	Q8NE79	Blood vessel epicardial substance	NaN	NaN	NaN	NaN	NaN	NaN			2	2	8.3	8.3	41.451	0.00014209	4.8664	8	1	0.76682	NaN	NaN	NaN	NaN	NaN	NaN	NaN	NaN	NaN	NaN	NaN	NaN	Q8NE79	Q8NE79~BVES
BYSL	Q13895	Bystin	1.16627	1.03425	0.971237	0.940708	1.04311	1.32893	+		16	16	44.9	44.9	49.601	0	205.66	271	0.00588194	0.17773	0.0382245	0.988716	0.817695	0.783692	0.00407689	0.893631	0.0713203	0.0639126	0.0235221	0.0534023	0.0645037	0.0129845	Q13895;H7BY94;F8WBL2	Q13895~BYSL
BZW1	Q7L1Q6;Q7L1Q6-4;Q7L1Q6-3;Q7L1Q6-2;C9IZ80	Basic leucine zipper and W2 domain-containing protein 1	1.10215	1.17144	1.0086	0.954606	0.99292	1.06831			20	19	61.1	59.4	48.043	0	216.28	248	0.63324	0.279051	0.73546	0.130511	0.929331	0.999665	0.994985	0.641124	0.0417205	0.086564	0.0451289	0.0212718	0.072651	0.0491589	Q7L1Q6;Q7L1Q6-4;Q7L1Q6-3;Q7L1Q6-2;C9IZ80;C9JFN4;C9J188;C9JWF5;C9JV57;H0Y503	Q7L1Q6~BZW1
BZW2	Q9Y6E2;E7ETZ4;B5MCH7;Q75MG1;B5MCE7	Basic leucine zipper and W2 domain-containing protein 2	0.984016	0.791125	0.837591	0.671993	0.941881	1.08582	+		24	23	61.8	60.1	48.162	0	147.27	519	0.00373392	0.226421	0.557713	0.0364799	0.0012379	0.0953546	0.278405	0.99912	0.0401622	0.0604437	0.0588907	0.0182233	0.0650733	0.0334708	Q9Y6E2;E7ETZ4;B5MCH7;Q75MG1;B5MCE7;E9PFD4;E7EMS9;Q9Y6E2-2;C9JF98;E9PFE3;F8WDX8	Q9Y6E2~BZW2
C10orf11	A0A087WWI0;M0R2H0;Q9H2I8	Leucine-rich repeat-containing protein C10orf11	1.06957	1.36316	NaN	NaN	NaN	NaN			3	3	13.7	13.7	25.689	0	16.06	20	1	0.766726	NaN	NaN	NaN	NaN	NaN	NaN	NaN	NaN	NaN	NaN	NaN	NaN	A0A087WWI0;M0R2H0;Q9H2I8	A0A087WWI0~C10orf11
C10orf32-ASMT;C10orf32	A0A0B4J1R7;Q96B45	UPF0693 protein C10orf32	1.11128	0.987375	0.837874	0.926364	0.793606	0.629414	+		5	5	69.8	69.8	11.695	0	22.454	76	0.0269783	0.988499	0.944227	0.974568	0.89613	0.78403	0.00261712	0.330852	0.110168	0.0404257	0.0577907	0.0661292	0.0241055	0.073029	A0A0B4J1R7;Q96B45	A0A0B4J1R7~C10orf32-ASMT
C10orf35	Q96D05-2;Q96D05;Q5VVH9	Uncharacterized protein C10orf35	0.56276	0.488103	1.06924	1.07915	0.91444	0.869993			2	2	16.6	16.6	17.512	0.00013922	4.1916	25	0.849098	0.765905	0.988223	0.247172	0.977296	0.999886	0.20231	0.999959	NaN	NaN	0.240327	NaN	0.150895	NaN	Q96D05-2;Q96D05;Q5VVH9	Q96D05-2~C10orf35
C10orf76	Q5T2E6;Q5T2E6-2	UPF0668 protein C10orf76	0.993028	0.710466	1.10739	1.25775	1.13824	0.955341			10	10	18.4	18.4	78.71	0	91.492	137	0.31006	0.465519	0.968334	0.316869	0.442666	0.772802	0.88004	0.779485	0.0497291	0.0925432	0.171185	0.0228481	0.0478972	0.126991	Q5T2E6;Q5T2E6-2;Q5T2E7;Q5T2E8;Q5T2E6-3	Q5T2E6~C10orf76
C10orf88	Q9H8K7	Uncharacterized protein C10orf88	NaN	NaN	NaN	NaN	NaN	NaN			1	1	4	4	49.248	0.00077509	2.1973	2	1	0.765809	NaN	NaN	NaN	NaN	NaN	NaN	NaN	NaN	NaN	NaN	NaN	NaN	Q9H8K7	Q9H8K7~C10orf88
C11orf31;SELH	A0A087WYP2;Q8IZQ5;H0YE28	Selenoprotein H	1.42799	1.43485	0.952107	1.07595	0.682123	0.919725		+	6	6	53.7	53.7	13.303	0	47.316	111	0.322704	0.0421839	0.00288994	0.00242808	0.998697	0.992608	0.751227	0.247127	0.0264946	0.0718733	0.0485469	0.165181	0.0418858	0.165998	A0A087WYP2;Q8IZQ5;H0YE28;H3BV83	A0A087WYP2~C11orf31
C11orf54	A0A087WT99;Q9H0W9-2;Q9H0W9;E9PQS1;E9PPB5;E9PJU8;Q9H0W9-4;Q9H0W9-3	Ester hydrolase C11orf54	1.05784	0.845856	1.17309	1.27762	1.02243	0.769567	+		11	4	50	16.4	28.683	0	14.177	83	0.00504078	0.599719	0.620389	0.330308	0.0114873	0.100117	0.144624	0.653155	0.075417	0.0675274	0.0272155	0.0562249	0.0489062	0.0592942	A0A087WT99;Q9H0W9-2;Q9H0W9;E9PQS1;E9PPB5;E9PJU8;Q9H0W9-4;Q9H0W9-3;E9PR95;E9PSC3;E9PLC5;E9PLB3;E9PIP1	A0A087WT99~C11orf54
C11orf68	Q9H3H3-1;Q9H3H3;Q9H3H3-3	UPF0696 protein C11orf68	1.07764	0.962447	0.984292	1.11549	1.03656	0.976438			11	11	51.4	51.4	27.354	0	40.126	225	0.316895	0.941967	0.980136	0.956758	0.934519	0.464824	0.768267	0.990479	0.103797	0.0847918	0.0580757	0.0510764	0.0568636	0.0397222	Q9H3H3-1;Q9H3H3;Q9H3H3-3	Q9H3H3-1~C11orf68
C11orf73	Q53FT3;A0A087WYW7;E9PPG8	Protein Hikeshi	0.907941	0.956078	1.1689	0.988461	1.42554	1.00572			5	5	27.4	27.4	21.627	0	12.683	104	0.608065	0.727095	0.693717	0.949965	0.972677	0.97956	0.991151	0.555293	0.0895745	0.0535664	0.0848006	0.0363433	0.248658	0.130735	Q53FT3;A0A087WYW7;E9PPG8;E9PJB2	Q53FT3~C11orf73
C11orf84	Q9BUA3	Uncharacterized protein C11orf84	1.32045	1.26778	NaN	NaN	NaN	NaN			9	9	43.3	43.3	41.036	0	67.332	16	1	0.376126	NaN	NaN	NaN	NaN	NaN	NaN	0.018185	0.227634	NaN	NaN	NaN	NaN	Q9BUA3;H0YGY5;H0YGK9	Q9BUA3~C11orf84
C11orf98	E9PLD3;A0A0B4J220;E9PRG8	Uncharacterized protein C11orf98	NaN	NaN	NaN	NaN	0.635322	0.937784			2	2	21.2	21.2	11.6	0.0012749	1.9391	21	1	0.766213	NaN	NaN	NaN	NaN	NaN	NaN	NaN	NaN	NaN	NaN	NaN	NaN	E9PLD3;A0A0B4J220;E9PRG8	E9PLD3~C11orf98
C12orf10	Q9HB07;F8VQQ3;F8VR84	UPF0160 protein MYG1, mitochondrial	1.00139	0.983594	0.920106	0.976725	0.972185	0.960382			12	12	44.7	44.7	42.449	0	64.688	307	0.312892	0.661719	0.747165	0.295755	0.263074	0.0624515	0.224965	0.588319	0.00602342	0.019083	0.0171838	0.0356537	0.0408526	0.0270023	Q9HB07;F8VQQ3;F8VR84;H3BPH3	Q9HB07~C12orf10
C12orf29	Q8N999-3;Q8N999	Uncharacterized protein C12orf29	0.924055	0.815888	0.882139	0.938196	1.09313	0.983046			4	4	14.6	14.6	34.723	0.00014751	6.3088	60	0.878557	0.766105	0.27062	0.999383	0.849033	0.838131	0.998208	0.994709	0.210667	NaN	0.14157	0.0324222	0.0590211	0.0391341	Q8N999-3;Q8N999	Q8N999-3~C12orf29
C12orf4	Q9NQ89	Protein C12orf4	NaN	NaN	NaN	NaN	NaN	NaN			4	4	12	12	63.8	0.00014802	6.4453	7	1	0.766006	NaN	NaN	NaN	NaN	NaN	NaN	NaN	NaN	NaN	NaN	NaN	NaN	Q9NQ89;H0YGS6;F5H271;F5GXX6	Q9NQ89~C12orf4
C12orf57	Q99622;U3KQ85;F5GXW5	Protein C10	0.940285	0.790719	1.06785	1.04892	0.922665	1.17863			5	5	69	69	13.178	0	15.022	71	0.219717	0.0673402	0.583469	0.00136098	0.999714	1	0.166194	0.945396	0.0386748	0.0322836	0.060177	0.0726182	0.0957612	0.0628032	Q99622;U3KQ85;F5GXW5;U3KQ07	Q99622~C12orf57
C14orf1	Q9UKR5	Probable ergosterol biosynthetic protein 28	NaN	NaN	0.778809	NaN	0.925914	NaN			4	4	28.6	28.6	15.864	0.00014741	6.2666	28	0.255274	0.762859	NaN	NaN	NaN	NaN	NaN	NaN	NaN	NaN	0.069725	NaN	0.0203393	NaN	Q9UKR5	Q9UKR5~C14orf1
C14orf142	Q9BXV9	Uncharacterized protein C14orf142	1.0016	0.967028	NaN	NaN	NaN	NaN			5	5	92	92	10.859	0	64.254	69	0.947559	0.98167	0.997218	0.0820223	0.00272574	0.00274747	0.00313097	0.00661512	0.0824467	NaN	NaN	NaN	NaN	NaN	Q9BXV9;H0YJA8	Q9BXV9~C14orf142
C14orf159	H0YB09;Q7Z3D6-4;Q7Z3D6;Q7Z3D6-2;H0YB62;Q7Z3D6-5;Q7Z3D6-3;H0YB11	UPF0317 protein C14orf159, mitochondrial	0.967008	1.1071	0.98812	1.02321	0.75744	0.719308			7	7	18.4	18.4	60.523	0	17.835	57	0.399514	0.754654	0.791096	0.775053	0.999684	0.945993	0.85303	0.972606	0.21187	0.071678	0.189345	0.108114	0.00658947	NaN	H0YB09;Q7Z3D6-4;Q7Z3D6;Q7Z3D6-2;H0YB62;Q7Z3D6-5;Q7Z3D6-3;H0YB11;A0A0C4DGD4	H0YB09~C14orf159
C14orf166	Q9Y224;G3V4C6;H0YJB9	UPF0568 protein C14orf166	1.03871	1.04969	1.02889	1.01951	0.966857	0.967206			15	15	70.1	70.1	28.068	0	323.31	449	0.637939	0.552789	0.556678	0.798938	0.86735	0.998155	0.89643	0.953971	0.0453691	0.0391517	0.0372465	0.0217843	0.0422605	0.027318	Q9Y224;G3V4C6;H0YJB9;G3V4E7	Q9Y224~C14orf166
C15orf38-AP3S2;ARPIN	A0A0A6YYH1;Q7Z6K5-2;Q7Z6K5	Arpin	1.10019	1.19784	1.36443	1.41234	1.24313	1.48953	+		15	9	44.2	27.2	43.881	0	54.787	180	0.0191525	0.242365	0.816936	0.127875	0.00446209	0.0267211	0.00839733	0.103009	0.0352313	0.0846326	0.0294164	0.097247	0.0667425	0.0755791	A0A0A6YYH1;Q7Z6K5-2;Q7Z6K5;H0YMK0;H0YMP5;H0YL03;H0YL85	A0A0A6YYH1~C15orf38-AP3S2
C15orf40	Q8WUR7;H0Y996;H3BMR1;Q8WUR7-2;Q8WUR7-3	UPF0235 protein C15orf40	1.23535	1.17009	0.985515	0.791636	0.992943	0.804198			3	3	26.1	26.1	16.353	0.00014678	6.1099	67	0.563236	0.375538	0.240154	0.184999	0.695418	0.98364	0.352293	0.986093	0.11009	0.196238	0.0897929	0.140244	0.0751466	0.179264	Q8WUR7;H0Y996;H3BMR1;Q8WUR7-2;Q8WUR7-3;H3BQZ5	Q8WUR7~C15orf40
C15orf41	H3BNF9;A0A2R8Y7J6;A0A2R8YEZ2;A0A2R8YD89;H3BS01;Q9Y2V0-2;Q9Y2V0	Uncharacterized protein C15orf41	NaN	NaN	NaN	NaN	NaN	1.06583			2	2	18.9	18.9	13.878	0.0023872	1.661	5	1	0.763169	NaN	NaN	NaN	NaN	NaN	NaN	NaN	NaN	NaN	NaN	NaN	NaN	H3BNF9;A0A2R8Y7J6;A0A2R8YEZ2;A0A2R8YD89;H3BS01;Q9Y2V0-2;Q9Y2V0	H3BNF9~C15orf41
C15orf52	Q6ZUT6;Q6ZUT6-4;Q6ZUT6-2	Uncharacterized protein C15orf52	0.860512	0.992128	0.900517	0.827882	0.862611	0.746552			16	16	42.1	42.1	57.324	0	150.03	116	0.479757	0.433825	0.262849	0.999979	0.841373	0.944644	0.262241	0.988901	0.0305223	0.0971694	0.0387052	0.16383	0.0733191	0.069879	Q6ZUT6;Q6ZUT6-4;Q6ZUT6-2;Q6ZUT6-3;H0YM82;H0YK65	Q6ZUT6~C15orf52
C15orf57	H0YN78;Q9BV29;Q9BV29-2;H0YLN5;H0YM19;H0YLI5;H0YMC0;Q9BV29-3	Uncharacterized protein C15orf57	NaN	NaN	NaN	NaN	NaN	NaN			2	2	19.4	19.4	19.175	0.0012742	1.9322	13	1	0.763067	NaN	NaN	NaN	NaN	NaN	NaN	NaN	NaN	NaN	NaN	NaN	NaN	H0YN78;Q9BV29;Q9BV29-2;H0YLN5;H0YM19;H0YLI5;H0YMC0;Q9BV29-3	H0YN78~C15orf57
C15orf61	A6NNL5	Uncharacterized protein C15orf61	NaN	NaN	NaN	NaN	NaN	NaN			1	1	14	14	18.091	0.0017715	1.7989	5	1	0.762963	NaN	NaN	NaN	NaN	NaN	NaN	NaN	NaN	NaN	NaN	NaN	NaN	A6NNL5	A6NNL5~C15orf61
C16orf13	Q96S19;A0A087WYU2;Q96S19-3;Q96S19-5	UPF0585 protein C16orf13	1.17662	1.51896	1.26699	1.20005	1.17378	1.35276			7	7	42.2	42.2	22.578	0.00015535	8.7964	72	0.342845	0.37847	0.574116	0.214455	0.422234	0.336696	0.223391	0.243241	0.122754	0.0930817	0.0933653	0.0409713	0.0733178	0.102544	Q96S19;A0A087WYU2;Q96S19-3;Q96S19-5;H3BS73;H3BRT2;H3BQ55;H3BNB2;Q96S19-2;Q96S19-6;Q96S19-4;H3BNT3;H3BMF3	Q96S19~C16orf13
C16orf58	H3BSM7;Q96GQ5;H3BR29	RUS1 family protein C16orf58	1.04417	1.5422	0.791149	0.719588	0.791535	0.89713			13	13	30.3	30.3	50.783	0	21.084	63	0.671108	0.0690531	0.588784	0.760617	0.259455	0.764843	0.988844	0.653623	NaN	0.0431253	0.0876162	0.0129727	0.0100413	0.0819733	H3BSM7;Q96GQ5;H3BR29;Q96GQ5-2;I3L2V0;H3BTA0;H3BS97	H3BSM7~C16orf58
C16orf62	Q7Z3J2;E7EWW0;F5H7K1;C9J7I2;Q7Z3J2-2;H3BV68	UPF0505 protein C16orf62	0.95338	0.921964	1.12362	1.00812	1.14322	0.932343			26	23	34.7	31.5	109.56	0	54.002	256	0.21733	0.454661	0.168465	0.0798628	0.979818	0.834059	0.616494	0.446554	0.0414059	0.00911822	0.0248332	0.0459841	0.0343736	0.0687504	Q7Z3J2;E7EWW0;F5H7K1;C9J7I2;Q7Z3J2-2;H3BV68;H3BVG8;H0YFG6;I3L1U5;F6S1J4;H3BTI5;H3BRV8;H3BUS7	Q7Z3J2~C16orf62
C16orf70	Q9BSU1;H3BSG0;H3BS58	UPF0183 protein C16orf70	0.753538	0.803191	NaN	NaN	NaN	NaN			6	6	23.7	23.7	47.524	0.00015004	7.0686	28	1	0.155481	NaN	NaN	NaN	NaN	NaN	NaN	0.0453921	NaN	NaN	NaN	NaN	NaN	Q9BSU1;H3BSG0;H3BS58;H3BRA5;Q9BSU1-2	Q9BSU1~C16orf70
C17orf59	Q96GS4	Uncharacterized protein C17orf59	1.01867	0.998505	1.07681	1.20623	1.18367	0.77626	+		9	9	42	42	37.226	0	199.32	108	0.0202353	0.720135	0.567151	0.967636	0.541501	0.845243	0.0341589	0.584981	0.0998639	0.0454349	0.0818829	0.0408724	0.014916	0.119868	Q96GS4	Q96GS4~C17orf59
C17orf62	Q9BQA9-2;Q9BQA9;J3QRG5;J3KSJ5;H0Y2X1;J3KTF4;J3QRZ2;J3QLB7;J3QKS6	Uncharacterized protein C17orf62	1.18448	1.59182	0.940527	1.21477	0.73804	0.844591			6	6	50.9	50.9	19.436	0	30.94	74	0.445635	0.189728	0.932611	0.0484978	0.974349	0.999924	0.712484	0.301383	0.0667209	0.118724	0.145607	0.240297	0.0549804	0.194779	Q9BQA9-2;Q9BQA9;J3QRG5;J3KSJ5;H0Y2X1;J3KTF4;J3QRZ2;J3QLB7;J3QKS6;J3QKZ6;J3QQQ4;J3KTI1;J3KSB6;J3KS78;J3QS53	Q9BQA9-2~C17orf62
C17orf75	J9JIC5;Q9HAS0;J3KRR1	Protein Njmu-R1	1.04501	1.2158	1.28268	1.21195	1.21153	1.03222			13	13	49.5	49.5	44.609	0	60.487	131	0.413329	0.0711111	0.413905	0.0046714	0.558722	0.275754	0.999938	0.74629	0.0434145	0.024021	0.122369	0.157949	0.0828595	0.0651959	J9JIC5;Q9HAS0;J3KRR1;K7EII1;K7EIQ2;K7ERX0;J3QKQ1;J3KT97	J9JIC5~C17orf75
C17orf85	Q53F19;Q53F19-2	Uncharacterized protein C17orf85	1.18623	1.02071	0.962928	0.986694	0.841251	1.05209			16	16	27.3	27.3	70.592	0	73.837	130	0.216934	0.247023	0.0673888	0.363237	0.995208	0.497737	0.881565	0.297964	0.0434918	0.0639255	0.0709931	0.0603043	0.0467821	0.0412732	Q53F19;Q53F19-2;K7ELP6	Q53F19~C17orf85
C18orf25	Q96B23-2;Q96B23;A0A087WVF1;K7EQH1	Uncharacterized protein C18orf25	1.24871	1.05218	1.22834	1.25439	1.16289	NaN			7	7	25.9	25.9	37.048	0	131.61	30	0.181729	0.661939	0.63508	0.857262	0.751745	0.37537	0.998729	0.959136	0.171021	0.079729	NaN	NaN	0.0769928	NaN	Q96B23-2;Q96B23;A0A087WVF1;K7EQH1	Q96B23-2~C18orf25
C18orf8	K7ENL9;Q96DM3;A0A087WZD4	Uncharacterized protein C18orf8	0.941109	0.914289	1.10104	1.03141	0.978043	1.10352			9	9	19.4	19.4	69.389	0	9.9833	105	0.376046	0.526949	0.612552	0.311991	0.997933	0.532107	0.416984	0.998955	0.0254348	0.0605225	0.0130157	0.0517122	0.00800888	0.0999495	K7ENL9;Q96DM3;A0A087WZD4;K7EIS6;K7EL80;K7EQJ3;K7EQ65	K7ENL9~C18orf8
C19orf12	K7EPS8;Q9NSK7-2;Q9NSK7-3;Q9NSK7-4;Q9NSK7	Protein C19orf12	NaN	NaN	NaN	NaN	NaN	NaN			1	1	9.4	9.4	11.056	0.00089893	2.0726	10	1	0.762777	NaN	NaN	NaN	NaN	NaN	NaN	NaN	NaN	NaN	NaN	NaN	NaN	K7EPS8;Q9NSK7-2;Q9NSK7-3;Q9NSK7-4;Q9NSK7	K7EPS8~C19orf12
C19orf25	E7EP72;Q9UFG5;K7EK56;Q9UFG5-2	UPF0449 protein C19orf25	NaN	NaN	NaN	NaN	NaN	NaN			3	3	29.1	29.1	17.055	0.00015354	8.2499	14	1	0.762465	NaN	NaN	NaN	NaN	NaN	NaN	NaN	NaN	NaN	NaN	NaN	NaN	E7EP72;Q9UFG5;K7EK56;Q9UFG5-2;K7ER12;K7EQW1;A0A087WUU5;K7ELZ1	E7EP72~C19orf25
C19orf43	Q9BQ61;K7EN60;K7ELS0;K7ERU7	Uncharacterized protein C19orf43	1.29397	1.23986	1.05398	1.19823	1.0882	1.10189			6	6	56.2	56.2	18.419	0	61.879	130	0.434414	0.228094	0.130103	0.0703291	0.15301	0.831089	0.586706	0.693444	0.141155	0.0782014	0.0868679	0.277606	0.0214832	0.0513069	Q9BQ61;K7EN60;K7ELS0;K7ERU7	Q9BQ61~C19orf43
C19orf47	Q8N9M1-2;Q8N9M1;Q8N9M1-3;J3QKZ5;J3QS16;J3QS80	Uncharacterized protein C19orf47	NaN	NaN	NaN	NaN	NaN	1.15321			6	6	27.6	27.6	37.796	0	28.226	9	0.262807	0.762571	NaN	NaN	NaN	NaN	NaN	NaN	NaN	NaN	NaN	NaN	NaN	0.058173	Q8N9M1-2;Q8N9M1;Q8N9M1-3;J3QKZ5;J3QS16;J3QS80;A0A2R8Y6U9;J9JIE4	Q8N9M1-2~C19orf47
C19orf52	Q9BSF4	Uncharacterized protein C19orf52	1.20458	1.18379	1.05059	1.20133	1.48015	1.89471			5	5	27.3	27.3	29.233	0	11.343	49	0.439625	0.768014	0.753946	0.626671	0.975097	0.991122	0.203777	0.28999	0.127242	0.0728591	0.125375	0.166491	0.240523	0.359772	Q9BSF4	Q9BSF4~C19orf52
C1orf109	V9GYT8;V9GYI2;V9GY35;V9GYN4;V9GYQ8;Q9NX04-2;Q9NX04;A0A087WUX7	Uncharacterized protein C1orf109	NaN	NaN	NaN	NaN	NaN	NaN			2	2	24.2	24.2	10.355	0.0010212	1.9615	9	1	0.762673	NaN	NaN	NaN	NaN	NaN	NaN	NaN	NaN	NaN	NaN	NaN	NaN	V9GYT8;V9GYI2;V9GY35;V9GYN4;V9GYQ8;Q9NX04-2;Q9NX04;A0A087WUX7	V9GYT8~C1orf109
C1orf122	Q6ZSJ8;Q6ZSJ8-2	Uncharacterized protein C1orf122	NaN	NaN	NaN	NaN	NaN	NaN			2	2	20.9	20.9	11.471	0	10.678	36	1	0.763269	NaN	NaN	NaN	NaN	NaN	NaN	NaN	NaN	NaN	NaN	NaN	NaN	Q6ZSJ8;Q6ZSJ8-2	Q6ZSJ8~C1orf122
C1orf123	Q9NWV4	UPF0587 protein C1orf123	0.902516	0.98072	1.09724	1.08814	0.999107	1.21121			8	8	70	70	18.048	0	78.992	157	0.452015	0.520741	0.365125	0.960047	0.50104	0.765784	0.280292	0.88763	0.067067	0.0351012	0.0287981	0.0887863	0.0619535	0.0839691	Q9NWV4	Q9NWV4~C1orf123
C1orf131	Q5TBH9;Q8NDD1-6;Q8NDD1;Q8NDD1-5;Q5TBI2	Uncharacterized protein C1orf131	NaN	NaN	NaN	NaN	NaN	NaN			2	2	7.2	7.2	27.933	0.00013249	2.7738	3	1	0.76408	NaN	NaN	NaN	NaN	NaN	NaN	NaN	NaN	NaN	NaN	NaN	NaN	Q5TBH9;Q8NDD1-6;Q8NDD1;Q8NDD1-5;Q5TBI2	Q5TBH9~C1orf131
C1orf174	Q8IYL3	UPF0688 protein C1orf174	NaN	NaN	NaN	NaN	NaN	NaN			3	3	28	28	25.977	0	55.233	10	1	0.763982	NaN	NaN	NaN	NaN	NaN	NaN	NaN	NaN	NaN	NaN	NaN	NaN	Q8IYL3	Q8IYL3~C1orf174
C1orf198	Q9H425-3;Q9H425;Q9H425-2	Uncharacterized protein C1orf198	NaN	NaN	NaN	NaN	NaN	NaN			6	6	20.8	20.8	32.214	0.00014418	5.4795	10	1	0.764179	NaN	NaN	NaN	NaN	NaN	NaN	NaN	NaN	NaN	NaN	NaN	NaN	Q9H425-3;Q9H425;Q9H425-2;E5RFY9;E5RI90	Q9H425-3~C1orf198
C1orf21	Q9H246	Uncharacterized protein C1orf21	NaN	NaN	NaN	NaN	NaN	NaN			4	4	29.8	29.8	13.865	0.00014411	5.4626	2	1	0.764493	NaN	NaN	NaN	NaN	NaN	NaN	NaN	NaN	NaN	NaN	NaN	NaN	Q9H246;A0A3B3ITU3	Q9H246~C1orf21
C1orf226	A1L170-2;A1L170	Uncharacterized protein C1orf226	NaN	NaN	NaN	NaN	NaN	NaN			6	4	26.7	15.6	33.692	0	56.705	12	1	0.764809	NaN	NaN	NaN	NaN	NaN	NaN	NaN	NaN	NaN	NaN	NaN	NaN	A1L170-2;A1L170;F8W6W0	A1L170-2~C1orf226
C1orf50	Q9BV19	Uncharacterized protein C1orf50	1.20435	0.862327	0.595791	0.467287	0.674585	NaN			5	5	46.2	46.2	21.876	0	9.2088	22	0.351726	0.859932	0.805494	0.92016	0.0247692	0.00906874	6.13e-05	0.543187	0.308861	0.747622	NaN	NaN	0.162312	NaN	Q9BV19	Q9BV19~C1orf50
C1orf52	Q8N6N3;Q8N6N3-2	UPF0690 protein C1orf52	NaN	NaN	1.20149	1.29558	NaN	0.868248			5	5	31.3	31.3	20.599	0	64.72	25	1	0.764701	NaN	NaN	NaN	NaN	NaN	NaN	NaN	NaN	NaN	NaN	NaN	NaN	Q8N6N3;Q8N6N3-2;Q8N6N3-3	Q8N6N3~C1orf52
C1QBP	Q07021;I3L3Q7;I3L3B0	Complement component 1 Q subcomponent-binding protein, mitochondrial	0.994833	1.0023	0.874019	0.894573	0.946604	0.949199			8	8	59.6	59.6	31.362	0	323.31	448	0.623827	0.955377	0.863401	0.98079	0.320121	0.471313	0.885811	0.759875	0.0507466	0.0465591	0.0715578	0.0879933	0.04071	0.0491413	Q07021;I3L3Q7;I3L3B0	Q07021~C1QBP
C1QL1	O75973	C1q-related factor	NaN	NaN	NaN	NaN	NaN	NaN			3	3	23.3	23.3	26.452	0.00015253	7.8014	8	1	0.764599	NaN	NaN	NaN	NaN	NaN	NaN	NaN	NaN	NaN	NaN	NaN	NaN	O75973	O75973~C1QL1
C1QTNF2	Q9BXJ5	Complement C1q tumor necrosis factor-related protein 2	NaN	NaN	NaN	NaN	NaN	NaN			2	2	14.7	14.7	29.951	0.00089594	2.0099	5	1	0.764387	NaN	NaN	NaN	NaN	NaN	NaN	NaN	NaN	NaN	NaN	NaN	NaN	Q9BXJ5	Q9BXJ5~C1QTNF2
C20orf24	Q9BUV8-4;Q9BUV8-3;Q9BUV8-2;Q9BUV8;Q9BUV8-5	Uncharacterized protein C20orf24	NaN	NaN	0.955516	1.0149	0.951339	0.957836			2	2	17.2	17.2	9.53	0	58.844	15	0.777873	0.764282	NaN	NaN	NaN	NaN	NaN	NaN	NaN	NaN	0.120457	NaN	NaN	0.0373798	Q9BUV8-4;Q9BUV8-3;Q9BUV8-2;Q9BUV8;Q9BUV8-5	Q9BUV8-4~C20orf24
C20orf27	Q9GZN8-2;Q9GZN8;H7BYU9	UPF0687 protein C20orf27	0.895476	1.18782	0.875932	0.818472	1.07937	1.13999	+		8	8	60.8	60.8	21.645	0	293.97	283	0.0105566	0.474599	0.919792	0.445819	0.0319073	0.0895131	0.217892	0.999739	0.070389	0.0975094	0.0331982	0.0238216	0.0703117	0.0455365	Q9GZN8-2;Q9GZN8;H7BYU9	Q9GZN8-2~C20orf27
C21orf2	O43822-2;O43822-3;O43822;O43822-4	Protein C21orf2	NaN	NaN	NaN	NaN	NaN	NaN			3	3	17.7	17.7	23.653	0.00014221	4.9036	7	1	0.763468	NaN	NaN	NaN	NaN	NaN	NaN	NaN	NaN	NaN	NaN	NaN	NaN	O43822-2;O43822-3;O43822;O43822-4	O43822-2~C21orf2
C21orf33	A0A096LPI6;A0A096LNH5;H7C1F6;H7C2G3		0.872079	0.997619	1.06677	1.00347	1.10208	0.817002			14	0	68.8	0	30.376	0	261.67	307	0.127155	0.181321	0.0607483	0.999732	0.994465	0.840127	0.136871	0.955647	0.0240384	0.0121969	0.0521809	0.0187289	0.0663138	0.0587228	A0A096LPI6;A0A096LNH5;H7C1F6;H7C2G3;A0A096LP73;A0A2R8YDR7;A0A096LNJ1	A0A096LPI6~C21orf33
C21orf59	P57076;C9J818;H7BZW1;C9JX57;D3DSE6;F8VZ95	UPF0769 protein C21orf59	1.11526	1.23544	0.879226	0.905246	1.00133	0.96632			7	7	30.7	30.7	33.224	0	18.895	43	0.613473	0.791489	0.34222	0.210854	0.360613	0.474839	0.848273	0.663444	0.297021	0.257124	0.06953	0.161161	0.122281	0.0544032	P57076;C9J818;H7BZW1;C9JX57;D3DSE6;F8VZ95;H7C2R6	P57076~C21orf59
C2CD2	Q9Y426-2;Q9Y426;Q9Y426-3	C2 domain-containing protein 2	NaN	NaN	NaN	NaN	NaN	NaN			6	6	22	22	58.612	0	89.33	1	1	0.763371	NaN	NaN	NaN	NaN	NaN	NaN	NaN	NaN	NaN	NaN	NaN	NaN	Q9Y426-2;Q9Y426;Q9Y426-3;H7BZB0	Q9Y426-2~C2CD2
C2CD2L	O14523-2;O14523;E9PK05	C2 domain-containing protein 2-like	NaN	NaN	NaN	NaN	NaN	NaN			7	7	14.7	14.7	76.178	0	269.4	8	1	0.763882	NaN	NaN	NaN	NaN	NaN	NaN	NaN	NaN	NaN	NaN	NaN	NaN	O14523-2;O14523;E9PK05	O14523-2~C2CD2L
C2CD3	Q4AC94	C2 domain-containing protein 3	NaN	NaN	NaN	NaN	NaN	NaN			7	7	4.8	4.8	260.39	0	23.27	5	1	0.763777	NaN	NaN	NaN	NaN	NaN	NaN	NaN	NaN	NaN	NaN	NaN	NaN	Q4AC94;Q4AC94-2;Q4AC94-4;Q4AC94-1;Q4AC94-3;H7C288;H7BZB4	Q4AC94~C2CD3
C2CD5	Q86YS7-3;Q86YS7;Q86YS7-2;Q86YS7-4;Q86YS7-5	C2 domain-containing protein 5	1.22934	1.14357	1.25212	1.05729	1.35654	0.940748			14	14	21.5	21.5	116.03	0	170.15	41	0.143325	0.763677	0.234848	0.399052	0.952548	0.26591	0.99398	0.0962237	0.0562187	NaN	0.0066141	0.115424	0.0482644	0.0849218	Q86YS7-3;Q86YS7;Q86YS7-2;Q86YS7-4;Q86YS7-5;H0YFE9;H0YFC4;H0YGU7	Q86YS7-3~C2CD5
C2orf44	Q9H6R7;Q9H6R7-3	WD repeat and coiled-coil-containing protein C2orf44	NaN	NaN	NaN	NaN	NaN	NaN			5	5	10.1	10.1	79.135	0	19.705	18	1	0.763571	NaN	NaN	NaN	NaN	NaN	NaN	NaN	NaN	NaN	NaN	NaN	NaN	Q9H6R7;Q9H6R7-3;Q9H6R7-2;C9JYC1	Q9H6R7~C2orf44
C2orf47	Q8WWC4;H7C0V0	Uncharacterized protein C2orf47, mitochondrial	0.780175	1.34987	0.992252	1.05468	1.07543	1.10955			8	8	27.5	27.5	32.544	0	12.749	75	0.765582	0.466041	0.482497	0.831011	0.754686	0.999654	0.734349	0.929338	0.194225	0.211539	0.104579	0.114003	0.0597825	0.0874411	Q8WWC4;H7C0V0	Q8WWC4~C2orf47
C2orf49	C9J4K0;Q9BVC5-2;Q9BVC5	Ashwin	NaN	NaN	NaN	NaN	NaN	NaN			4	4	27.9	27.9	21.356	0	12.752	9	1	0.768892	NaN	NaN	NaN	NaN	NaN	NaN	NaN	NaN	NaN	NaN	NaN	NaN	C9J4K0;Q9BVC5-2;Q9BVC5	C9J4K0~C2orf49
C2orf69	Q8N8R5	UPF0565 protein C2orf69	NaN	NaN	1.08351	1.15389	1.27597	1.13108			3	3	10.6	10.6	43.448	0.00014039	4.4772	27	0.92615	0.768784	0.48913	0.351299	0.983833	0.896509	0.924503	0.772473	NaN	NaN	0.15125	0.0819415	0.00959933	0.225751	Q8N8R5	Q8N8R5~C2orf69
C2orf76	Q3KRA6;C9JTA8	UPF0538 protein C2orf76	0.622825	NaN	NaN	NaN	NaN	NaN			3	3	30.2	30.2	14.609	0.000143	5.1064	21	1	0.768679	NaN	NaN	NaN	NaN	NaN	NaN	NaN	NaN	NaN	NaN	NaN	NaN	Q3KRA6;C9JTA8	Q3KRA6~C2orf76
C3orf17	E9PFF8;Q6NW34-2;Q6NW34	Uncharacterized protein C3orf17	NaN	NaN	NaN	NaN	NaN	NaN			2	2	10.1	10.1	26.879	0.00013398	3.0165	0	1	0.768578	NaN	NaN	NaN	NaN	NaN	NaN	NaN	NaN	NaN	NaN	NaN	NaN	E9PFF8;Q6NW34-2;Q6NW34	E9PFF8~C3orf17
C3orf38	Q5JPI3-2;Q5JPI3	Uncharacterized protein C3orf38	1.32794	1.36781	0.987156	1.00309	0.849031	0.880306			4	4	19.6	19.6	37.28	0	15.635	32	0.774556	0.523783	0.234491	0.210068	0.99997	0.99999	0.964317	0.991213	0.124735	0.202614	0.0285321	0.0636537	NaN	0.0059267	Q5JPI3-2;Q5JPI3	Q5JPI3-2~C3orf38
C4B;C4A	F5GXS0;A0A140TA49;A0A140TA44;A0A140TA32;A0A140TA29;A0A0G2JL54;A0A0G2JPR0;P0C0L4-2;P0C0L5;P0C0L4	Complement C4-A;Complement C4 beta chain;Complement C4-A alpha chain;C4a anaphylatoxin;C4b-A;C4d-A;Complement C4 gamma chain;Complement C4-B;Complement C4 beta chain;Complement C4-B alpha chain;C4a anaphylatoxin;C4b-B;C4d-B;Complement C4 gamma chain	0.966286	0.524744	0.975916	1.72555	0.954904	1.13806			5	1	3.8	1.4	187.67	0	33.528	33	1	0.744496	0.990622	0.0982742	0.292628	0.298997	0.991306	0.817584	0.0249192	NaN	NaN	1.05367	NaN	NaN	F5GXS0;A0A140TA49;A0A140TA44;A0A140TA32;A0A140TA29;A0A0G2JL54;A0A0G2JPR0;P0C0L4-2;P0C0L5;P0C0L4	F5GXS0~C4B
C4orf27	Q9NWY4	UPF0609 protein C4orf27	1.14012	0.962883	0.948578	1.01552	0.836667	0.873444			10	10	37.9	37.9	39.436	0	26.142	152	0.0545926	0.308956	0.186809	0.960473	0.971603	0.554767	0.071213	0.0251665	0.0109762	0.0431711	0.0148402	0.0725991	0.0367068	0.0194934	Q9NWY4;A8MVJ9	Q9NWY4~C4orf27
C5orf22	Q49AR2	UPF0489 protein C5orf22	0.903033	1.03218	0.925951	1.05386	0.864397	1.19359			11	11	45.5	45.5	49.967	0	40.027	82	0.218951	0.897812	0.854428	0.799953	0.843813	0.982349	0.207591	0.998604	0.0764343	0.166727	0.0360106	0.140901	0.119337	0.128669	Q49AR2;Q49AR2-2;B4DR92;E5RHP8;Q49AR2-3	Q49AR2~C5orf22
C5orf24	Q7Z6I8;Q7Z6I8-2	UPF0461 protein C5orf24	1.14426	1.11159	NaN	NaN	NaN	NaN			5	5	35.1	35.1	20.132	0.0001511	7.4017	15	0.775596	0.769089	NaN	NaN	NaN	NaN	NaN	NaN	NaN	0.0433887	NaN	NaN	NaN	NaN	Q7Z6I8;Q7Z6I8-2;H0YAE0	Q7Z6I8~C5orf24
C5orf30	Q96GV9	UNC119-binding protein C5orf30	NaN	NaN	NaN	NaN	NaN	NaN			3	3	21.8	21.8	23.083	0	12.528	0	1	0.76899	NaN	NaN	NaN	NaN	NaN	NaN	NaN	NaN	NaN	NaN	NaN	NaN	Q96GV9	Q96GV9~C5orf30
C5orf46	Q6UWT4-2;Q6UWT4	Uncharacterized protein C5orf46	0.673142	0.541157	0.223109	NaN	0.751827	0.501523			1	1	26.4	26.4	7.9832	0	27.365	37	0.0197711	0.76847	NaN	NaN	NaN	NaN	NaN	NaN	NaN	NaN	0.00692036	NaN	NaN	0.0279177	Q6UWT4-2;Q6UWT4	Q6UWT4-2~C5orf46
C5orf51	A6NDU8	UPF0600 protein C5orf51	0.92217	0.8339	0.887232	1.15675	1.00979	0.998504			8	8	38.4	38.4	33.62	0	74.334	75	0.964139	0.952624	0.952089	0.895299	0.988044	0.980557	0.999874	0.956665	0.0827943	0.0533595	0.142219	0.0784984	0.14481	0.00782928	A6NDU8;A0A0C4DGW6	A6NDU8~C5orf51
C6orf106	Q9H6K1;Q9H6K1-2;Q5TH58	Uncharacterized protein C6orf106	NaN	NaN	NaN	NaN	NaN	NaN			5	5	15.1	15.1	32.871	0	50.453	3	1	0.768282	NaN	NaN	NaN	NaN	NaN	NaN	NaN	NaN	NaN	NaN	NaN	NaN	Q9H6K1;Q9H6K1-2;Q5TH58	Q9H6K1~C6orf106
C6orf120	Q7Z4R8	UPF0669 protein C6orf120	0.923857	1.28006	1.33925	0.950564	1.14226	1.13297			3	3	45	45	20.772	0	80.848	61	0.275379	0.939395	0.998098	0.942006	0.308352	0.928955	0.241271	0.20192	0.270327	0.10858	NaN	0.0416612	0.0621427	0.0673828	Q7Z4R8	Q7Z4R8~C6orf120
C6orf203	A0A0D9SEI0;Q9P0P8	Uncharacterized protein C6orf203	0.951631	1.07642	0.986701	1.10427	0.840944	0.926703			3	3	20.4	20.4	28.457	0	84.279	40	0.503657	0.69896	0.912209	0.534204	0.0783765	0.99272	0.990035	0.951572	0.0756497	NaN	0.112959	NaN	0.0665506	0.0665559	A0A0D9SEI0;Q9P0P8	A0A0D9SEI0~C6orf203
C7orf25	Q9BPX7;Q9BPX7-2	UPF0415 protein C7orf25	NaN	NaN	NaN	NaN	NaN	NaN			6	6	22.3	22.3	46.45	0	19.085	12	1	0.768174	NaN	NaN	NaN	NaN	NaN	NaN	NaN	NaN	NaN	NaN	NaN	NaN	Q9BPX7;Q9BPX7-2;C9JF90;C9K0L6	Q9BPX7~C7orf25
C7orf43	Q8WVR3;B3KNS5;Q8WVR3-2;Q8WVR3-3	Uncharacterized protein C7orf43	NaN	NaN	NaN	NaN	NaN	NaN			5	5	10.5	10.5	62.596	0	43.008	3	1	0.768363	NaN	NaN	NaN	NaN	NaN	NaN	NaN	NaN	NaN	NaN	NaN	NaN	Q8WVR3;B3KNS5;Q8WVR3-2;Q8WVR3-3;H7C1F8;F8WFE0	Q8WVR3~C7orf43
C7orf50	C9JQV0;Q9BRJ6;H7C0T1;H7C2R9	Uncharacterized protein C7orf50	1.05608	1.17908	0.87643	0.955039	0.989505	1.03884			6	6	46.4	46.4	21.883	0	111.33	68	0.877018	0.222232	0.30936	0.0597965	0.977148	0.771875	0.995109	0.98124	0.0340893	0.0667291	0.0953212	0.0324146	0.0537889	0.0421558	C9JQV0;Q9BRJ6;H7C0T1;H7C2R9	C9JQV0~C7orf50
C8orf33	A0A3B3IT54;Q9H7E9;A0A3B3IRR6;A0A3B3ITA3;Q9H7E9-2	UPF0488 protein C8orf33	1.08363	1.23208	0.951671	0.911479	0.907127	1.12769			7	7	50.8	50.8	25.65	0	97.687	59	0.386585	0.311427	0.643211	0.139166	0.666614	0.58537	0.911883	0.65026	0.115093	0.139995	0.110602	0.0887663	0.0334541	0.0473338	A0A3B3IT54;Q9H7E9;A0A3B3IRR6;A0A3B3ITA3;Q9H7E9-2	A0A3B3IT54~C8orf33
C8orf82	Q6P1X6;H0YF29;Q6P1X6-2	UPF0598 protein C8orf82	0.820417	1.02367	1.17845	1.24547	0.927838	0.711385			6	6	38.9	38.9	23.889	0	13.677	64	0.0553952	0.385071	0.423734	0.772215	0.332121	0.775391	0.0360722	0.991029	0.0700128	0.142127	0.0765944	0.0551068	0.106196	0.129535	Q6P1X6;H0YF29;Q6P1X6-2;J3KNI2	Q6P1X6~C8orf82
C9orf114	Q5T280	Putative methyltransferase C9orf114	1.05404	1.18648	0.916124	0.968951	1.01022	0.988717			7	7	26.1	26.1	42.008	0	14.179	34	0.945046	0.797563	0.997034	0.39488	0.998769	0.939757	0.0613844	0.999799	0.0968839	NaN	0.0834607	0.0185649	0.151478	NaN	Q5T280	Q5T280~C9orf114
C9orf142	Q9BUH6	Protein PAXX	0.971313	1.17722	0.965661	1.19146	1.0162	1.03049	+		8	8	51.5	51.5	21.639	0	66.556	153	0.00551429	0.591187	0.999959	0.504503	0.00619983	0.334037	0.950265	0.999883	0.0693646	0.126532	0.0166981	0.0317084	0.0367432	0.0127704	Q9BUH6;Q9BUH6-2	Q9BUH6~C9orf142
C9orf16	Q9BUW7	UPF0184 protein C9orf16	NaN	NaN	NaN	NaN	NaN	NaN			2	2	30.1	30.1	9.0537	0	19.235	5	1	0.769196	NaN	NaN	NaN	NaN	NaN	NaN	NaN	NaN	NaN	NaN	NaN	NaN	Q9BUW7	Q9BUW7~C9orf16
C9orf170	A2RU37	Uncharacterized protein C9orf170	NaN	NaN	NaN	NaN	NaN	NaN			1	1	9.1	9.1	13.369	0.0033603	1.5068	4	1	0.769575	NaN	NaN	NaN	NaN	NaN	NaN	NaN	NaN	NaN	NaN	NaN	NaN	A2RU37	A2RU37~C9orf170
C9orf40	Q8IXQ3	Uncharacterized protein C9orf40	NaN	NaN	NaN	NaN	NaN	NaN			5	5	22.2	22.2	21.063	0	32.011	3	1	0.769478	NaN	NaN	NaN	NaN	NaN	NaN	NaN	NaN	NaN	NaN	NaN	NaN	Q8IXQ3	Q8IXQ3~C9orf40
C9orf41	Q5T8U9;Q5T8V1;Q8N4J0	UPF0586 protein C9orf41	NaN	NaN	NaN	NaN	NaN	NaN			1	1	7.2	7.2	17.608	0.00052144	2.4244	27	1	0.769666	NaN	NaN	NaN	NaN	NaN	NaN	NaN	NaN	NaN	NaN	NaN	NaN	Q5T8U9;Q5T8V1;Q8N4J0	Q5T8U9~C9orf41
C9orf78	Q9NZ63	Uncharacterized protein C9orf78	1.16234	1.07398	1.16141	1.18102	0.987463	1.10952			12	12	41.5	41.5	33.688	0	250.2	68	0.51562	0.320576	0.102374	0.997127	0.783551	0.985994	0.883867	0.794116	0.0771995	0.0787855	0.123736	0.0354009	0.175065	0.0896532	Q9NZ63	Q9NZ63~C9orf78
C9orf89	Q96LW7-2;Q96LW7	Bcl10-interacting CARD protein	0.85199	0.857944	0.737319	0.817166	0.701975	0.708732			4	4	30.6	30.6	20.625	0	22.153	33	0.565222	0.481684	0.104041	0.0498368	0.999994	0.682726	0.827818	0.971704	0.00658473	0.0865732	0.128943	0.169027	NaN	0.0864213	Q96LW7-2;Q96LW7	Q96LW7-2~C9orf89
CA13	Q8N1Q1	Carbonic anhydrase 13	1.06571	1.03092	1.39991	1.58655	0.939821	0.74418	+		6	6	35.5	35.5	29.443	0	22.194	63	0.00951049	0.549779	0.997498	0.387777	0.02509	0.509802	0.0719157	0.977922	0.0143901	0.0782087	0.132634	0.068215	0.104303	0.0160703	Q8N1Q1	Q8N1Q1~CA13
CA9	Q16790;A0A087WYS4	Carbonic anhydrase 9	0.56127	0.76005	0.670078	0.629316	0.938384	0.756542	+	+	13	13	39.2	39.2	49.697	0	90.294	173	0.00999727	0.0484444	0.00132607	0.0566185	0.00135902	0.00200428	0.0166665	0.230413	0.0637954	0.0372319	0.0133119	0.053564	0.0699022	0.0182118	Q16790;A0A087WYS4	Q16790~CA9
CAAP1	Q9H8G2;A0A3B3ISJ3	Caspase activity and apoptosis inhibitor 1	NaN	NaN	NaN	NaN	NaN	NaN			7	7	29.1	29.1	38.367	0	236.69	11	1	0.769303	NaN	NaN	NaN	NaN	NaN	NaN	NaN	NaN	NaN	NaN	NaN	NaN	Q9H8G2;A0A3B3ISJ3;Q9H8G2-2	Q9H8G2~CAAP1
CAB39	Q9Y376;A0A087X0K1	Calcium-binding protein 39	1.02622	1.10259	1.01577	0.916419	0.984931	1.05406			18	17	61.3	58.7	39.869	0	74.484	280	0.419104	0.773421	0.979346	0.7475	0.149788	0.53154	0.958482	0.523687	0.0213998	0.0615237	0.0429922	0.00359106	0.0293819	0.0444333	Q9Y376;A0A087X0K1	Q9Y376~CAB39
CABIN1	A0A087WWW8;Q9Y6J0-2;Q9Y6J0	Calcineurin-binding protein cabin-1	NaN	NaN	NaN	NaN	NaN	NaN			4	4	3	3	240.76	0.00014984	7.0058	1	1	0.769408	NaN	NaN	NaN	NaN	NaN	NaN	NaN	NaN	NaN	NaN	NaN	NaN	A0A087WWW8;Q9Y6J0-2;Q9Y6J0;B5MEB3	A0A087WWW8~CABIN1
CACTIN	Q8WUQ7;Q8WUQ7-2;K7ENY9	Cactin	0.90082	1.09847	1.10422	1.08899	1.0518	1.3183			11	11	19.3	19.3	88.701	0	24.729	45	0.462212	0.324943	0.146539	0.0549735	0.335727	0.964904	0.370835	0.976049	0.0442267	0.0929497	0.0409766	0.281106	0.0387145	0.120034	Q8WUQ7;Q8WUQ7-2;K7ENY9;K7EIU6;K7EMQ0	Q8WUQ7~CACTIN
CACUL1	Q86Y37;Q86Y37-2;Q86Y37-4	CDK2-associated and cullin domain-containing protein 1	1.18902	1.35008	NaN	NaN	NaN	NaN			5	5	19	19	41.063	0.00015286	7.9491	27	1	0.336239	NaN	NaN	NaN	NaN	NaN	NaN	0.0168425	0.0865085	NaN	NaN	NaN	NaN	Q86Y37;Q86Y37-2;Q86Y37-4	Q86Y37~CACUL1
CACYBP	Q9HB71;Q9HB71-3	Calcyclin-binding protein	1.08224	1.05279	1.02962	1.15982	1.1025	1.23929	+		17	17	64.5	64.5	26.21	0	323.31	672	0.0152719	0.48941	0.356281	0.490228	0.194045	0.999932	0.00236292	0.114487	0.0518358	0.0404336	0.0361461	0.0557387	0.0221534	0.0401236	Q9HB71;Q9HB71-3;Q9HB71-2;B2ZWH1	Q9HB71~CACYBP
CAD	P27708;F8VPD4	CAD protein;Glutamine-dependent carbamoyl-phosphate synthase;Aspartate carbamoyltransferase;Dihydroorotase	0.97044	0.939242	0.883971	0.844875	1.03862	1.184	+		90	88	60.9	60.1	242.98	0	323.31	2047	0.00264567	0.435625	0.248977	0.0543339	0.00983116	0.0426531	0.00253427	0.984384	0.0122847	0.0255705	0.0170158	0.0223303	0.0487086	0.0129696	P27708;F8VPD4;H7C2E4;H7C3Z5;H7BZB3	P27708~CAD
CADM1	A0A0A0MTJ8;Q9BY67-5;A0A087X1W8;X5DQS5;Q9BY67;Q9BY67-4;Q9BY67-3;A0A087X0T8;Q9BY67-2	Cell adhesion molecule 1	0.902596	0.954287	1.1509	1.37086	1.08414	0.80149	+		14	14	42.4	42.4	45.421	0	323.31	299	0.000969697	0.494234	0.217869	0.432766	0.000929732	0.0283605	0.0102536	0.194827	0.0414738	0.057657	0.0298747	0.0556129	0.0338794	0.0200124	A0A0A0MTJ8;Q9BY67-5;A0A087X1W8;X5DQS5;Q9BY67;Q9BY67-4;Q9BY67-3;A0A087X0T8;Q9BY67-2;F5H8J9;F5H125;H0YG94;F5H0H5	A0A0A0MTJ8~CADM1
CADM4	Q8NFZ8	Cell adhesion molecule 4	NaN	0.855186	1.01952	0.874243	0.662239	0.655351			6	6	21.6	21.6	42.785	0	57.353	25	0.119955	0.767743	0.596879	0.414782	0.401469	0.253217	0.472232	0.765051	NaN	0.00706336	0.106395	0.124681	0.075573	NaN	Q8NFZ8	Q8NFZ8~CADM4
CADPS2	C9IYE1;A0A087X1P3;Q86UW7-3;Q86UW7-2;Q86UW7;H7BYR4;F8W8P5	Calcium-dependent secretion activator 2	NaN	NaN	NaN	NaN	NaN	NaN			4	4	4.5	4.5	147.58	0.00014945	6.9264	1	1	0.767536	NaN	NaN	NaN	NaN	NaN	NaN	NaN	NaN	NaN	NaN	NaN	NaN	C9IYE1;A0A087X1P3;Q86UW7-3;Q86UW7-2;Q86UW7;H7BYR4;F8W8P5;H0Y8B5	C9IYE1~CADPS2
CALCOCO2	Q13137-4;Q13137;Q13137-3;Q13137-5;D6REB0;Q13137-2	Calcium-binding and coiled-coil domain-containing protein 2	0.954343	0.946532	0.888325	0.850053	0.98343	1.10461			14	14	39.1	39.1	55.188	0	52.46	98	0.0159469	0.881147	0.382878	0.94659	0.141818	0.0935884	0.36832	0.999595	0.149763	0.0352579	0.0483134	0.0182505	0.0425062	0.027497	Q13137-4;Q13137;Q13137-3;Q13137-5;D6REB0;Q13137-2;D6RJE7;D6RF70;I3L493;D6RBI4;I3L4E1;H0YBP4;H0Y9G3	Q13137-4~CALCOCO2
CALD1	E7EX44;Q05682-3;Q05682-6;Q05682-2	Caldesmon	NaN	NaN	1.03666	NaN	0.770969	NaN			39	2	58.3	2.2	64.168	0	39.699	13	1	0.767643	NaN	NaN	NaN	NaN	NaN	NaN	NaN	NaN	NaN	NaN	NaN	NaN	E7EX44;Q05682-3;Q05682-6;Q05682-2;C9JEK3;C9JE79;F8WE61;REV__H0YH95	E7EX44~CALD1
CALD1	Q05682	Caldesmon	NaN	NaN	NaN	NaN	NaN	NaN			37	2	40	3.3	93.23	0	19.127	1	1	0.767944	NaN	NaN	NaN	NaN	NaN	NaN	NaN	NaN	NaN	NaN	NaN	NaN	Q05682	Q05682~CALD1
CALD1	Q05682-5;Q05682-4;E9PGZ1;C9J813	Caldesmon	0.873144	0.83678	0.97938	0.65584	1.24996	1.43506	+		39	3	59.6	2.4	61.212	0	323.31	863	0.00106667	0.234446	0.16709	0.0905405	0.000815328	0.881458	0.00183782	0.0243882	0.0119171	0.0220343	0.0439578	0.055293	0.0474458	0.0294193	Q05682-5;Q05682-4;E9PGZ1;C9J813	Q05682-5~CALD1
CALM2;CALM1	P0DP25;P0DP24;P0DP23;H0Y7A7;E7ETZ0;E7EMB3;Q96HY3;G3V361		0.917654	0.927406	1.11112	1.16683	1.02201	1.0601			13	11	97.3	87.2	16.837	0	292.11	801	0.207854	0.597154	0.302772	0.316722	0.0463083	0.347155	0.413901	0.675955	0.0451036	0.0379769	0.0632243	0.0293312	0.0208828	0.0156981	P0DP25;P0DP24;P0DP23;H0Y7A7;E7ETZ0;E7EMB3;Q96HY3;G3V361;M0QZ52;F8WBR5;G3V226;G3V479;C9J7T9;P02585	P0DP25~CALM2
CALML3	P27482	Calmodulin-like protein 3	NaN	NaN	0.806705	0.974347	1.00666	0.888818			3	1	23.5	13.4	16.891	0.00013753	3.748	12	0.668824	0.767839	0.23973	0.264861	0.8287	0.0116897	0.777402	0.999535	NaN	NaN	NaN	0.0939744	0.0197331	0.0672498	P27482	P27482~CALML3
CALR	P27797;K7EJB9	Calreticulin	0.961856	1.00726	1.01626	1.10272	1.02448	0.963228			32	32	75.8	75.8	48.141	0	323.31	2407	0.223804	0.814797	0.62787	0.906584	0.225468	0.944589	0.999874	0.606604	0.0313189	0.0145047	0.0311734	0.0257314	0.0258916	0.0421237	P27797;K7EJB9;K7EL50	P27797~CALR
CALU	O43852;O43852-3;O43852-6;O43852-10;O43852-5;O43852-13;O43852-14;O43852-9;O43852-15;O43852-11	Calumenin	0.983542	1.0409	1.04625	1.20968	1.05957	1.07901			18	5	65.4	12.7	37.106	0	323.31	1017	0.151435	0.849361	0.95831	0.918754	0.0522235	0.630213	0.40716	0.429128	0.0248138	0.0374546	0.067682	0.0510126	0.00694415	0.0211881	O43852;O43852-3;O43852-6;O43852-10;O43852-5;O43852-13;O43852-14;O43852-9;O43852-15;O43852-11;H0Y875;O43852-12	O43852~CALU
CALU	O43852-2;O43852-4;O43852-8	Calumenin	0.866675	1.04481	1.12313	1.28443	1.20976	1.16578			15	2	58.1	5.4	37.134	0.00013611	3.4676	49	0.329335	0.545766	0.348088	0.973939	0.0952555	0.689158	0.434766	0.398321	0.0566627	0.081092	0.0927063	0.0885173	0.0884245	0.0136271	O43852-2;O43852-4;O43852-8;O43852-7	O43852-2~CALU
CAMK1	Q14012;H7C071	Calcium/calmodulin-dependent protein kinase type 1	1.01018	0.917471	0.908485	0.816525	0.973197	0.814255			13	9	45.9	33.8	41.337	0	43.146	167	0.0953541	0.948611	0.889297	0.809255	0.042011	0.481029	0.0173791	0.761309	0.0471491	0.0478516	0.071212	0.0153817	0.0870844	0.0211064	Q14012;H7C071;C9JES6	Q14012~CAMK1
CAMK2D	D6R938;Q13557;Q13557-8;Q13557-6;Q13557-11;Q13557-12;Q13557-10;Q13557-3;Q13557-4;Q13557-9;Q13557-5	Calcium/calmodulin-dependent protein kinase type II subunit delta	0.956265	1.03056	1.07184	0.966852	0.976104	0.870164			24	2	57.6	10.4	56.298	0	323.31	509	0.440117	0.937664	0.905404	0.995279	0.799835	0.999131	0.268642	0.891221	0.0462288	0.0658848	0.0738173	0.0309076	0.032286	0.0412978	D6R938;Q13557;Q13557-8;Q13557-6;Q13557-11;Q13557-12;Q13557-10;Q13557-3;Q13557-4;Q13557-9;Q13557-5;H0Y9J2;H0Y9C2	D6R938~CAMK2D
CAMK2D	E9PF82;E9PBG7		NaN	NaN	NaN	NaN	NaN	NaN			23	0	52.7	0	60.004	0.0099322	1.0549	2	1	0.76724	NaN	NaN	NaN	NaN	NaN	NaN	NaN	NaN	NaN	NaN	NaN	NaN	E9PF82;E9PBG7;Q9UQM7;Q9UQM7-2;E7EQE4;E7ETC9	E9PF82~CAMK2D
CAMK2G	Q13555-6;Q13555-2;A0A2Q3DQE3;Q13555;Q13555-8;Q13555-11;Q13555-3;Q13555-7;Q13555-4;Q13555-5;Q5SWX3;Q13555-10;Q8WU40;H0Y6G2	Calcium/calmodulin-dependent protein kinase type II subunit gamma	0.845555	0.800709	0.877365	0.849905	0.915803	1.12003		+	21	2	53.9	9	65.227	0	143.93	156	0.225778	0.0498739	0.00103873	0.00022296	0.347143	0.242668	0.953432	0.979658	0.0160858	0.0264752	0.12103	0.0995622	0.050869	0.0535894	Q13555-6;Q13555-2;A0A2Q3DQE3;Q13555;Q13555-8;Q13555-11;Q13555-3;Q13555-7;Q13555-4;Q13555-5;Q5SWX3;Q13555-10;Q8WU40;H0Y6G2;H7C394;E9PBE8;D6RHX9;E7ERS6;D6RFJ0	Q13555-6~CAMK2G
CAMK4	Q16566	Calcium/calmodulin-dependent protein kinase type IV	NaN	NaN	NaN	NaN	NaN	NaN			3	2	10.1	8.5	51.925	0.0079249	1.1647	1	1	0.767032	NaN	NaN	NaN	NaN	NaN	NaN	NaN	NaN	NaN	NaN	NaN	NaN	Q16566	Q16566~CAMK4
CAMLG	P49069	Calcium signal-modulating cyclophilin ligand	1.01636	0.964976	1.07654	0.956138	1.08921	0.867239			7	7	36.8	36.8	32.952	0	104.97	66	0.445405	0.88786	0.956299	0.938864	0.999994	0.795077	0.960896	0.407976	0.0356771	0.0764038	0.0549666	0.0880591	0.0176571	0.0836303	P49069	P49069~CAMLG
CAMSAP1	Q5T5Y3-3;Q5T5Y3;Q5T5Y3-2	Calmodulin-regulated spectrin-associated protein 1	0.539878	0.795485	1.3089	1.31587	1.01304	1.43883			26	26	23.6	23.6	179.34	0	192.6	59	0.275335	0.767135	0.950399	0.662509	0.135358	0.775276	0.328118	0.955586	0.04798	NaN	0.28078	0.467859	0.0366787	0.0646289	Q5T5Y3-3;Q5T5Y3;Q5T5Y3-2	Q5T5Y3-3~CAMSAP1
CAMSAP2	Q08AD1-2;Q08AD1-3;Q08AD1	Calmodulin-regulated spectrin-associated protein 2	1.02043	1.00383	1.19808	1.30306	1.21105	0.987029			31	31	29	29	165.06	0	323.31	175	0.885401	0.694657	0.747421	0.944141	0.838006	0.996737	0.999826	0.999999	0.191425	0.066807	0.0382997	0.138597	0.103567	0.136105	Q08AD1-2;Q08AD1-3;Q08AD1;H0Y4Z1	Q08AD1-2~CAMSAP2
CAND1	Q86VP6;Q86VP6-2;A0A0C4DGH5	Cullin-associated NEDD8-dissociated protein 1	1.02204	1.02456	0.964191	0.959504	0.931858	0.857328			58	58	61.9	61.9	136.37	0	323.31	1304	0.246658	0.799807	0.896861	0.986974	0.993434	0.98875	0.111837	0.787375	0.0218846	0.0339337	0.0299192	0.0260092	0.0324828	0.0246553	Q86VP6;Q86VP6-2;A0A0C4DGH5;H0YH27;Q86VP6-3;F5H6I6;O75155-2;O75155;A0A3B3ISC4;F8WBB8	Q86VP6~CAND1
CANT1	Q8WVQ1-3;Q8WVQ1;K7EN15;Q8WVQ1-2	Soluble calcium-activated nucleotidase 1	1.13266	1.14457	0.959323	0.956435	0.970305	0.847535			14	14	56.6	56.6	38.945	0	32.812	135	0.153973	0.285385	0.124587	0.294516	0.999847	0.329486	0.0693331	0.863461	0.046077	0.0534711	0.0313156	0.0579888	0.016418	0.0382264	Q8WVQ1-3;Q8WVQ1;K7EN15;Q8WVQ1-2	Q8WVQ1-3~CANT1
CANX	P27824;P27824-2;P27824-3	Calnexin	0.987712	1.02557	1.09423	1.13372	1.09995	1.11856			45	45	59.5	59.5	67.567	0	323.31	2163	0.433787	0.520489	0.683387	0.855239	0.570029	0.77951	0.365647	0.419324	0.0135544	0.0182867	0.0369966	0.0321817	0.0126855	0.0439692	P27824;P27824-2;P27824-3;D6RGY2;H0Y9Q7;D6RDP7;D6RB85;D6RFL1;D6RAU8;H0Y9H1;D6RAQ8;D6RHJ3;D6RD16	P27824~CANX
CAP1	Q01518	Adenylyl cyclase-associated protein 1	0.985711	0.969388	0.988752	0.964089	1.09353	1.14634			38	1	72.8	4.8	51.901	0	323.31	1023	0.094554	0.828891	0.751925	0.744198	0.905655	0.999864	0.0639762	0.183733	0.0564343	0.0399375	0.0140872	0.027885	0.0310214	0.0294123	Q01518;Q5T0R1;Q5T0R4;Q5T0R3;Q5T0R2;Q5T0R7;Q5T0R6;Q5T0R5;Q5T0S3;Q5T0R8	Q01518~CAP1
CAP1	Q01518-2	Adenylyl cyclase-associated protein 1	NaN	NaN	NaN	NaN	1.0989	0.980878			38	1	72.8	4.6	51.83	0.00015545	8.8299	12	1	0.767447	NaN	NaN	NaN	NaN	NaN	NaN	NaN	NaN	NaN	NaN	NaN	0.0757101	Q01518-2;Q5T0R9	Q01518-2~CAP1
CAP2	P40123;A0A087WZ15;E9PDI2;A0A087X0J3;P40123-2;B7Z385	Adenylyl cyclase-associated protein 2;Adenylyl cyclase-associated protein	0.854855	0.824914	0.99104	0.900889	1.00349	0.959152			23	22	63.5	61.8	52.823	0	284.51	491	0.210882	0.0739085	0.0212387	0.0218401	0.0803146	0.622594	0.653157	0.999995	0.00708563	0.0285239	0.0345362	0.0290528	0.0304841	0.0387806	P40123;A0A087WZ15;E9PDI2;A0A087X0J3;P40123-2;B7Z385;P40123-3;F8WDB9;F8WEW0	P40123~CAP2
CAPN1	P07384	Calpain-1 catalytic subunit	0.910808	0.814606	1.04726	0.924146	1.02225	0.826519	+		39	39	60.2	60.2	81.889	0	323.31	888	0.0145655	0.0885182	0.0889373	0.00722068	0.279702	0.999892	0.00398959	0.991559	0.0388762	0.0183448	0.0229041	0.0339609	0.0405294	0.0188315	P07384;E9PRM1;E9PJJ3;E9PLC9;E9PMC6;E9PJA6;E9PSA6;E9PQB3;E9PL37;E9PLX0;E9PIA9	P07384~CAPN1
CAPN13	Q6MZZ7-2;Q6MZZ7	Calpain-13	NaN	NaN	NaN	NaN	NaN	NaN			1	1	2.8	2.8	48.002	0.0089904	1.0992	24	1	0.76734	NaN	NaN	NaN	NaN	NaN	NaN	NaN	NaN	NaN	NaN	NaN	NaN	Q6MZZ7-2;Q6MZZ7	Q6MZZ7-2~CAPN13
CAPN2	P17655;P17655-2	Calpain-2 catalytic subunit	0.93258	0.839857	0.951978	0.897207	1.08156	1.05519			31	31	63.7	63.7	79.994	0	323.31	1063	0.223749	0.0533498	0.0270769	0.000183874	0.829538	0.949598	0.552337	0.652713	0.0148306	0.0206158	0.0326006	0.022829	0.0600956	0.0311681	P17655;P17655-2;C9JWY7	P17655~CAPN2
CAPN5	E7EV01;O15484;A0A3B3IRX8	Calpain-5	1.15251	1.01107	1.09612	0.910622	0.813223	0.603117	+		17	17	31.8	31.8	77.469	0	32.127	207	0.00853608	0.236985	0.0629219	0.701108	0.933995	0.99418	0.00241283	0.730547	0.0422939	0.00933844	0.0742107	0.0633303	0.126656	0.0179026	E7EV01;O15484;A0A3B3IRX8;K7EP62;E9PS73	E7EV01~CAPN5
CAPN7	Q9Y6W3	Calpain-7	1.11987	0.975061	0.912771	0.950564	0.977938	0.91701			22	22	33.8	33.8	92.651	0	47.749	142	0.96368	0.633118	0.734736	0.792963	0.866662	0.950136	0.908676	0.988304	0.0784499	0.0745505	0.106537	0.0620055	0.100792	0.0419266	Q9Y6W3;H7C1B7;F8WCZ1;F8WDQ3	Q9Y6W3~CAPN7
CAPNS1	P04632;K7ELJ7;A0A0C4DGQ5;K7EKD8;K7EIV0;A0A075B7C0;U3KQE2;K7EM73	Calpain small subunit 1	0.98502	1.04565	1.0882	1.05513	1.08431	0.962653			12	12	85.1	85.1	28.315	0	311.12	463	0.472671	0.909747	0.993235	0.954661	0.834128	0.959663	0.820197	0.514544	0.0177293	0.0736145	0.0422998	0.0464665	0.0552607	0.0405664	P04632;K7ELJ7;A0A0C4DGQ5;K7EKD8;K7EIV0;A0A075B7C0;U3KQE2;K7EM73;U3KPR7;K7EMQ1;K7ES78;Q96L46	P04632~CAPNS1
CAPRIN1	Q14444-2;Q14444;G3V153;E9PLA9	Caprin-1	1.12123	1.05729	1.07958	1.04532	1.00718	1.06531			18	18	42.2	42.2	76.861	0	323.31	612	0.746759	0.379009	0.361179	0.646812	0.999707	0.998398	0.999984	0.817913	0.0284845	0.0515179	0.0298449	0.0157487	0.0159601	0.019366	Q14444-2;Q14444;G3V153;E9PLA9	Q14444-2~CAPRIN1
CAPS	Q13938-4;Q13938;K7ES72;Q13938-3	Calcyphosin	1.09352	1.06952	1.57924	1.96786	1.1213	0.800088	+		10	10	52.9	52.9	20.967	0	273.65	541	0.000615385	0.649333	0.772786	0.664164	3.55e-07	9.97e-05	0.0236996	0.0341816	0.0503952	0.0394823	0.0156528	0.0334414	0.0761859	0.0381511	Q13938-4;Q13938;K7ES72;Q13938-3	Q13938-4~CAPS
CAPZA1	P52907	F-actin-capping protein subunit alpha-1	1.02379	1.13894	0.945186	0.971256	0.980118	1.03589			13	11	73.1	63.6	32.922	0	323.31	495	0.590341	0.159746	0.738799	0.0827052	0.997073	0.561524	0.760636	0.998461	0.0342634	0.0264423	0.0347255	0.02955	0.0440556	0.0576856	P52907	P52907~CAPZA1
CAPZA2	P47755;F8W9N7;A0A0D9SET8;C9JUG7;P47755-2	F-actin-capping protein subunit alpha-2	0.961996	0.938994	0.893772	0.915226	0.850872	0.915052			15	13	74.1	64.7	32.949	0	323.31	797	0.77794	0.685654	0.415564	0.211334	0.580391	0.796911	0.483534	0.679987	0.0124902	0.0409589	0.0362143	0.0354663	0.064535	0.0337923	P47755;F8W9N7;A0A0D9SET8;C9JUG7;P47755-2;F8WED3	P47755~CAPZA2
CAPZB	P47756-2;B1AK87;B1AK88;P47756;B1AK85	F-actin-capping protein subunit beta	1.00384	1.00518	0.985489	0.989636	1.04781	1.06151			18	18	67.6	67.6	30.628	0	323.31	849	0.0634058	0.691685	0.989033	0.867607	0.975527	0.799526	0.140106	0.0768901	0.0212807	0.0197788	0.00371562	0.00263265	0.0148233	0.0260037	P47756-2;B1AK87;B1AK88;P47756;B1AK85	P47756-2~CAPZB
CARHSP1	Q9Y2V2;H3BSW7;H3BUY4;H3BPY5;H3BNU9;H3BTK3;I3L3X8	Calcium-regulated heat stable protein 1	1.15957	1.35688	1.07397	1.43742	0.928193	1.03289			10	10	83.7	83.7	15.892	0	189.97	192	0.0927622	0.549363	0.559685	0.438609	0.0275894	0.603649	0.772277	0.999968	0.0459517	0.172398	0.0122419	0.139117	0.0860115	0.0638365	Q9Y2V2;H3BSW7;H3BUY4;H3BPY5;H3BNU9;H3BTK3;I3L3X8	Q9Y2V2~CARHSP1
CARKD	Q8IW45;Q8IW45-2;Q8IW45-4	ATP-dependent (S)-NAD(P)H-hydrate dehydratase	0.741573	1.02924	0.991649	1.04707	0.966762	0.969464			7	7	30.5	30.5	36.576	0	17.065	53	0.960033	0.489357	0.359376	0.689575	0.995986	0.979967	0.999961	0.998168	0.054558	0.161521	0.139384	0.144739	0.0721827	0.0370157	Q8IW45;Q8IW45-2;Q8IW45-4;Q8IW45-3	Q8IW45~CARKD
CARM1	Q86X55-1;Q86X55;Q86X55-2;K7EQA8	Histone-arginine methyltransferase CARM1	0.949251	0.876496	0.800651	0.713094	0.942266	0.915554			17	17	41.9	41.9	63.459	0	100.34	271	0.158512	0.713301	0.998869	0.514734	0.0244034	0.243628	0.278084	0.675623	0.0372661	0.0180739	0.0817344	0.00554385	0.0495424	0.0822292	Q86X55-1;Q86X55;Q86X55-2;K7EQA8;K7EPK1;K7EK20;K7EIQ8;K7EQB9	Q86X55-1~CARM1
CARS	P49589-3;P49589;B4DKY1;P49589-2	Cysteine--tRNA ligase, cytoplasmic	0.85405	0.855475	0.858158	0.791302	0.885609	0.890566	+	+	36	36	55.1	55.1	94.637	0	229.24	766	0.00900581	0.0302	0.0012518	0.000956946	0.000465285	0.00423111	0.065989	0.00978393	0.00768041	0.00859354	0.0094235	0.0233655	0.0367433	0.0219745	P49589-3;P49589;B4DKY1;P49589-2;E9PLP0;E9PRS8;C9JLN0	P49589-3~CARS
CARS2	Q9HA77	Probable cysteine--tRNA ligase, mitochondrial	1.08932	1.04834	0.82353	0.703709	0.84676	0.665148	+		15	15	34.9	34.9	62.223	0	55.732	214	0.0113248	0.506393	0.833181	0.601867	0.00387254	0.066267	0.000718645	0.148105	0.066956	0.0637456	0.031972	0.0591134	0.03639	0.0148005	Q9HA77;H0YFF0;F5H579;A0A087WWV1;H0YFV1;F5H623	Q9HA77~CARS2
CASC3	O15234	Protein CASC3	0.851217	1.18949	1.06092	1.20089	0.888084	1.0623			18	18	27.3	27.3	76.277	0	323.31	79	0.622691	0.295143	0.772503	0.27761	0.872113	0.94278	0.996175	0.897781	0.0397866	0.154395	0.132598	0.0666554	0.0653822	0.0965662	O15234;J3KSY7;K7EQ38	O15234~CASC3
CASC4	Q6P4E1-5;Q6P4E1;Q6P4E1-4;Q6P4E1-2;A0A3B3IRW9	Protein CASC4	0.819688	0.701166	0.871995	1.03356	1.01187	0.983977			12	12	33	33	47.308	0	197.57	191	0.982316	0.132694	0.297305	0.022634	0.999163	0.999402	0.990728	0.999695	0.0749468	0.00431328	0.111522	0.0596968	0.0779304	0.0686054	Q6P4E1-5;Q6P4E1;Q6P4E1-4;Q6P4E1-2;A0A3B3IRW9;H0YMR0;H0YM51;Q6P4E1-3	Q6P4E1-5~CASC4
CASC5	Q8NG31-2;Q8NG31;Q8NG31-4;E9PPJ1;Q8NG31-3	Protein CASC5	NaN	NaN	1.39623	1.27523	1.31042	1.59541			9	9	4.1	4.1	262.63	0	14.383	24	1	0.768034	NaN	NaN	NaN	NaN	NaN	NaN	NaN	NaN	NaN	NaN	0.175701	NaN	Q8NG31-2;Q8NG31;Q8NG31-4;E9PPJ1;Q8NG31-3;H0YCZ2;H0YN41	Q8NG31-2~CASC5
CASK	O14936-3;A0A2U3TZM4;A0A2R8Y6F8;O14936-4;A0A2U3TZN6;A0A2R8YFN5;A0A2R8Y3B3;Q5JS74;Q5JS72	Peripheral plasma membrane protein CASK	1.08581	1.08757	0.929906	1.01531	0.909655	0.852198			25	0	35	0	102.11	0	210.98	474	0.0911022	0.359118	0.448477	0.239708	0.76058	0.425825	0.190725	0.920535	0.020561	0.0638205	0.0227522	0.0690587	0.0523714	0.0318952	O14936-3;A0A2U3TZM4;A0A2R8Y6F8;O14936-4;A0A2U3TZN6;A0A2R8YFN5;A0A2R8Y3B3;Q5JS74;Q5JS72;A0A2R8YEJ7;A0A2R8Y6D8;A0A2R8YGH2;A0A2R8Y4K4;A0A2R8Y7X6;A0A2R8Y472	O14936-3~CASK
CASKIN2	Q8WXE0;Q8WXE0-2	Caskin-2	0.839713	0.703395	1.45846	1.65866	1.39679	1.42288			20	18	26.4	24.6	126.78	0	210.27	54	0.286263	0.724067	0.541977	0.669914	0.11925	0.334098	0.351335	0.597999	0.0632027	0.183057	0.327673	0.066456	0.114827	0.13226	Q8WXE0;Q8WXE0-2;J3QRN1	Q8WXE0~CASKIN2
CASP1	G3V169;P29466-2;P29466;P29466-3;H0YEC7;B4DVD8;P29466-4	Caspase;Caspase-1;Caspase-1 subunit p20;Caspase-1 subunit p10	0.93566	0.968707	0.975316	0.840606	0.82413	0.652722			9	8	34.1	31.6	40.943	0	23.069	73	0.19171	0.450358	0.269382	0.955913	0.412935	0.819839	0.0170563	0.437392	0.0789749	0.0507105	0.0961929	0.0912034	0.00196265	0.125478	G3V169;P29466-2;P29466;P29466-3;H0YEC7;B4DVD8;P29466-4;P29466-5;A0A1W2PRX7;Q5FBZ0	G3V169~CASP1
CASP2	P42575;P42575-2	Caspase-2;Caspase-2 subunit p18;Caspase-2 subunit p13;Caspase-2 subunit p12	1.17559	1.11088	1.15094	1.34832	0.970632	1.09569			15	15	41.4	41.4	50.685	0	87.812	161	0.215398	0.479806	0.255772	0.676071	0.090959	0.702688	0.909128	0.981672	0.0164042	0.0721509	0.027106	0.0982846	0.140897	0.0942437	P42575;P42575-2;C9JRR9;A0A087WYM1	P42575~CASP2
CASP3	P42574;C9JXR7;A8MVM1	Caspase-3;Caspase-3 subunit p17;Caspase-3 subunit p12	1.07855	1.04771	0.926968	1.04861	0.959603	0.842799			8	8	39.4	39.4	31.608	0	137.26	203	0.0571224	0.280177	0.142233	0.665739	0.922158	0.706007	0.0426207	0.881383	0.02051	0.0348363	0.045047	0.0514945	0.0175714	0.0327175	P42574;C9JXR7;A8MVM1	P42574~CASP3
CASP4	P49662;P49662-2;P49662-4;E9PMT1	Caspase-4;Caspase-4 subunit 1;Caspase-4 subunit 2	1.08424	0.911856	0.827962	0.616216	0.881019	0.692158			14	14	49.1	49.1	43.262	0	149.06	112	0.0970945	0.872714	0.98915	0.865403	0.0408813	0.283959	0.0468215	0.823599	0.113475	0.0446156	0.112474	0.0346687	0.0704307	0.12281	P49662;P49662-2;P49662-4;E9PMT1;P49662-5;P49662-3;P51878-3;P51878-6;P51878-2;P51878;P51878-5;H0YD34;H7C0P5	P49662~CASP4
CASP6	P55212;D6RHU3	Caspase-6;Caspase-6 subunit p18;Caspase-6 subunit p11	1.08083	0.975979	0.972951	0.906999	0.954035	0.701084			8	8	42	42	33.31	0	33.147	147	0.573745	0.507299	0.360791	0.950739	0.958559	0.999734	0.493751	0.999944	0.0510871	0.0786157	0.0786755	0.116826	0.124197	0.0446301	P55212;D6RHU3;D6RBM3;P55212-2	P55212~CASP6
CASP7	P55210;P55210-3;Q5SVL2;A0A0A0MRL7;P55210-4	Caspase-7;Caspase-7 subunit p20;Caspase-7 subunit p11	0.861834	1.25385	1.0193	1.13004	0.805433	0.701607			11	5	46.5	20.5	34.276	0	144.79	104	0.133406	0.19604	0.281177	0.350252	0.928861	0.999969	0.108551	0.902336	0.00431215	0.118404	0.0215261	0.053486	0.133141	0.117075	P55210;P55210-3;Q5SVL2;A0A0A0MRL7;P55210-4	P55210~CASP7
CASP8	Q14790-3;Q14790-2;Q14790;Q14790-4;Q14790-9;E7ETB7;E7EQ06;A0A0A0MS31;Q14790-6;Q14790-5;Q14790-8;Q14790-7;E7EQ01;E7EVN1	Caspase-8;Caspase-8 subunit p18;Caspase-8 subunit p10	1.29952	1.3137	0.808753	0.967088	0.790154	0.616829			6	4	18.2	14.2	45.928	0	14.315	58	0.147344	0.586965	0.631129	0.306831	0.999988	0.905784	0.561075	0.0817626	0.184749	0.0903432	0.0364927	0.288819	NaN	0.0655112	Q14790-3;Q14790-2;Q14790;Q14790-4;Q14790-9;E7ETB7;E7EQ06;A0A0A0MS31;Q14790-6;Q14790-5;Q14790-8;Q14790-7;E7EQ01;E7EVN1;H7C0E2	Q14790-3~CASP8
CASP9	Q5JRU2;F8VVS7;P55211-2;P55211-4;P55211;A0A087WX72;H0Y3S8;Q5JRU8;P55211-3	Caspase;Caspase-9;Caspase-9 subunit p35;Caspase-9 subunit p10	NaN	NaN	NaN	NaN	NaN	NaN			2	2	18	18	28.764	0	16.486	15	1	0.768128	NaN	NaN	NaN	NaN	NaN	NaN	NaN	NaN	NaN	NaN	NaN	NaN	Q5JRU2;F8VVS7;P55211-2;P55211-4;P55211;A0A087WX72;H0Y3S8;Q5JRU8;P55211-3	Q5JRU2~CASP9
CASQ1	P31415	Calsequestrin-1	NaN	1.23818	1.16505	1.43895	0.675243	1.43232			1	1	3.3	3.3	45.16	0.0061335	1.2698	16	1	0.777212	NaN	NaN	NaN	NaN	NaN	NaN	NaN	NaN	NaN	NaN	NaN	NaN	P31415	P31415~CASQ1
CAST	P20810-6;P20810-7;P20810-10;P20810-9;P20810-5;A0A0C4DGB5;P20810;E7EVY3;P20810-8;E7ES10;B7Z574;P20810-4;P20810-2;E9PCH5;E9PDE4;P20810-3;F8W7E0	Calpastatin	0.996771	1.0255	0.797306	0.722441	0.861829	0.868258	+		43	43	57.9	57.9	84.942	0	323.31	788	0.00100901	0.329911	0.410969	0.624876	1.38e-06	0.000202482	0.0354176	0.0161053	0.0290698	0.0274282	0.0119362	0.0176162	0.0159032	0.0369847	P20810-6;P20810-7;P20810-10;P20810-9;P20810-5;A0A0C4DGB5;P20810;E7EVY3;P20810-8;E7ES10;B7Z574;P20810-4;P20810-2;E9PCH5;E9PDE4;P20810-3;F8W7E0;H0Y7F0;H0Y9H6;E9PSG1;H0YA91;E7EQ12;E7EQA0;H0YD33;A0A0A0MR45;H0Y944;D6RBR1;E7EN75;D6RGF7;A0A0C4DGD1;E7EQK6;D6RC54;D6RAA8;D6RBZ8	P20810-6~CAST
CAT	P04040	Catalase	0.65938	0.770743	1.28351	1.54974	1.14676	0.745776	+		25	25	57.1	57.1	59.755	0	212.53	646	0.00103846	0.0691776	0.00476626	0.0230715	0.000700324	0.0303086	0.00476011	0.41854	0.0482304	0.0467376	0.0797428	0.0580421	0.0651175	0.0323796	P04040	P04040~CAT
CAV1	Q03135;E9PCT5	Caveolin-1;Caveolin	0.943179	1.04056	0.853815	0.582863	1.19294	1.54737	+		11	3	68	19.1	20.471	0	323.31	430	0.00170848	0.353255	0.325804	0.896935	0.0066776	0.407374	0.0178383	0.372203	0.0499826	0.0398946	0.00785177	0.0988199	0.0561928	0.0163321	Q03135;E9PCT5;P56539	Q03135~CAV1
CAV2	P51636-2	Caveolin-2	0.849443	0.90099	0.943682	0.743005	1.11426	1.32753	+		5	1	53	12.8	16.828	0	72.054	77	0.00607836	0.92158	0.917606	0.998431	0.0151603	0.991908	0.111409	0.692148	0.0774246	0.445075	0.040493	0.0742904	0.0548657	0.0720227	P51636-2	P51636-2~CAV2
CBFB	J3KS23;J3KRT0		NaN	NaN	NaN	NaN	NaN	NaN			6	1	79.3	12.2	9.6798	0.0027569	1.6189	20	1	0.78494	NaN	NaN	NaN	NaN	NaN	NaN	NaN	NaN	NaN	NaN	NaN	NaN	J3KS23;J3KRT0	J3KS23~CBFB
CBFB	Q13951	Core-binding factor subunit beta	1.09931	0.953379	0.921267	0.937429	1.04877	1.01224			9	0	46.7	0	21.508	0.00013598	3.4493	26	0.542058	0.266688	0.307165	0.501833	0.950542	0.750632	0.95912	0.750884	0.0661446	0.0600721	0.0555461	0.0440958	0.0246862	0.0846961	Q13951	Q13951~CBFB
CBFB	Q13951-2;H3BSC0	Core-binding factor subunit beta	1.00493	0.977751	1.01851	1.14629	0.927042	0.982723			9	2	44.9	9.6	21.991	0	181.13	223	0.299868	0.49288	0.675037	0.508364	0.639257	0.926727	0.524694	0.898021	0.0641695	0.0354923	0.0109173	0.0449759	0.0804638	0.0363344	Q13951-2;H3BSC0;J3KTD8	Q13951-2~CBFB
CBL	P22681;A0A1B0GW38;A0A0U1RQX8;A0A0U1RR39	E3 ubiquitin-protein ligase CBL	1.07139	0.970944	1.02111	0.985418	0.940339	0.907617			26	25	43	42.2	99.632	0	151.81	241	0.804898	0.880223	0.960922	0.944711	0.999997	0.867763	0.808994	0.918928	0.0691301	0.0318014	0.0697153	0.0193128	0.0115954	0.0354932	P22681;A0A1B0GW38;A0A0U1RQX8;A0A0U1RR39;A0A0U1RRJ5	P22681~CBL
CBLB	H0Y3L9;Q13191;B5MC15;A0A2R8Y8D8;A0A2R8Y5E1;A0A2R8YFD4;Q13191-3;Q13191-2	E3 ubiquitin-protein ligase CBL-B	NaN	NaN	0.923607	NaN	NaN	NaN			8	7	8.5	7.7	112.83	0	18.433	7	1	0.785029	NaN	NaN	NaN	NaN	NaN	NaN	NaN	NaN	NaN	NaN	NaN	NaN	H0Y3L9;Q13191;B5MC15;A0A2R8Y8D8;A0A2R8Y5E1;A0A2R8YFD4;Q13191-3;Q13191-2;A0A2R8YDW4;A0A2R8Y582;C9JU85;A0A2R8Y7I2	H0Y3L9~CBLB
CBLL1	C9J2P9;Q75N03-2;Q75N03	E3 ubiquitin-protein ligase Hakai	1.25801	1.29872	0.890359	1.08377	0.960079	1.02746			6	6	24.2	24.2	36.301	0.00015307	8.0319	32	0.413195	0.06913	0.00770125	0.0122647	0.996875	0.70471	0.999991	1	0.0500798	0.0421029	NaN	0.0698414	0.0612398	0.0556452	C9J2P9;Q75N03-2;Q75N03;C9K074	C9J2P9~CBLL1
CBR1	P16152;E9PQ63;P16152-2	Carbonyl reductase [NADPH] 1	0.896925	0.865915	1.08154	1.12847	0.91109	0.819696			17	8	75.5	38.6	30.375	0	323.31	675	0.202518	0.142924	0.00927454	0.00210415	0.494086	0.933618	0.340567	1	0.0215674	0.00898685	0.0671688	0.0925549	0.0406304	0.0370576	P16152;E9PQ63;P16152-2	P16152~CBR1
CBR3	O75828	Carbonyl reductase [NADPH] 3	1.1196	1.18648	1.03064	1.35485	1.01011	0.947024	+	+	16	14	73.3	62.8	30.85	0	126.01	365	0.0235745	0.0289787	0.0309116	0.00079516	0.0167971	0.943908	0.992207	0.999923	0.0290943	0.0095289	0.101118	0.0118845	0.0451635	0.0470606	O75828	O75828~CBR3
CBS	P0DN79;P35520;P35520-2	Cystathionine beta-synthase	NaN	NaN	0.762139	NaN	0.790739	1.2397			8	8	23.6	23.6	60.586	0	16.216	28	0.0278342	0.784748	0.680541	0.999567	0.841615	0.972346	0.993051	0.997797	NaN	NaN	NaN	NaN	0.0723759	0.0188093	P0DN79;P35520;P35520-2;C9JMA6;H7C1W6;H7C2W0;H7C2H4	P0DN79~CBS
CBWD2;CBWD1;CBWD3;CBWD5;CBWD6;CBWD7	Q8IUF1;Q9BRT8;C9J3G2;Q9BRT8-3;A0A087X140;A0A0A0MRU4;Q5RIB0;A0A0A6YYH9;Q5JTY5;Q5JTY5-2;A0A087WWG3;Q9BRT8-2;Q5RIA9-3;Q5RIA9;Q4V339;H0Y5V3;A0A0B4J2F1;H0Y857;Q5RIB3	COBW domain-containing protein 2;COBW domain-containing protein 1;COBW domain-containing protein 3;COBW domain-containing protein 5;COBW domain-containing protein 6	1.00892	0.994636	1.04202	1.13562	1.0652	1.38452	+		8	8	32.4	32.4	44.034	0	26.136	101	0.00792705	0.517058	0.519187	0.999347	0.553169	0.998736	0.00106294	0.905813	0.0586878	0.0272689	0.0295779	0.0397825	0.0273698	0.0435807	Q8IUF1;Q9BRT8;C9J3G2;Q9BRT8-3;A0A087X140;A0A0A0MRU4;Q5RIB0;A0A0A6YYH9;Q5JTY5;Q5JTY5-2;A0A087WWG3;Q9BRT8-2;Q5RIA9-3;Q5RIA9;Q4V339;H0Y5V3;A0A0B4J2F1;H0Y857;Q5RIB3;F8WEU0;Q9BRT8-4;Q5RIA9-2;A0A087WZQ3;F8WEG4;A0A087WTC0;F2Z2T4;E7EUZ7;A0A0B4J2E3;A0A087WYD2;Q5JTY2;A0A087WU37;Q6NVZ8;Q5RIB5;A0A0B4J1T6;A0A087X1C0	Q8IUF1~CBWD2
CBX1	P83916;J3KS05;B5MD17;K7ELA4;C9JWS9	Chromobox protein homolog 1	1.07956	1.12868	1.03825	1.39528	1.10125	1.1791	+		11	10	46.5	37.8	21.418	0	323.31	292	0.0149784	0.226214	0.733851	0.0515071	0.00185151	0.950794	0.118976	0.332143	0.0602748	0.050556	0.0369183	0.055702	0.0400467	0.0414242	P83916;J3KS05;B5MD17;K7ELA4;C9JWS9	P83916~CBX1
CBX3	Q13185;S4R2Y4	Chromobox protein homolog 3	1.28484	1.37045	1.25621	1.62815	1.13339	1.28982	+		10	8	58.5	43.2	20.811	0	227.19	130	0.0208373	0.349386	0.288919	0.159232	0.00335036	0.307625	0.11834	0.68315	0.0413778	0.215209	0.103121	0.134932	0.0449463	0.0207615	Q13185;S4R2Y4;C9JMM0;B8ZZ43	Q13185~CBX3
CBX4	O00257	E3 SUMO-protein ligase CBX4	NaN	NaN	NaN	NaN	NaN	NaN			3	3	5.2	5.2	61.367	0.0085189	1.1338	20	1	0.784837	NaN	NaN	NaN	NaN	NaN	NaN	NaN	NaN	NaN	NaN	NaN	NaN	O00257;O00257-3	O00257~CBX4
CBX5	P45973	Chromobox protein homolog 5	1.12573	1.18325	1.09589	1.54193	1.07388	1.25683	+		12	11	65.4	59.2	22.225	0	168.3	291	0.00538745	0.189813	0.0589039	0.0319778	0.000643962	0.186954	0.00852404	0.177239	0.0678649	0.0371598	0.0669833	0.0560529	0.0512174	0.0652156	P45973;F8VNY3	P45973~CBX5
CBX8	Q9HC52	Chromobox protein homolog 8	1.05422	0.961448	1.25647	1.05021	0.957093	1.03488			13	7	46.3	26.5	43.395	0	40.571	45	0.548265	0.829301	0.986152	0.758188	0.838113	0.534795	0.752038	0.999663	0.0516165	0.109291	0.0813937	0.112583	0.0335093	0.184568	Q9HC52	Q9HC52~CBX8
CC2D1A	Q6P1N0;Q6P1N0-2	Coiled-coil and C2 domain-containing protein 1A	1.02064	0.996267	1.11916	1.0936	0.966187	0.937765			32	32	43.5	43.5	104.06	0	186.43	236	0.0530569	0.940421	0.879807	0.864584	0.492357	0.265044	0.295926	0.989133	0.0602394	0.016913	0.0451349	0.0490652	0.0202246	0.0238315	Q6P1N0;Q6P1N0-2;K7EMP1;K7EJY5	Q6P1N0~CC2D1A
CC2D1B	H7C1U3;Q5T0F9-2;Q5T0F9;H0Y517;Q5T0F9-3	Coiled-coil and C2 domain-containing protein 1B	0.944517	0.995766	0.9392	0.891203	0.931992	0.815606			20	20	42.4	42.4	74.494	0	78.507	199	0.150313	0.612226	0.436977	0.956737	0.277493	0.934117	0.0628885	0.951497	0.0150434	0.0227915	0.0569401	0.0892737	0.022948	0.0569176	H7C1U3;Q5T0F9-2;Q5T0F9;H0Y517;Q5T0F9-3;Q5T0F9-4	H7C1U3~CC2D1B
CCAR1	Q8IX12-2;Q8IX12;A0A0C4DGG8;F5H2E6;F5H1H2	Cell division cycle and apoptosis regulator protein 1	1.05049	1.04004	1.09712	1.22841	1.06392	1.09995			33	33	37.1	37.1	131.04	0	150.49	535	0.0756502	0.50279	0.410486	0.409216	0.00997498	0.964974	0.391057	0.940032	0.00927756	0.0201384	0.0576851	0.0657969	0.043949	0.0413953	Q8IX12-2;Q8IX12;A0A0C4DGG8;F5H2E6;F5H1H2;F5H3E1;H0YFJ7;F5H7M9	Q8IX12-2~CCAR1
CCAR2	Q8N163-2;Q8N163;H0YB24;G3V119	Cell cycle and apoptosis regulator protein 2	1.05531	1.13364	1.13012	1.19739	0.950233	1.04256	+		39	39	53	53	103.14	0	225.29	578	0.00119626	0.32269	0.532815	0.0883514	0.000441009	0.0116768	0.296395	0.990266	0.0563647	0.0387428	0.0281068	0.0262888	0.00529421	0.0103368	Q8N163-2;Q8N163;H0YB24;G3V119;A0A087X2B6;E5RFJ3;E5RHJ4;H0YC69;H0YC58;E5RGU7;E5RHH8	Q8N163-2~CCAR2
CCBL1	B7Z4W5;Q16773;Q16773-2	Kynurenine--oxoglutarate transaminase 1	0.89295	1.14334	1.2752	1.28669	1.0535	1.45678			9	9	20	20	57.668	0	19.428	58	0.875991	0.612285	0.991986	0.449247	0.735219	0.962275	0.9208	0.999646	0.0688492	0.196272	0.115758	0.110855	0.100059	0.276674	B7Z4W5;Q16773;Q16773-2;Q5T278;Q16773-3;Q5T276	B7Z4W5~CCBL1
CCBL2	Q6YP21-3;Q6YP21;A0A0A0MRN7	Kynurenine--oxoglutarate transaminase 3	0.940914	1.04523	0.950598	0.818538	0.808077	0.828766			14	14	39.3	39.3	47.752	0	44.003	246	0.0630387	0.298856	0.540448	0.338779	0.0846662	0.747841	0.042456	0.101491	0.00637271	0.0114566	0.0143673	0.0429935	0.0533706	0.0257784	Q6YP21-3;Q6YP21;A0A0A0MRN7;Q6YP21-2	Q6YP21-3~CCBL2
CCDC101	Q96ES7	SAGA-associated factor 29 homolog	NaN	0.874434	0.955052	1.08857	0.968772	0.705451			6	6	36.5	36.5	33.238	0	23.933	29	0.366348	0.785883	0.23991	0.527636	0.91785	0.973502	0.0666924	0.930764	NaN	NaN	0.151908	0.108188	0.0423114	0.0840336	Q96ES7;H3BN84;H3BPL5	Q96ES7~CCDC101
CCDC102A	Q96A19	Coiled-coil domain-containing protein 102A	NaN	NaN	NaN	NaN	NaN	NaN			8	8	20.2	20.2	62.595	0	29.923	12	1	0.785769	NaN	NaN	NaN	NaN	NaN	NaN	NaN	NaN	NaN	NaN	NaN	NaN	Q96A19	Q96A19~CCDC102A
CCDC109B	Q9NWR8	Calcium uniporter regulatory subunit MCUb, mitochondrial	1.06562	1.13661	1.09823	1.04866	0.962228	0.848226			4	4	12.5	12.5	39.082	0.00014857	6.6121	63	0.700566	0.770494	0.897988	0.691057	0.990274	1	0.674412	0.995735	0.0451428	0.0238501	0.0933728	0.0228433	0.127564	0.0779468	Q9NWR8	Q9NWR8~CCDC109B
CCDC115	Q96NT0;F8WCZ3	Coiled-coil domain-containing protein 115	0.87597	0.963528	1.00485	0.907877	1.07948	0.858298			5	5	32.2	32.2	19.76	0	16.429	43	0.182618	0.333667	0.0462659	0.480153	0.359419	0.996356	0.089956	0.983229	0.0418177	0.0274174	0.056492	0.013692	0.0332765	0.0563964	Q96NT0;F8WCZ3;B8ZZ99;Q96NT0-2	Q96NT0~CCDC115
CCDC12	J3KR35;Q8WUD4;S4R331;C9JUN5	Coiled-coil domain-containing protein 12	1.0905	1.25872	0.885111	1.06732	0.690342	1.01404			4	4	34.1	34.1	20.501	0	43.335	72	0.921819	0.277894	0.999695	0.150603	0.999598	0.999178	0.999642	0.810619	0.0373009	0.0418419	0.1457	0.0806644	0.286438	0.0423918	J3KR35;Q8WUD4;S4R331;C9JUN5	J3KR35~CCDC12
CCDC124	Q96CT7;M0R2F5	Coiled-coil domain-containing protein 124	1.15809	1.07894	0.963558	0.972323	0.927193	0.896171			11	11	43.9	43.9	25.835	0	41.36	317	0.966934	0.263012	0.069149	0.193308	0.991703	0.956864	0.999532	0.991338	0.0426582	0.0588835	0.0435638	0.0705816	0.086392	0.063955	Q96CT7;M0R2F5	Q96CT7~CCDC124
CCDC130	P13994	Coiled-coil domain-containing protein 130	NaN	NaN	NaN	NaN	NaN	NaN			4	4	17.2	17.2	44.802	0	99.374	2	1	0.785658	NaN	NaN	NaN	NaN	NaN	NaN	NaN	NaN	NaN	NaN	NaN	NaN	P13994;K7EJZ6;K7ELI4	P13994~CCDC130
CCDC132	Q96JG6;H0Y7Q2	Coiled-coil domain-containing protein 132	1.08527	0.968362	0.939909	0.877231	0.934305	0.931998			28	1	37.8	1.7	111.17	0	323.31	210	0.354863	0.76391	0.959442	0.642823	0.155717	0.957485	0.921904	0.996427	0.0703405	0.0736064	0.0349974	0.0455136	0.061466	0.0505965	Q96JG6;H0Y7Q2;Q96JG6-2;H7BZP1;C9JA29;F8WDT1;F2Z3F0;A0A3B3IRQ5	Q96JG6~CCDC132
CCDC134	Q9H6E4	Coiled-coil domain-containing protein 134	1.07656	0.878525	1.24222	1.25984	1.16455	1.22468			7	7	38.4	38.4	26.56	0	19.908	70	0.466082	0.617639	0.481897	0.999436	0.308687	0.770916	0.699012	0.987737	0.140686	0.0871963	0.0575013	0.0794887	0.101091	0.0816364	Q9H6E4;B0QY51	Q9H6E4~CCDC134
CCDC137	Q6PK04;I3L0U5	Coiled-coil domain-containing protein 137	1.15295	0.935395	0.927706	0.956599	0.914446	0.988086			6	6	24.9	24.9	33.231	0	9.9606	44	0.9463	0.452988	0.434477	0.2204	0.999543	0.968215	0.991468	0.988079	0.0419794	0.0890522	0.0504634	0.119	0.106006	0.0504005	Q6PK04;I3L0U5;I3L4F6	Q6PK04~CCDC137
CCDC167	Q9P0B6	Coiled-coil domain-containing protein 167	NaN	NaN	NaN	NaN	NaN	NaN			3	3	32	32	11.459	0.00013607	3.4585	8	1	0.785986	NaN	NaN	NaN	NaN	NaN	NaN	NaN	NaN	NaN	NaN	NaN	NaN	Q9P0B6	Q9P0B6~CCDC167
CCDC178	F8W7A7;Q5BJE1-3;Q5BJE1-2;Q5BJE1-4;Q5BJE1;A0A0A0MS97	Coiled-coil domain-containing protein 178	NaN	NaN	NaN	NaN	NaN	NaN			2	2	3.1	3.1	104.62	0.003359	1.4961	15	1	0.785461	NaN	NaN	NaN	NaN	NaN	NaN	NaN	NaN	NaN	NaN	NaN	NaN	F8W7A7;Q5BJE1-3;Q5BJE1-2;Q5BJE1-4;Q5BJE1;A0A0A0MS97	F8W7A7~CCDC178
CCDC186	Q7Z3E2;H0Y7V5	Coiled-coil domain-containing protein 186	NaN	NaN	0.925157	NaN	0.961102	NaN			9	9	12.6	12.6	103.69	0.00014939	6.917	29	0.394753	0.785348	NaN	NaN	NaN	NaN	NaN	NaN	NaN	NaN	0.0569128	NaN	NaN	NaN	Q7Z3E2;H0Y7V5;A0A0C4DFU7	Q7Z3E2~CCDC186
CCDC22	O60826	Coiled-coil domain-containing protein 22	1.07174	1.10106	0.968053	1.1197	1.00165	0.990428			24	24	50.1	50.1	70.755	0	183.09	423	0.145178	0.251681	0.44313	0.131078	0.0669307	0.968767	0.999705	0.998462	0.0248384	0.0470875	0.0312059	0.046167	0.00715753	0.0172168	O60826	O60826~CCDC22
CCDC23	Q8N300	Coiled-coil domain-containing protein 23	NaN	NaN	NaN	NaN	NaN	NaN			1	1	22.7	22.7	7.8078	0.00013822	3.935	3	1	0.785237	NaN	NaN	NaN	NaN	NaN	NaN	NaN	NaN	NaN	NaN	NaN	NaN	Q8N300	Q8N300~CCDC23
CCDC25	Q86WR0;G3V121;B7Z2L8	Coiled-coil domain-containing protein 25	0.918097	1.01197	0.827868	1.03306	0.885836	1.15475			8	8	36.5	36.5	24.479	0	23.785	76	0.553923	0.454701	0.673927	0.581188	0.991443	0.644018	0.997187	0.458783	0.064454	0.14589	0.0878337	0.0765689	0.102624	0.118627	Q86WR0;G3V121;B7Z2L8;Q0VGD4;Q86WR0-2	Q86WR0~CCDC25
CCDC28A	B4DUJ5;Q8IWP9	Coiled-coil domain-containing protein 28A	NaN	NaN	NaN	NaN	NaN	NaN			3	3	19.6	19.6	20.463	0.00014959	6.9576	10	1	0.785127	NaN	NaN	NaN	NaN	NaN	NaN	NaN	NaN	NaN	NaN	NaN	NaN	B4DUJ5;Q8IWP9	B4DUJ5~CCDC28A
CCDC39	C9IZC4		NaN	NaN	NaN	NaN	NaN	NaN			1	1	12.4	12.4	11.397	0.0097052	1.0795	1	1	0.785572	NaN	NaN	NaN	NaN	NaN	NaN	NaN	NaN	NaN	NaN	NaN	NaN	C9IZC4	C9IZC4~CCDC39
CCDC43	Q96MW1;Q86WV7;Q96MW1-2	Coiled-coil domain-containing protein 43	1.02349	1.01664	0.976942	1.01769	0.934	0.980946			9	9	52.7	52.7	25.248	0	121.11	134	0.432381	0.869357	0.993827	0.786884	0.919177	0.999987	0.873558	0.861154	0.0667978	0.0530535	0.0557476	0.0136071	0.0158074	0.0407309	Q96MW1;Q86WV7;Q96MW1-2;K7ER24	Q96MW1~CCDC43
CCDC47	Q96A33;Q96A33-2	Coiled-coil domain-containing protein 47	0.98835	0.931117	1.01627	1.01352	1.04152	1.08196			23	23	47.8	47.8	55.873	0	307.28	678	0.725223	0.373874	0.375973	0.129683	0.830924	0.954952	0.982787	0.983696	0.0304436	0.0541463	0.0368016	0.0150054	0.0298923	0.0315364	Q96A33;Q96A33-2;A0A087WYW6;J3QR89	Q96A33~CCDC47
CCDC50	Q8IVM0;Q8IVM0-2	Coiled-coil domain-containing protein 50	1.10141	1.15901	0.821352	0.769984	0.8601	1.02946	+		15	15	60.5	60.5	35.822	0	99.892	238	0.00392191	0.197344	0.418265	0.085138	0.00203595	0.00974204	0.986866	0.0205068	0.0557914	0.0475742	0.022345	0.0183362	0.036158	0.0304668	Q8IVM0;Q8IVM0-2	Q8IVM0~CCDC50
CCDC51	Q96ER9;Q96ER9-2;C9JSW8	Coiled-coil domain-containing protein 51	0.715737	NaN	0.938319	0.940322	0.964557	1.0908			7	7	21.7	21.7	45.811	0	17.105	87	0.406738	0.209977	0.268814	0.0040455	0.996281	0.411369	0.947931	0.895394	0.0373361	NaN	0.0684297	0.0840803	0.0861899	0.0894482	Q96ER9;Q96ER9-2;C9JSW8;C9JPZ8	Q96ER9~CCDC51
CCDC53	F5GZ97;Q9Y3C0;F5GWI9;F5GXZ7;H0YGN0	WASH complex subunit CCDC53	1.01371	0.857886	1.16277	1.25	1.11436	1.01835			5	5	33.7	33.7	21.044	0	24.44	78	0.20579	0.386881	0.88754	0.283341	0.301231	0.221259	0.998591	0.797225	0.0218544	0.0866608	0.0414474	0.0930539	0.0522154	0.0193265	F5GZ97;Q9Y3C0;F5GWI9;F5GXZ7;H0YGN0;F5H0A7;F5GXZ4;F5H2P1	F5GZ97~CCDC53
CCDC58	C9JQ41;H7C525;Q4VC31	Coiled-coil domain-containing protein 58	0.916256	1.11077	0.748062	0.898138	0.884838	0.949588			5	5	50	50	15.296	0	43.3	122	0.149632	0.225828	0.734033	0.175086	0.854148	0.0912136	0.874799	0.883299	0.0347261	0.0306052	0.0592215	0.0187952	0.050139	0.114272	C9JQ41;H7C525;Q4VC31;C9JBU9	C9JQ41~CCDC58
CCDC59	F8VNY5;Q9P031	Thyroid transcription factor 1-associated protein 26	NaN	NaN	NaN	NaN	NaN	NaN			2	2	10.5	10.5	21.278	0.0064959	1.2531	6	1	0.783726	NaN	NaN	NaN	NaN	NaN	NaN	NaN	NaN	NaN	NaN	NaN	NaN	F8VNY5;Q9P031	F8VNY5~CCDC59
CCDC6	Q16204	Coiled-coil domain-containing protein 6	0.845778	0.657902	0.967259	1.01114	1.09194	0.954028			24	24	55.5	55.5	53.29	0	323.31	229	0.209326	0.23538	0.671884	0.0658001	0.999805	0.583828	0.790868	0.343174	0.0628995	0.052922	0.0379236	0.0197404	0.0483387	0.0292867	Q16204	Q16204~CCDC6
CCDC61	Q9Y6R9	Coiled-coil domain-containing protein 61	NaN	NaN	NaN	NaN	NaN	NaN			5	5	10.5	10.5	57.368	0.00014995	7.0316	1	1	0.783616	NaN	NaN	NaN	NaN	NaN	NaN	NaN	NaN	NaN	NaN	NaN	NaN	Q9Y6R9;Q9Y6R9-2;M0QYL5	Q9Y6R9~CCDC61
CCDC80	Q76M96-2;Q76M96	Coiled-coil domain-containing protein 80	1.30859	0.997166	NaN	NaN	0.664837	0.677432			13	13	17.8	17.8	109.49	0	50.84	55	0.412527	0.547585	0.793861	0.65153	0.827631	0.316425	0.788968	0.838998	0.172735	0.0473055	NaN	NaN	0.112785	0.0646206	Q76M96-2;Q76M96;H7C5K4	Q76M96-2~CCDC80
CCDC85C	A6NKD9	Coiled-coil domain-containing protein 85C	NaN	NaN	NaN	NaN	NaN	NaN			5	5	15.8	15.8	45.209	0.00015319	8.0775	10	1	0.783514	NaN	NaN	NaN	NaN	NaN	NaN	NaN	NaN	NaN	NaN	NaN	NaN	A6NKD9;G3V4C8;H0YJY5;H0YJE0	A6NKD9~CCDC85C
CCDC86	Q9H6F5	Coiled-coil domain-containing protein 86	1.20489	1.32487	0.742939	0.676561	0.98006	1.11474			19	19	63.1	63.1	40.235	0	323.31	54	0.0739076	0.480126	0.691375	0.26667	0.114734	0.150292	0.89033	0.975495	0.0620748	0.0933314	0.0153438	0.140544	0.0686555	0.0597124	Q9H6F5;H0YG79;Q9H6F5-2	Q9H6F5~CCDC86
CCDC88A	Q3V6T2;Q3V6T2-4;Q3V6T2-3;Q3V6T2-2;A0A2U3TZV9;Q3V6T2-5;A0A2R8Y7B1;A0A2R8Y4W8;A0A2R8YG73;A0A2R8Y4X4;A0A2R8Y885;A0A2R8YCU9;H7C2C6;A0A2R8Y820;H0Y470;A0A2R8YDS8;A0A2R8Y7D4;A0A2R8Y5D7	Girdin	1.10959	1.02298	0.927211	1.03682	1.01018	0.907392			60	60	37	37	216.04	0	323.31	257	0.656161	0.650958	0.965518	0.669343	0.930195	0.999861	0.92671	0.71144	0.0716961	0.1012	0.0604398	0.0497097	0.0679699	0.0763969	Q3V6T2;Q3V6T2-4;Q3V6T2-3;Q3V6T2-2;A0A2U3TZV9;Q3V6T2-5;A0A2R8Y7B1;A0A2R8Y4W8;A0A2R8YG73;A0A2R8Y4X4;A0A2R8Y885;A0A2R8YCU9;H7C2C6;A0A2R8Y820;H0Y470;A0A2R8YDS8;A0A2R8Y7D4;A0A2R8Y5D7;H0Y7U8;A0A2R8YGU1;A0A2R8YG52;A0A087WXD9;A0A2R8Y6B2;H0Y7K3;A0A2R8Y7D9;A0A2R8Y4Z5;A0A2R8Y802;A0A2R8YD81;A0A2R8Y4C6;A0A2R8Y846;A0A2R8YD99;A0A2R8Y7L3;A0A2R8YCW0;A0A2R8YFK8;A0A2R8YFV1	Q3V6T2~CCDC88A
CCDC90B	Q9GZT6;Q9GZT6-2;H0YF06	Coiled-coil domain-containing protein 90B, mitochondrial	1.1363	1.1336	0.965498	1.07542	1.0667	0.746466			8	2	43.7	8.3	29.505	0	23.604	65	0.140016	0.78519	0.727301	0.936699	0.959369	0.997191	0.166789	0.866463	0.0657889	0.175791	0.0785275	0.112412	0.0777929	0.0463056	Q9GZT6;Q9GZT6-2;H0YF06;Q9GZT6-3	Q9GZT6~CCDC90B
CCDC92	Q53HC0-2;Q53HC0	Coiled-coil domain-containing protein 92	NaN	NaN	NaN	NaN	NaN	NaN			3	3	15	15	35.11	0.00014374	5.3564	5	1	0.783932	NaN	NaN	NaN	NaN	NaN	NaN	NaN	NaN	NaN	NaN	NaN	NaN	Q53HC0-2;Q53HC0	Q53HC0-2~CCDC92
CCDC93	Q567U6;F8W9X7	Coiled-coil domain-containing protein 93	1.0449	1.27685	1.10932	1.1254	1.21658	1.08978			22	22	38.7	38.7	73.197	0	97.819	182	0.268482	0.352186	0.975998	0.290579	0.1912	0.807686	0.233576	0.0602354	0.0503842	0.0744071	0.032872	0.0522783	0.0503744	0.0848699	Q567U6;F8W9X7;H7C050	Q567U6~CCDC93
CCDC94	Q9BW85	Coiled-coil domain-containing protein 94	NaN	NaN	1.07351	1.41801	1.09165	1.08469			9	8	31.3	29.1	37.085	0	159.85	27	0.226059	0.783822	0.709937	0.892148	0.242408	0.614774	0.572163	0.780537	NaN	NaN	0.00393349	0.111784	NaN	0.0874885	Q9BW85;M0R2S3	Q9BW85~CCDC94
CCDC97	Q96F63	Coiled-coil domain-containing protein 97	1.41578	1.36559	1.12376	1.48045	1.26935	1.40491	+		17	17	69.7	69.7	38.946	0	289.84	92	0.00952859	0.424002	0.32016	0.419074	0.0014819	0.27542	0.00362339	0.039523	0.0949612	0.139839	0.028851	0.040087	0.0650297	0.148131	Q96F63;M0QXS4	Q96F63~CCDC97
CCM2	A0A0A0MT72;Q9BSQ5-4;Q9BSQ5;Q9BSQ5-2;C9JUH3;Q9BSQ5-3;A0A3B3IRS0;E9PEC4	Cerebral cavernous malformations 2 protein	1.21788	1.11659	1.55831	1.85314	1.35424	1.51418	+		8	8	25.6	25.6	48.194	0	23.464	64	0.0045726	0.108328	0.00496193	0.0372744	0.000230874	0.0033691	0.00392516	0.00752015	0.046222	0.0213508	0.0448022	0.117916	0.125831	0.118518	A0A0A0MT72;Q9BSQ5-4;Q9BSQ5;Q9BSQ5-2;C9JUH3;Q9BSQ5-3;A0A3B3IRS0;E9PEC4	A0A0A0MT72~CCM2
CCNA2	P20248	Cyclin-A2	1.40421	1.57411	1.01862	1.20065	0.905394	2.56735	+		9	9	31.5	31.5	48.55	0	26.334	43	0.00109091	0.224847	0.0556615	0.0097455	0.332208	0.968133	4.35e-07	0.797968	0.133357	0.158335	0.0507103	0.076879	0.026421	0.224515	P20248;P78396-3;P78396-2;P78396	P20248~CCNA2
CCNB1	P14635;E9PC90;P14635-2	G2/mitotic-specific cyclin-B1	1.29118	1.53505	0.846677	1.04643	1.17548	2.96311	+	+	15	14	47.3	45.5	48.337	0	66.357	159	0.00799395	0.0407134	0.0140025	0.00144557	0.916799	0.55494	0.00378251	0.856904	0.0643326	0.00660272	0.211766	0.0961735	0.0717536	0.138273	P14635;E9PC90;P14635-2;D6RHI0;H0YA62	P14635~CCNB1
CCNB2;CCNB2V	O95067;H1UBN3;H0YMP3	G2/mitotic-specific cyclin-B2	NaN	NaN	1.38644	1.43961	1.59472	3.7598	+		14	13	38.2	38.2	45.281	0	76.445	53	0.00972055	0.783407	0.771073	0.993456	0.791737	0.997275	0.00154627	0.25624	NaN	NaN	0.149556	0.122316	0.138099	0.504843	O95067;H1UBN3;H0YMP3	O95067~CCNB2
CCND3	Q5T8J1;P30281-2;P30281;D6RIX2;H0Y8M4;D6RI00	G1/S-specific cyclin-D3	NaN	NaN	NaN	NaN	NaN	NaN			3	3	13.2	13.2	26.233	0.0001336	2.9677	19	1	0.783193	NaN	NaN	NaN	NaN	NaN	NaN	NaN	NaN	NaN	NaN	NaN	NaN	Q5T8J1;P30281-2;P30281;D6RIX2;H0Y8M4;D6RI00;P30281-4;P30281-3	Q5T8J1~CCND3
CCNDBP1	O95273-2;O95273;H3BR23	Cyclin-D1-binding protein 1	1.15733	1.08714	0.873795	0.861678	0.963618	1.26491			5	5	15.9	15.9	34.553	0	53.804	68	0.245081	0.515669	0.38643	0.991636	0.706985	0.994293	0.362529	0.999724	0.0634938	0.061361	0.298666	0.040582	0.0436017	0.1806	O95273-2;O95273;H3BR23;H3BQA6;H3BUF4;REV__Q8N4P3;O95273-4;O95273-3;Q9Y2K3	O95273-2~CCNDBP1
CCNH	A0A2R8YEM2;P51946;D6RHI7;D6RG18	Cyclin-H	NaN	NaN	1.20483	0.991962	1.19272	1.22411			6	6	25.5	25.5	37.941	0.00014635	6.0091	37	0.178885	0.78308	0.12377	0.463899	1	0.154624	0.175115	0.189643	NaN	NaN	0.0225946	0.124829	0.0340679	0.0405812	A0A2R8YEM2;P51946;D6RHI7;D6RG18;A0A2R8Y4K6	A0A2R8YEM2~CCNH
CCNK	O75909;G3V5E1;O75909-1;O75909-4;O75909-2;G3V2Q3	Cyclin-K	1.24495	0.958775	1.12456	1.33049	1.1932	1.27094			15	15	32.2	32.2	64.239	0	63.793	168	0.0504517	0.0934271	0.0110523	0.98729	0.0213251	0.208402	0.0289785	0.0685237	0.033613	0.0514379	0.0452715	0.058267	0.0903368	0.028902	O75909;G3V5E1;O75909-1;O75909-4;O75909-2;G3V2Q3;G3V235	O75909~CCNK
CCNL1	Q9UK58;Q9UK58-6	Cyclin-L1	NaN	NaN	NaN	NaN	NaN	NaN			9	9	17.3	17.3	59.633	0	108.68	15	1	0.7833	NaN	NaN	NaN	NaN	NaN	NaN	NaN	NaN	NaN	NaN	NaN	NaN	Q9UK58;Q9UK58-6;H7C4G1;Q9UK58-4;Q9UK58-5	Q9UK58~CCNL1
CCNT1	O60563	Cyclin-T1	NaN	NaN	0.720253	0.751919	0.996369	1.07018			6	6	14.7	14.7	80.684	0	18.985	16	0.246093	0.784668	0.995632	0.967563	0.831604	0.0227893	0.999663	0.999866	NaN	NaN	NaN	0.0696171	0.0421745	0.0889099	O60563;A0A1W2PQ16;O60563-2	O60563~CCNT1
CCNT2	O60583-2;O60583	Cyclin-T2	NaN	NaN	NaN	NaN	NaN	NaN			4	4	9.7	9.7	73.681	0	34.522	3	1	0.784555	NaN	NaN	NaN	NaN	NaN	NaN	NaN	NaN	NaN	NaN	NaN	NaN	O60583-2;O60583	O60583-2~CCNT2
CCNY	Q8ND76;Q8ND76-3;Q8ND76-2	Cyclin-Y	0.816079	0.667864	1.26254	1.40129	1.07241	1.00784			9	7	35.2	29.6	39.336	0	79.926	49	0.182496	0.323779	0.458626	0.0980434	0.998938	0.87365	0.645107	0.710242	0.0566437	0.0755173	0.120897	NaN	0.0299887	0.0623242	Q8ND76;Q8ND76-3;Q8ND76-2;R4GNF3;R4GN48	Q8ND76~CCNY
CCNYL1	Q8N7R7;Q8N7R7-3;Q8N7R7-2;H7BZD2	Cyclin-Y-like protein 1	NaN	NaN	NaN	NaN	NaN	NaN			7	5	27.6	22.3	40.705	0	127.6	2	1	0.784443	NaN	NaN	NaN	NaN	NaN	NaN	NaN	NaN	NaN	NaN	NaN	NaN	Q8N7R7;Q8N7R7-3;Q8N7R7-2;H7BZD2;H7C0P7;Q5T2Q4	Q8N7R7~CCNYL1
CCPG1	Q9ULG6-2;Q9ULG6;Q9ULG6-5;Q9ULG6-4;Q9ULG6-3	Cell cycle progression protein 1	0.932318	1.11879	0.827615	0.876162	0.811572	0.862448			14	14	23	23	71.853	0	45.458	55	0.989888	0.515398	0.770806	0.44349	0.999993	0.999846	0.999664	0.971069	0.0492406	0.0946409	0.133676	0.130266	0.122455	0.078623	Q9ULG6-2;Q9ULG6;Q9ULG6-5;Q9ULG6-4;Q9ULG6-3;H3BNE2;H3BPP4;H3BV63;H3BN32	Q9ULG6-2~CCPG1
CCRN4L	Q9UK39	Nocturnin	NaN	NaN	1.70636	1.82657	1.72895	1.96322			8	8	24.8	24.8	48.195	0.00015574	8.9539	21	0.754538	0.784333	0.55113	0.913165	0.00623213	0.0116889	0.00525273	0.0181833	NaN	NaN	0.192422	0.295024	0.313154	0.22841	Q9UK39;Q8WTX0	Q9UK39~CCRN4L
CCS	J3KNF4;O14618;E9PP76	Copper chaperone for superoxide dismutase;Superoxide dismutase [Cu-Zn]	1.02615	1.1017	1.3458	1.47805	1.03074	1.23528			7	7	23.1	23.1	27.086	0.00015108	7.401	83	0.238619	0.756925	0.993782	0.747803	0.149927	0.381775	0.986757	0.987648	0.119588	0.106819	0.0218574	0.096117	0.11647	0.171815	J3KNF4;O14618;E9PP76;E9PK03	J3KNF4~CCS
CCSER2	Q9H7U1-3;Q9H7U1;Q9H7U1-2	Serine-rich coiled-coil domain-containing protein 2	NaN	NaN	NaN	NaN	NaN	NaN			6	6	9.5	9.5	116.91	0	19.839	2	1	0.784114	NaN	NaN	NaN	NaN	NaN	NaN	NaN	NaN	NaN	NaN	NaN	NaN	Q9H7U1-3;Q9H7U1;Q9H7U1-2;A0A2R8YGU6;Q9H7U1-4;A0A2R8Y7M2	Q9H7U1-3~CCSER2
CCSMST1	Q4G0I0	Protein CCSMST1	NaN	NaN	NaN	NaN	NaN	NaN			2	2	25	25	15.004	0.0070983	1.2284	3	1	0.784223	NaN	NaN	NaN	NaN	NaN	NaN	NaN	NaN	NaN	NaN	NaN	NaN	Q4G0I0	Q4G0I0~CCSMST1
CCT2	P78371;P78371-2;F5GWF6;F8VQ14	T-complex protein 1 subunit beta	0.986123	1.0072	0.941853	0.861986	1.04778	1.12359	+		39	39	83.6	83.6	57.488	0	323.31	1373	0.0046371	0.941974	0.784782	0.946573	0.00781326	0.253789	0.118112	0.613476	0.0116559	0.00976647	0.0139979	0.017743	0.0227943	0.0402723	P78371;P78371-2;F5GWF6;F8VQ14	P78371~CCT2
CCT3	P49368;B4DUR8	T-complex protein 1 subunit gamma	1.00162	0.978652	0.913046	0.92135	1.00723	1.13489	+		37	2	71	5.5	60.533	0	323.31	1423	0.000941176	0.692969	0.486234	0.396287	0.0169998	0.0320699	0.00410627	0.988565	0.0427605	0.0264799	0.0235974	0.0184461	0.00996526	0.0186744	P49368;B4DUR8;E9PRC8;Q5SZX6;E9PQ35;Q5SZX9	P49368~CCT3
CCT4	P50991;P50991-2	T-complex protein 1 subunit delta	1.03069	1.05564	0.891294	0.827554	1.02017	1.07499	+		46	46	83.9	83.9	57.924	0	323.31	1383	0.0178546	0.330667	0.417661	0.18434	0.0368731	0.116191	0.186529	0.658458	0.0140405	0.0166875	0.03985	0.0318597	0.0356472	0.0287959	P50991;P50991-2	P50991~CCT4
CCT5	P48643;E7ENZ3;B7ZAR1;E9PCA1;P48643-2	T-complex protein 1 subunit epsilon	0.926968	0.940803	0.86855	0.884738	0.928695	1.12249	+		46	46	86.5	86.5	59.67	0	323.31	1453	0.00588235	0.366722	0.0890877	0.294111	0.0632479	0.0460242	0.0262408	0.932855	0.00702833	0.0148049	0.0177925	0.0154795	0.0320843	0.0308435	P48643;E7ENZ3;B7ZAR1;E9PCA1;P48643-2;D6RIZ7;H0Y914	P48643~CCT5
CCT6A	P40227;P40227-2	T-complex protein 1 subunit zeta	1.04679	1.03558	0.96068	0.860055	0.95288	1.14714	+		37	30	79.1	64.8	58.024	0	323.31	1272	0.0107853	0.116158	0.229864	0.377357	0.0144755	0.47656	0.0684377	0.999633	0.012793	0.00461817	0.0363749	0.0322192	0.0507283	0.0213885	P40227;P40227-2;J3KRI6	P40227~CCT6A
CCT6B	Q92526;Q92526-2;Q92526-3	T-complex protein 1 subunit zeta-2	NaN	NaN	NaN	NaN	NaN	NaN			8	1	16.6	2.3	57.821	0.002389	1.6676	13	1	0.784031	NaN	NaN	NaN	NaN	NaN	NaN	NaN	NaN	NaN	NaN	NaN	NaN	Q92526;Q92526-2;Q92526-3	Q92526~CCT6B
CCT7	Q99832;Q99832-3;Q99832-4;Q99832-2	T-complex protein 1 subunit eta	1.02121	0.952361	0.911333	0.865801	0.995612	1.10427	+		36	36	75	75	59.366	0	323.31	1159	0.00212689	0.28858	0.755606	0.158673	0.00157235	0.0138075	0.0101496	0.99546	0.0187872	0.000701477	0.011328	0.0210192	0.0108008	0.0289181	Q99832;Q99832-3;Q99832-4;Q99832-2;F8WAM2;F8WBP8;A0A0D9SG95	Q99832~CCT7
CCT8	P50990;P50990-2	T-complex protein 1 subunit theta	1.02291	1.03566	0.933103	0.897229	1.00974	1.10482	+		42	7	85.9	10.4	59.62	0	323.31	1437	0.0260256	0.837351	0.952703	0.999999	0.0388252	0.117403	0.340596	0.952897	0.0239157	0.0266686	0.0266705	0.0370908	0.0392165	0.0179448	P50990;P50990-2;H7C4C8;H7C2U0	P50990~CCT8
CCZ1B;CCZ1	P86790;P86791	Vacuolar fusion protein CCZ1 homolog B;Vacuolar fusion protein CCZ1 homolog	0.955455	1.09577	1.02242	1.07848	0.889051	0.963645			20	20	45.4	45.4	55.866	0	39.261	177	0.793032	0.766014	0.987927	0.700032	0.875241	0.855899	1	0.999907	0.101376	0.106671	0.0192668	0.0846432	0.0524871	0.0799385	P86790;P86791;F8WD66	P86790~CCZ1B
CD109	Q6YHK3;Q6YHK3-4;Q6YHK3-2	CD109 antigen	1.12814	0.948606	1.13029	1.19072	0.905999	0.719115	+		40	40	36.5	36.5	161.69	0	323.31	747	0.000837209	0.239167	0.311221	0.217203	0.0103846	0.0613952	8.69e-05	0.392562	0.0288586	0.04391	0.064246	0.0462973	0.013914	0.0246592	Q6YHK3;Q6YHK3-4;Q6YHK3-2;Q6YHK3-3	Q6YHK3~CD109
CD151	K4DIA7;E9PMR4;P48509;E9PRJ3	Tetraspanin;CD151 antigen	1.1646	1.45093	1.56256	1.17457	1.25082	1.18975			5	5	19.1	19.1	25.588	0.0001554	8.8088	76	0.580241	0.442375	0.831613	0.287468	0.730115	0.337469	0.855289	0.707162	0.116948	0.0402452	0.200105	0.0540508	0.0436936	0.213915	K4DIA7;E9PMR4;P48509;E9PRJ3;E9PP93;E9PK37;E9PSA1;E9PJE8;E9PJC8;E9PLZ6;K4DIB7	K4DIA7~CD151
CD274	Q9NZQ7;Q9NZQ7-3	Programmed cell death 1 ligand 1	1.24379	1.17381	0.743156	0.533847	0.949034	2.06076	+		8	8	35.5	35.5	33.275	0	87.793	79	0.00224642	0.214482	0.0549326	0.353469	0.0644207	0.288593	0.00411541	0.994361	0.0807737	0.109776	0.0956083	0.0581354	0.139919	0.193091	Q9NZQ7;Q9NZQ7-3;Q9NZQ7-2	Q9NZQ7~CD274
CD276	A0A0C4DGH0;Q5ZPR3-4;Q5ZPR3;Q5ZPR3-2;Q5ZPR3-3;H0YL10	CD276 antigen	1.08635	1.11174	0.855848	0.978328	1.09847	1.03277			9	9	33	33	41.767	0	323.31	204	0.200638	0.64013	0.64977	0.971677	0.583479	0.163275	0.997724	0.980054	0.0787362	0.0841752	0.0322243	0.0565852	0.0778768	0.0433502	A0A0C4DGH0;Q5ZPR3-4;Q5ZPR3;Q5ZPR3-2;Q5ZPR3-3;H0YL10;H0YK40;H0YK59;H0YN29;H0YLT8;H0YN85	A0A0C4DGH0~CD276
CD2AP	Q9Y5K6	CD2-associated protein	1.01266	1.04356	0.983118	0.925978	1.03332	0.929736			24	24	45.4	45.4	71.45	0	98.805	393	0.495468	0.501356	0.979187	0.53146	0.330062	0.923896	0.995899	0.988385	0.0218555	0.0221372	0.00755248	0.0279568	0.0493932	0.0760482	Q9Y5K6	Q9Y5K6~CD2AP
CD2BP2	O95400	CD2 antigen cytoplasmic tail-binding protein 2	1.44241	1.2602	1.18932	1.11569	0.854312	1.01725			13	13	51.6	51.6	37.646	0	323.31	116	0.0447428	0.411155	0.271699	0.873052	0.458373	0.361526	0.988286	0.167305	0.141459	0.0859636	0.102584	0.0272269	0.0358293	0.035499	O95400	O95400~CD2BP2
CD320	Q9NPF0;Q9NPF0-2	CD320 antigen	0.926905	0.775343	0.872536	0.750488	1.10251	1.04609			4	4	15.2	15.2	28.991	0	17.226	60	0.696809	0.133007	0.463035	0.0330856	0.843261	0.981458	0.948075	0.999538	0.0448518	0.0348035	0.0883841	NaN	NaN	0.0745138	Q9NPF0;Q9NPF0-2;M0R100	Q9NPF0~CD320
CD3EAP	O15446;O15446-2	DNA-directed RNA polymerase I subunit RPA34	1.31238	1.43656	0.534191	0.519019	0.939872	1.49637	+		13	13	52	52	54.985	0	323.31	106	0.000808989	0.0921547	0.0608651	0.0212178	0.000622079	0.00237852	0.0064778	0.924197	0.0414075	0.0732505	0.0591754	0.0372587	0.0514437	0.0313329	O15446;O15446-2	O15446~CD3EAP
CD44	P16070;P16070-16;P16070-5;P16070-7;P16070-3;P16070-6;P16070-4;P16070-17;P16070-10;P16070-11;P16070-18;H0Y2P0;H0YD13;P16070-9;H0YE40	CD44 antigen	NaN	NaN	0.954172	0.840156	1.04984	1.31524	+		14	1	22.6	5.8	81.537	0	161.78	30	0.0255005	0.789082	0.0302487	0.645438	0.0239653	0.999997	0.939874	0.997339	NaN	NaN	0.0527864	NaN	0.0427818	0.0522269	P16070;P16070-16;P16070-5;P16070-7;P16070-3;P16070-6;P16070-4;P16070-17;P16070-10;P16070-11;P16070-18;H0Y2P0;H0YD13;P16070-9;H0YE40;H0YCV9;H0YDW7;H0YDX6;H0YD17;E9PKC6;H0YD90;H0YEV3;H0YEU1;P16070-19;Q86UZ1;A0A1W2PR55	P16070~CD44
CD44	P16070-12;P16070-14;P16070-13;P16070-8;H0Y5E4;P16070-15	CD44 antigen	0.95754	0.952072	1.13898	1.2494	1.10228	1.07114			14	0	45.4	0	39.415	0	323.31	381	0.257956	0.763836	0.414535	0.497074	0.112323	0.733365	0.431599	0.580843	0.0282569	0.0326748	0.0789963	0.0399012	0.0381776	0.0871756	P16070-12;P16070-14;P16070-13;P16070-8;H0Y5E4;P16070-15;H0YF08	P16070-12~CD44
CD46	P15529-15;P15529-12;P15529-14;P15529-11;P15529-13;P15529-10;P15529	Membrane cofactor protein	NaN	NaN	NaN	NaN	NaN	NaN			7	1	21.3	2.9	39.313	0.0026329	1.629	8	1	0.788969	NaN	NaN	NaN	NaN	NaN	NaN	NaN	NaN	NaN	NaN	NaN	NaN	P15529-15;P15529-12;P15529-14;P15529-11;P15529-13;P15529-10;P15529	P15529-15~CD46
CD46	P15529-7;P15529-4;P15529-6;P15529-3;P15529-5;P15529-2;P15529-9;P15529-8;P15529-16	Membrane cofactor protein	0.855426	0.930624	1.07922	1.06583	1.12907	1.1045			7	1	21.7	3.7	39.803	0.00015349	8.2273	92	0.980217	0.332853	0.141324	0.48743	1	0.990592	0.99979	0.98619	0.0549683	0.019926	0.122922	0.0447144	0.0929408	0.164269	P15529-7;P15529-4;P15529-6;P15529-3;P15529-5;P15529-2;P15529-9;P15529-8;P15529-16;R4GN18	P15529-7~CD46
CD47	A0A2R8Y484;Q08722-2;Q08722-3;Q08722-4;Q08722	Leukocyte surface antigen CD47	1.00997	1.0451	1.07133	1.21745	1.29867	0.847312			3	3	15.3	15.3	20.313	0.0007774	2.2893	58	0.171854	0.538282	0.490091	0.36924	0.760745	0.580765	0.514259	0.233018	0.0665108	0.0561619	0.251414	0.0536874	0.294532	0.0455153	A0A2R8Y484;Q08722-2;Q08722-3;Q08722-4;Q08722	A0A2R8Y484~CD47
CD58	P19256-3;P19256;B1AMW1;P19256-2;H0YDI1	Lymphocyte function-associated antigen 3	1.11784	0.878709	1.14243	1.1937	1.07038	1.1565			4	4	23	23	27.96	0	17.175	78	0.679098	0.439551	0.560136	0.762066	0.582258	0.995567	0.667811	0.990388	0.0334811	0.101906	0.110509	0.144155	0.14471	0.0461989	P19256-3;P19256;B1AMW1;P19256-2;H0YDI1	P19256-3~CD58
CD59	E9PNW4;A0A2U3TZL5;E9PR17;P13987	CD59 glycoprotein	0.961295	0.952062	1.10412	1.0033	1.18789	0.963447			5	5	44.4	44.4	11.985	0	36.917	168	0.664213	0.713639	0.620963	0.542849	0.912822	0.57585	0.999999	0.814727	0.0975249	0.0462053	0.0897448	0.177018	0.120125	0.0725476	E9PNW4;A0A2U3TZL5;E9PR17;P13987;H0YET2;E9PI80	E9PNW4~CD59
CD63	F8W022;F8VWK8;P08962-2;P08962;F8VV56;P08962-3;F8VNT9	Tetraspanin;CD63 antigen	0.812022	0.861369	1.24578	1.32303	1.88571	1.25096			5	5	21.9	21.9	23.138	0	210.48	214	0.0712347	0.277088	0.192954	0.113353	0.185653	0.264573	0.285553	0.0109632	0.0271881	0.0979763	0.108646	0.141556	0.183916	0.135818	F8W022;F8VWK8;P08962-2;P08962;F8VV56;P08962-3;F8VNT9;F8VX62	F8W022~CD63
CD68	P34810-2;P34810-3;P34810;J3KRX0	Macrosialin	NaN	NaN	NaN	NaN	NaN	NaN			2	2	18.2	18.2	31.738	0	18.651	31	1	0.78879	NaN	NaN	NaN	NaN	NaN	NaN	NaN	NaN	NaN	NaN	NaN	NaN	P34810-2;P34810-3;P34810;J3KRX0	P34810-2~CD68
CD70	P32970;P32970-2	CD70 antigen	1.12153	1.18213	0.997565	1.04366	1.21147	1.48919			7	7	40.4	40.4	21.118	0	77.766	272	0.10329	0.494577	0.768848	0.330153	0.914153	0.789229	0.0161787	0.407668	0.0373185	0.185677	0.128681	0.0196597	0.163887	0.100032	P32970;P32970-2;M0QZW2	P32970~CD70
CD81	E9PRJ8;H0YDL9;H0YDJ9;A6NMH8;P60033;E9PJK1;E9PIF1	Tetraspanin;CD81 antigen	0.907833	0.816034	0.959197	1.03993	0.997135	1.05618			5	5	39.7	39.7	22.516	0	323.31	282	0.990301	0.291792	0.508928	0.0828518	0.999912	0.999579	0.99219	0.999996	0.034125	0.0899517	0.0968642	0.0981949	0.123187	0.0690589	E9PRJ8;H0YDL9;H0YDJ9;A6NMH8;P60033;E9PJK1;E9PIF1;H0YEE2;E9PM31;E9PQV4	E9PRJ8~CD81
CD82	P27701-2;P27701;E9PJC7	CD82 antigen;Tetraspanin	1.23191	1.08994	0.754855	0.610209	0.865344	1.18077	+		6	6	33.9	33.9	26.818	0	52.755	140	0.0166304	0.25157	0.183314	0.960323	0.0186001	0.187906	0.421941	0.985774	0.0665241	0.10704	0.131018	0.0515604	0.0650354	0.0304728	P27701-2;P27701;E9PJC7;H0YD57;E9PP61;E9PJB7;E9PJK9;E9PJ45;E9PM43	P27701-2~CD82
CD9	A6NNI4;A0A2R8Y478;G8JLH6;P21926	Tetraspanin;CD9 antigen	NaN	NaN	1.17337	1.26152	1.15982	0.929111			3	3	10.7	10.7	17.764	0.00013953	4.2466	36	0.563608	0.788878	0.0223962	0.711183	0.247947	0.706889	0.961484	0.508236	NaN	NaN	0.167139	0.258631	0.0107968	0.0933709	A6NNI4;A0A2R8Y478;G8JLH6;P21926;A0A087WU13	A6NNI4~CD9
CD97	P48960-2;P48960-3;P48960	CD97 antigen;CD97 antigen subunit alpha;CD97 antigen subunit beta	1.17027	1.17461	0.964747	0.851046	0.95489	1.06813			12	12	25.9	25.9	81.742	0	198.25	426	0.134133	0.0740519	0.041074	0.0516882	0.174557	0.994894	0.497902	0.998803	0.024278	0.0460614	0.026435	0.011496	0.0867642	0.0782055	P48960-2;P48960-3;P48960;M0QY55;B4DWB8;M0R0K5;Q9UHX3-4;Q9UHX3-6;Q9UHX3-3;Q9UHX3-2;Q9UHX3;K7EPE8	P48960-2~CD97
CD99	A8MQT7;A0A096LP69;P14209-2;P14209;P14209-3	CD99 antigen	0.908464	0.901571	1.1187	1.20462	0.980769	0.987179			4	4	59.3	59.3	17.694	0	134.05	165	0.139381	0.652687	0.169216	0.115088	0.563447	0.835617	0.884102	0.525259	0.207297	0.101149	0.0556283	0.0924943	0.0836371	0.0260694	A8MQT7;A0A096LP69;P14209-2;P14209;P14209-3	A8MQT7~CD99
CD99L2	Q8TCZ2-3;Q8TCZ2-2;Q8TCZ2;A0A0U1RQT8;Q8TCZ2-6	CD99 antigen-like protein 2	0.94418	0.832154	0.989402	1.3946	0.979836	0.925092			7	1	62.1	7.9	20.3	0	155.13	163	0.116248	0.138478	0.179567	0.0311692	0.108733	0.999841	0.638277	0.973622	0.0207395	0.0327494	0.097264	0.103239	0.105022	0.0266984	Q8TCZ2-3;Q8TCZ2-2;Q8TCZ2;A0A0U1RQT8;Q8TCZ2-6;H0Y4H3	Q8TCZ2-3~CD99L2
CDAN1	Q8IWY9;Q8IWY9-1	Codanin-1	0.991381	0.964768	0.955147	0.876049	1.14984	1.08533			11	11	13.6	13.6	134.12	0	23.31	73	0.80595	0.737925	0.165676	0.161443	0.945274	0.999055	0.878459	0.993862	0.0410722	0.0424504	0.0342366	0.119655	0.142662	0.0753183	Q8IWY9;Q8IWY9-1;H3BPZ6;A0A2R8Y5C2	Q8IWY9~CDAN1
CDC123	O75794;X6RF82;X6RA30	Cell division cycle protein 123 homolog	1.04993	0.99088	0.971513	0.830673	1.0676	1.18564			7	7	24.7	24.7	39.134	0	11.766	70	0.570184	0.643768	0.809335	0.811661	0.994816	0.962178	0.615986	0.951815	0.0349906	0.121704	0.0570242	0.224465	0.075089	0.0528801	O75794;X6RF82;X6RA30;H7BZW7;X6RKY7	O75794~CDC123
CDC16	Q13042-3;Q13042-2;Q13042;Q5T8C6;Q13042-4;A0A3B3ISD2	Cell division cycle protein 16 homolog	1.13496	1.14211	0.934897	0.825223	0.883354	1.18502			14	14	31	31	65.859	0	31.273	139	0.1669	0.348911	0.274545	0.325263	0.340559	0.972082	0.575021	0.758703	0.0418848	0.036257	0.0749117	0.0392659	0.0745336	0.129735	Q13042-3;Q13042-2;Q13042;Q5T8C6;Q13042-4;A0A3B3ISD2	Q13042-3~CDC16
CDC20	Q12834	Cell division cycle protein 20 homolog	1.57512	2.20515	0.809032	1.05088	0.998542	2.39495	+		19	19	54.7	54.7	54.722	0	58.451	70	0.001056	0.182798	0.533261	0.05123	0.95521	0.329349	6.7e-05	0.960542	0.347239	0.0989748	0.0636913	0.00398239	0.0866939	0.204908	Q12834	Q12834~CDC20
CDC23	Q9UJX2;Q9UJX2-3	Cell division cycle protein 23 homolog	1.32301	1.20926	0.987437	0.859682	1.01037	0.951313			21	19	47.1	40.5	68.833	0	106.61	143	0.477532	0.237055	0.128373	0.0968904	0.277767	0.767337	0.41715	0.978136	0.122355	0.0199517	0.0258333	0.0839263	0.0185474	0.0454264	Q9UJX2;Q9UJX2-3;Q9UJX2-2	Q9UJX2~CDC23
CDC25C	P30307-2;P30307;P30307-4;P30307-3;D6RJC2;H0Y999	M-phase inducer phosphatase 3	NaN	NaN	NaN	NaN	NaN	NaN			7	7	22.1	22.1	50.122	0	57.444	13	1	0.790049	NaN	NaN	NaN	NaN	NaN	NaN	NaN	NaN	NaN	NaN	NaN	NaN	P30307-2;P30307;P30307-4;P30307-3;D6RJC2;H0Y999;D6RD20;A0A3B3IT42	P30307-2~CDC25C
CDC26	Q8NHZ8	Anaphase-promoting complex subunit CDC26	NaN	NaN	NaN	NaN	NaN	NaN			4	4	42.4	42.4	9.7769	0	34.72	22	0.86248	0.789937	NaN	NaN	NaN	NaN	NaN	NaN	NaN	NaN	NaN	NaN	NaN	NaN	Q8NHZ8	Q8NHZ8~CDC26
CDC27	G5EA36;P30260;P30260-2	Cell division cycle protein 27 homolog	1.14419	1.13296	0.809334	0.89308	1.00116	1.01524			20	17	37.1	31	91.737	0	60.515	112	0.176122	0.463145	0.34566	0.350563	0.158332	0.200185	0.999998	0.995593	0.0726334	0.0280388	0.0350506	0.0820092	0.0493782	0.0379703	G5EA36;P30260;P30260-2;I3L328;F6QPS0;I3L394;K7EMA6;I3L2Z8;I3L225	G5EA36~CDC27
CDC34	P49427	Ubiquitin-conjugating enzyme E2 R1	1.02989	1.14752	0.989763	1.06471	1.01718	0.898567			5	4	21.2	17.8	26.736	0.00015094	7.3695	69	0.859264	0.4992	0.556355	0.737521	0.998469	0.834378	0.998226	0.829957	0.0646253	0.0880783	0.204111	0.0660684	0.226314	0.0431795	P49427;U3KQP9;U3KQ77;U3KPV8	P49427~CDC34
CDC37	K7EKQ2		NaN	NaN	NaN	NaN	NaN	NaN			10	1	38.5	6.8	41.659	0.0056532	1.2973	1	1	0.79016	NaN	NaN	NaN	NaN	NaN	NaN	NaN	NaN	NaN	NaN	NaN	NaN	K7EKQ2;K7EJ06	K7EKQ2~CDC37
CDC37	K7EL68		NaN	NaN	NaN	NaN	NaN	NaN			7	1	53.3	7.6	21.003	0.009697	1.0682	1	1	0.790479	NaN	NaN	NaN	NaN	NaN	NaN	NaN	NaN	NaN	NaN	NaN	NaN	K7EL68	K7EL68~CDC37
CDC37	Q16543;K7EQA9	Hsp90 co-chaperone Cdc37;Hsp90 co-chaperone Cdc37, N-terminally processed	0.954421	0.909869	0.969301	1.04132	1.02158	1.2551	+		14	2	48.1	7.9	44.468	0	323.31	259	0.0105976	0.338664	0.50572	0.118633	0.99981	0.234772	0.00730802	0.996516	0.00767964	0.0684706	0.024894	0.0244092	0.0107693	0.0404442	Q16543;K7EQA9;K7EIU0	Q16543~CDC37
CDC37L1	B1AL69;Q7L3B6	Hsp90 co-chaperone Cdc37-like 1	NaN	0.895906	0.916773	0.838096	0.9978	0.835037			5	5	19.5	19.5	35.58	0.00013814	3.9069	29	0.719957	0.790366	0.931414	0.879235	0.688197	0.690989	0.0239248	0.986943	NaN	NaN	0.0301054	0.100152	0.0218235	NaN	B1AL69;Q7L3B6	B1AL69~CDC37L1
CDC40	O60508;Q5SRN1	Pre-mRNA-processing factor 17	1.33821	1.23762	1.01749	1.16227	0.843585	1.03562			12	12	26.8	26.8	65.521	0	22.785	96	0.0203539	0.598031	0.481983	0.716619	0.0547171	0.711583	0.863792	0.0772599	0.176756	0.0967665	0.0393712	0.0482022	0.0571814	0.0247437	O60508;Q5SRN1	O60508~CDC40
CDC42	P60953;P60953-1;Q5JYX0	Cell division control protein 42 homolog	0.918555	0.908761	0.936413	0.826788	0.868929	0.818386			10	9	62.8	57.1	21.258	0	92.407	452	0.712589	0.206754	0.0366021	0.0239279	0.766041	0.621277	0.376756	0.785211	0.0306614	0.0307175	0.099668	0.124421	0.0634923	0.0823684	P60953;P60953-1;Q5JYX0;A0A3B3IRV0;F8WET9;B1AH79;G3V4H1;P17081	P60953~CDC42
CDC42BPA	Q5VT25-2;A0A0A0MRJ0;Q5VT25-4;Q5VT25-5;Q5VT25;Q5VT25-6;Q5VT25-3;A0A0A0MRJ1;H0Y5V1;H0Y7V8	Serine/threonine-protein kinase MRCK alpha;Non-specific serine/threonine protein kinase	0.902291	0.891614	0.95269	0.996571	0.827939	0.976298			37	32	25.3	22.8	199.81	0	60.514	202	0.36151	0.647945	0.616131	0.368836	0.612844	0.438018	0.580579	0.117136	0.0641761	0.100979	0.0339872	0.0561063	0.0428492	0.0394308	Q5VT25-2;A0A0A0MRJ0;Q5VT25-4;Q5VT25-5;Q5VT25;Q5VT25-6;Q5VT25-3;A0A0A0MRJ1;H0Y5V1;H0Y7V8;H0Y6V3;H0Y6R0	Q5VT25-2~CDC42BPA
CDC42BPB	Q9Y5S2	Serine/threonine-protein kinase MRCK beta	1.01341	1.0061	1.01788	1.02412	0.96538	0.89404			45	39	32.3	29.1	194.31	0	323.31	494	0.780486	0.657404	0.868326	0.81265	0.996596	0.99794	0.841176	0.999917	0.039066	0.0483609	0.0458069	0.0818817	0.0769466	0.0449302	Q9Y5S2;H0YLY0;A0A0U1RRC3;M0R333;Q09013-12;Q09013-10;Q09013-2;Q09013-8;Q09013-5;Q09013-7;Q09013-11;Q09013-15;Q09013;Q09013-16;Q09013-6;Q09013-1	Q9Y5S2~CDC42BPB
CDC42EP1	Q00587-2;Q00587	Cdc42 effector protein 1	0.873782	0.947302	1.2024	1.11492	0.939576	0.891324			17	16	59.1	57.3	39.686	0	216.6	87	0.451808	0.695387	0.774282	0.510437	0.857105	0.794365	0.837734	0.999997	0.0583087	0.0960419	0.127107	0.041515	0.142822	0.0129337	Q00587-2;Q00587;B0QYC7;B0QYC8;B0QYC6	Q00587-2~CDC42EP1
CDC42EP3	C9JEZ4;Q9UKI2	Cdc42 effector protein 3	NaN	NaN	1.01983	0.864778	0.853166	0.827204			5	5	39.5	39.5	23.507	0	104.21	38	0.335378	0.790261	0.994871	0.877104	0.430056	0.977542	0.463664	0.903124	NaN	NaN	0.235388	0.121317	0.0705768	0.0728296	C9JEZ4;Q9UKI2	C9JEZ4~CDC42EP3
CDC42EP4	Q9H3Q1;Q9H3Q1-2;J3KRZ9	Cdc42 effector protein 4	1.24019	1.15417	1.09149	0.751734	0.935757	0.780239			19	18	77.8	75.8	37.979	0	323.31	109	0.103365	0.602617	0.444562	0.881463	0.450944	0.554861	0.496855	0.915755	0.085805	0.0894444	0.0481175	0.0764915	0.0473313	0.0570597	Q9H3Q1;Q9H3Q1-2;J3KRZ9;J3QQS6;J3QR93	Q9H3Q1~CDC42EP4
CDC42SE2	D6REL0;Q9NRR3	CDC42 small effector protein 2	NaN	NaN	NaN	NaN	NaN	NaN			1	1	33.3	33.3	5.8705	0.00013848	3.988	17	1	0.789383	NaN	NaN	NaN	NaN	NaN	NaN	NaN	NaN	NaN	NaN	NaN	NaN	D6REL0;Q9NRR3	D6REL0~CDC42SE2
CDC45	O75419-2;O75419;O75419-3	Cell division control protein 45 homolog	NaN	NaN	NaN	NaN	NaN	NaN			5	5	16.7	16.7	60.244	0.0001476	6.3197	6	1	0.789272	NaN	NaN	NaN	NaN	NaN	NaN	NaN	NaN	NaN	NaN	NaN	NaN	O75419-2;O75419;O75419-3;H7BZ91;C9J911	O75419-2~CDC45
CDC5L	Q99459	Cell division cycle 5-like protein	1.11082	1.10114	0.954139	1.07852	0.950753	1.01182			35	35	57.6	57.6	92.25	0	323.31	636	0.194807	0.0888623	0.0384932	0.0642574	0.727882	0.437053	0.885213	0.51085	0.02817	0.0306878	0.0143051	0.0529463	0.0411192	0.0231303	Q99459	Q99459~CDC5L
CDC73	Q6P1J9;A0A3B3IRP5;A0A1B0GUB2;A0A2R8YHB3	Parafibromin	1.08429	1.19087	0.894908	1.12122	0.962461	1.11477			26	26	50.5	50.5	60.576	0	24.559	218	0.297084	0.257977	0.300078	0.101161	0.654069	0.844468	0.314503	0.976471	0.0486125	0.0571051	0.0357629	0.104976	0.050576	0.0355874	Q6P1J9;A0A3B3IRP5;A0A1B0GUB2;A0A2R8YHB3;A0A2R8Y640;A0A3B3ISN2	Q6P1J9~CDC73
CDCA2	E9PEI0;Q69YH5	Cell division cycle-associated protein 2	NaN	NaN	NaN	NaN	NaN	NaN			15	15	19.6	19.6	111.01	0	88.275	14	1	0.789167	NaN	NaN	NaN	NaN	NaN	NaN	NaN	NaN	NaN	NaN	NaN	NaN	E9PEI0;Q69YH5	E9PEI0~CDCA2
CDCA5	Q96FF9;B5MBX0	Sororin	NaN	NaN	0.895495	0.939468	1.12043	1.42575			4	4	23.4	23.4	27.6	0	11.927	18	0.0363002	0.789824	0.713411	0.995647	0.998736	0.270806	0.882216	0.999755	NaN	NaN	NaN	0.0362026	0.0744201	0.0455135	Q96FF9;B5MBX0;H0YCL8	Q96FF9~CDCA5
CDCA7L	Q96GN5-2;Q96GN5;Q96GN5-5;Q96GN5-4	Cell division cycle-associated 7-like protein	NaN	NaN	NaN	NaN	NaN	NaN			6	6	18.8	18.8	52.078	0	50.158	7	1	0.789709	NaN	NaN	NaN	NaN	NaN	NaN	NaN	NaN	NaN	NaN	NaN	NaN	Q96GN5-2;Q96GN5;Q96GN5-5;Q96GN5-4;C9IZR6;C9JFL7;C9J8L0	Q96GN5-2~CDCA7L
CDCA8	Q53HL2	Borealin	NaN	NaN	1.10234	1.285	1.05219	1.80047	+		8	8	36.8	36.8	31.323	0	87.89	69	0.0239623	0.789598	0.73512	0.247876	0.160563	0.896643	0.00530747	0.983424	NaN	NaN	0.0964555	0.110394	0.133304	0.057601	Q53HL2	Q53HL2~CDCA8
CDH11	P55287;H3BUU9;P55287-2	Cadherin-11	0.97934	0.910855	1.06026	1.01452	1.06362	0.822182			24	24	41.7	41.7	87.964	0	309.2	496	0.0906378	0.399198	0.745212	0.174914	0.996448	0.933516	0.147678	0.80321	0.0536684	0.0122157	0.0598551	0.0946957	0.0879493	0.0299945	P55287;H3BUU9;P55287-2;H3BQH2	P55287~CDH11
CDH13	P55290;P55290-4;P55290-5	Cadherin-13	1.06295	1.1803	0.976324	1.0073	1.02727	1.11538			16	16	30.9	30.9	78.286	0	135.53	293	0.120054	0.200962	0.275957	0.0956941	0.928773	0.895864	0.121783	0.76945	0.0726799	0.0385864	0.0143176	0.0576283	0.0315191	0.0310983	P55290;P55290-4;P55290-5;P55290-3;P55290-2	P55290~CDH13
CDH2	P19022;P19022-2	Cadherin-2	0.916568	0.933177	1.03147	0.898062	0.944575	0.92788			30	28	40.9	39.2	99.808	0	298.16	510	0.404203	0.433769	0.281124	0.12129	0.986834	0.512808	0.998911	0.999984	0.04071	0.0498048	0.014736	0.0555097	0.016289	0.0242759	P19022;P19022-2;C9J8J8;C9J126;C9JMH2	P19022~CDH2
CDH4	A0A087WX99;P55283-2;P55283;A0A0G2JRA4	Cadherin-4	0.812387	0.914115	1.04784	0.859879	0.870845	0.779474			16	14	25.3	23.4	90.137	0	46.996	151	0.0879226	0.097409	0.0110461	0.113346	0.150479	0.99467	0.0914368	0.449793	0.0330697	0.0483135	0.0593129	0.0448238	0.0328647	0.0632612	A0A087WX99;P55283-2;P55283;A0A0G2JRA4	A0A087WX99~CDH4
CDH6	P55285;D6RF86;P55285-2	Cadherin-6	NaN	NaN	NaN	NaN	NaN	NaN			7	7	9	9	88.308	0.00015188	7.6317	13	1	0.789492	NaN	NaN	NaN	NaN	NaN	NaN	NaN	NaN	NaN	NaN	NaN	NaN	P55285;D6RF86;P55285-2;D6RJG0;Q9Y6N8;Q9ULB4	P55285~CDH6
CDIPT	B3KY94;O14735-3;O14735	CDP-diacylglycerol--inositol 3-phosphatidyltransferase	0.783587	0.984579	0.860514	0.875794	1.03717	0.900631			5	5	24.5	24.5	25.946	0.00015451	8.5626	41	0.860727	0.331527	0.42011	0.618373	0.268566	0.942768	0.450659	0.458561	0.0982426	0.148327	0.280293	NaN	NaN	NaN	B3KY94;O14735-3;O14735;H3BUR9;O14735-2	B3KY94~CDIPT
CDK1;CDC2	P06493;A0A024QZP7;A0A087WZZ9;P06493-2;E5RIU6	Cyclin-dependent kinase 1	1.2727	1.26774	1.02651	1.38616	1.03685	1.40055	+	+	25	23	85.9	83.2	34.095	0	238.9	757	0.00412739	0.0356508	0.00326838	0.00283503	0.000630604	0.597619	0.00164488	0.87203	0.0546098	0.0395068	0.0765151	0.111029	0.028124	0.0213716	P06493;A0A024QZP7;A0A087WZZ9;P06493-2;E5RIU6	P06493~CDK1
CDK11B;CDK11A	P21127;P21127-2;P21127-8;A0A0D9SER5;A0A0D9SEI3;P21127-3;P21127-9;A0A0D9SEN2;P21127-6;Q5QPR3;Q9UQ88-4;Q9UQ88;Q9UQ88-2;Q9UQ88-3;Q5QPR4;P21127-10;P21127-5;P21127-4;P21127-12;Q9UQ88-10;Q9UQ88-5;Q9UQ88-9	Cyclin-dependent kinase 11B;Cyclin-dependent kinase 11A	1.11	1.20607	1.02136	1.07265	0.978557	1.12149			32	22	39.1	25.3	92.619	0	323.31	427	0.099707	0.0540074	0.0446089	0.00585924	0.298306	0.970639	0.0725799	0.970318	0.0250018	0.0328442	0.00469097	0.0234406	0.0513639	0.0429068	P21127;P21127-2;P21127-8;A0A0D9SER5;A0A0D9SEI3;P21127-3;P21127-9;A0A0D9SEN2;P21127-6;Q5QPR3;Q9UQ88-4;Q9UQ88;Q9UQ88-2;Q9UQ88-3;Q5QPR4;P21127-10;P21127-5;P21127-4;P21127-12;Q9UQ88-10;Q9UQ88-5;Q9UQ88-9;J3KS35;E7ESP2;Q13882;Q9UKB5;REV__Q9HB15	P21127~CDK11B
CDK12	Q9NYV4-2	Cyclin-dependent kinase 12	1.13973	1.19455	1.17732	1.17488	1.10052	1.17522			42	1	33.8	0.9	163.23	0	323.31	141	0.574631	0.179601	0.0949571	0.0537515	0.915278	0.766564	0.456764	1	0.0523377	0.0648058	0.0209324	0.132187	0.0705911	0.0571152	Q9NYV4-2	Q9NYV4-2~CDK12
CDK13	A0A2R8Y4Z0;Q14004-2;Q14004;A0A2R8Y7W5	Cyclin-dependent kinase 13	1.14529	0.983056	0.850246	0.766162	0.844273	0.981599			30	17	25.2	9.9	143.9	0	180.36	57	0.206737	0.42232	0.273261	0.969083	0.0997683	0.280386	0.991499	0.74642	0.0623554	0.106902	0.0401219	0.0762583	0.0517667	0.0441326	A0A2R8Y4Z0;Q14004-2;Q14004;A0A2R8Y7W5;A0A2R8YFE7;A0A2R8YCQ1;A0A2R8YD28;A0A087X209;A0A2R8YEB7;A0A2R8Y644;Q9BVE2;A0A2R8Y7Y0	A0A2R8Y4Z0~CDK13
CDK14	O94921;O94921-3;O94921-2;C9JWL6;C9IYJ9	Cyclin-dependent kinase 14	NaN	NaN	NaN	NaN	NaN	NaN			10	9	21.7	20	53.056	0	10.682	4	1	0.786943	NaN	NaN	NaN	NaN	NaN	NaN	NaN	NaN	NaN	NaN	NaN	NaN	O94921;O94921-3;O94921-2;C9JWL6;C9IYJ9;E7EUK8;F8WF96;Q96Q40-6;Q96Q40-4;Q96Q40-3;Q96Q40-5;Q96Q40	O94921~CDK14
CDK16	Q00536;Q00536-3;Q00536-2;A0A087WZU2;E5RGN0;E5RJM2	Cyclin-dependent kinase 16	1.01957	1.15419	1.0238	0.852302	1.1374	0.809391	+		19	13	42.5	30.2	55.715	0	227.87	80	0.0245843	0.819914	0.936821	0.741261	0.0759757	0.999836	0.0314372	0.545936	0.054134	0.0165811	0.0492298	0.017109	0.0515132	0.0737484	Q00536;Q00536-3;Q00536-2;A0A087WZU2;E5RGN0;E5RJM2;E5RIY8;E5RIU4;H0YBX5;H0YAZ9;E5RJQ8;E5RGV7;H0YC36;H0YC60	Q00536~CDK16
CDK17	F5H6Z0;Q00537-2;Q00537	Cyclin-dependent kinase 17	NaN	NaN	NaN	NaN	NaN	NaN			10	5	24	13	53.533	0.00013935	4.2139	3	1	0.78684	NaN	NaN	NaN	NaN	NaN	NaN	NaN	NaN	NaN	NaN	NaN	NaN	F5H6Z0;Q00537-2;Q00537;F8VZY6;F8VQZ9	F5H6Z0~CDK17
CDK2	G3V5T9;P24941;P24941-2;E7ESI2	Cyclin-dependent kinase 2	1.01461	1.16453	0.964147	1.04678	1.13134	1.33463			15	11	48.3	35.3	39.178	0	36.741	96	0.139605	0.279135	0.880769	0.145643	0.677824	0.9986	0.0240132	0.532186	0.0632029	0.0729867	0.0936815	0.0839833	0.0885881	0.183115	G3V5T9;P24941;P24941-2;E7ESI2;G3V317;K7EJ83	G3V5T9~CDK2
CDK2AP1;CDK2AP2	O14519-2;O14519;F5GZF0;O75956	Cyclin-dependent kinase 2-associated protein 1;Cyclin-dependent kinase 2-associated protein 2	NaN	NaN	NaN	0.951631	0.762344	1.09371			3	3	35.6	35.6	9.6008	0.00089859	2.0672	12	1	0.786728	NaN	NaN	NaN	NaN	NaN	NaN	NaN	NaN	NaN	NaN	NaN	0.0207485	O14519-2;O14519;F5GZF0;O75956;E9PKR4	O14519-2~CDK2AP1
CDK4	P11802;F8VYH9;F8VTV8;F8VWX7;F8W1L8;F8VZZ0;F8VZ51	Cyclin-dependent kinase 4	0.844231	0.945178	0.959477	1.53096	0.820971	1.43166			14	13	50.2	47.5	33.729	0	16.382	67	0.0419022	0.516553	0.99384	0.782472	0.256655	0.450917	0.250492	0.431252	0.0278477	0.0565123	0.0744718	0.0548409	0.126861	0.161802	P11802;F8VYH9;F8VTV8;F8VWX7;F8W1L8;F8VZZ0;F8VZ51;Q96BE9;F8VXD2;P11802-2;F8VYY1;F8VZ13	P11802~CDK4
CDK5	Q00535;Q00535-2	Cyclin-dependent-like kinase 5	0.920294	1.03944	0.987817	0.91652	0.95593	0.755102	+		21	20	67.1	64.4	33.304	0	74.001	384	0.0254954	0.238913	0.0700607	0.440102	0.435958	0.992801	0.0021078	0.938701	0.0231082	0.0327557	0.049062	0.0320796	0.00271497	0.040443	Q00535;Q00535-2	Q00535~CDK5
CDK5RAP1	Q96SZ6-4;Q96SZ6-6;Q96SZ6-3;Q96SZ6;H0Y721;Q96SZ6-5;Q96SZ6-2	CDK5 regulatory subunit-associated protein 1	NaN	NaN	NaN	NaN	NaN	NaN			3	3	6.3	6.3	57.412	0.0005224	2.4522	6	0.999952	0.787053	NaN	NaN	NaN	NaN	NaN	NaN	NaN	NaN	NaN	NaN	NaN	NaN	Q96SZ6-4;Q96SZ6-6;Q96SZ6-3;Q96SZ6;H0Y721;Q96SZ6-5;Q96SZ6-2	Q96SZ6-4~CDK5RAP1
CDK5RAP2	Q96SN8;Q96SN8-4;Q96SN8-3;Q96SN8-2;A0A0A0MRG9;B1AMJ5;F8WCI3	CDK5 regulatory subunit-associated protein 2	0.497795	0.723756	1.09082	1.18925	1.05418	1.31882			20	19	13.4	13	215.04	0	30.015	60	0.656856	0.463727	0.135648	0.329562	0.865754	0.819417	0.350553	0.936256	0.0444692	0.017722	0.128041	0.228208	0.231854	0.131734	Q96SN8;Q96SN8-4;Q96SN8-3;Q96SN8-2;A0A0A0MRG9;B1AMJ5;F8WCI3;Q5JTU8;F8WF55;F8WBJ0;Q5VU43-9;Q5VU43-8;Q5VU43-12;Q5VU43-10;A0A087WWI2;Q5VU43-11;E9PS60;A0A087WYE4;C9K0C9	Q96SN8~CDK5RAP2
CDK5RAP3	Q96JB5;Q96JB5-4;Q96JB5-2;J3QQY1;Q96JB5-3	CDK5 regulatory subunit-associated protein 3	1.15526	1.14385	0.999822	0.924252	0.998156	0.984303		+	18	18	38.7	38.7	56.92	0	141.95	337	0.551038	0.0444221	0.0136591	0.0186058	0.907699	0.841623	0.844406	0.455561	0.0103793	0.0142961	0.0234562	0.0114854	0.0193928	0.0273661	Q96JB5;Q96JB5-4;Q96JB5-2;J3QQY1;Q96JB5-3;J3QRM1;J3QL86;J3QS62;J3KRI2;J3KRK4;J3KS63;J3QL95	Q96JB5~CDK5RAP3
CDK6	Q00534	Cyclin-dependent kinase 6	1.49651	1.68632	0.824559	0.610628	0.95682	1.19851		+	14	13	53.1	50.6	36.938	0	123.01	288	0.0334795	0.0332	0.00294955	0.00124731	0.0678343	0.374883	0.420898	1	0.0967443	0.110786	0.0882579	0.106078	0.0800938	0.157671	Q00534	Q00534~CDK6
CDK7	D6REC6;D6R9G1;P50613;D6RAD4	Cyclin-dependent kinase 7	NaN	NaN	NaN	NaN	NaN	NaN			6	6	40.3	40.3	17	0.00013492	3.2273	28	0.165728	0.787158	0.817656	0.989165	0.999999	0.644839	0.952437	0.999805	NaN	NaN	NaN	NaN	NaN	NaN	D6REC6;D6R9G1;P50613;D6RAD4;A0A1B0GTZ4;Q9C098	D6REC6~CDK7
CDK9	P50750-2;P50750	Cyclin-dependent kinase 9	0.874332	0.896061	0.976192	0.962513	0.96168	1.2927			14	13	39.1	37.4	53.365	0	128.75	145	0.0383815	0.59924	0.286327	0.4082	0.7514	0.562279	0.0587848	0.567256	0.0707667	0.0325319	0.025692	0.0395559	0.0479278	0.0786473	P50750-2;P50750;X6RE90	P50750-2~CDK9
CDKAL1	Q5VV42;Q5VV42-2	Threonylcarbamoyladenosine tRNA methylthiotransferase	1.17412	1.09581	0.726483	0.874678	0.793402	0.829146			8	8	19.3	19.3	65.111	0	14.761	50	0.175242	0.541427	0.527054	0.470674	0.267327	0.0298296	0.330098	0.0431575	0.109145	0.0123465	0.0247527	0.0493807	0.0828794	0.0424274	Q5VV42;Q5VV42-2	Q5VV42~CDKAL1
CDKN1B	P46527;E7ES52	Cyclin-dependent kinase inhibitor 1B	1.1004	0.959997	NaN	NaN	NaN	NaN			7	7	50	50	22.073	0	164.72	23	0.770731	0.399527	0.269172	0.936565	0.12988	0.134437	0.719385	0.999268	0.0895503	0.0303898	NaN	NaN	NaN	NaN	P46527;E7ES52;H7C2T1	P46527~CDKN1B
CDKN2AIP	Q9NXV6	CDKN2A-interacting protein	1.13132	1.11218	1.12284	1.26155	0.94953	0.870644			18	18	41.4	41.4	61.124	0	68.921	135	0.210928	0.730844	0.710111	0.983712	0.165669	0.535278	0.998905	0.999332	0.169577	0.103473	0.0536534	0.164994	0.0725126	0.0882577	Q9NXV6;J3KNE1;D6RGD2	Q9NXV6~CDKN2AIP
CDKN2AIPNL	Q96HQ2;Q96HQ2-2	CDKN2AIP N-terminal-like protein	1.0477	1.24945	1.20241	1.34003	1.05613	1.32527			5	5	52.6	52.6	13.196	0	34.863	58	0.154579	0.239212	0.43517	0.0686752	0.1044	0.132262	0.0384937	0.618627	0.0158693	0.0812008	0.108729	0.13285	0.0241428	0.0524776	Q96HQ2;Q96HQ2-2	Q96HQ2~CDKN2AIPNL
CDON	Q4KMG0-2;Q4KMG0;H0YEX4;E9PN78	Cell adhesion molecule-related/down-regulated by oncogenes	1.6594	0.995877	1.05686	1.15709	1.24824	0.673684			10	10	14.9	14.9	136.53	0	12.996	43	0.570521	0.496664	0.255256	0.326735	0.299244	0.241715	0.536154	0.156801	0.548056	NaN	0.0436712	0.130949	0.185249	NaN	Q4KMG0-2;Q4KMG0;H0YEX4;E9PN78;H0YCZ4	Q4KMG0-2~CDON
CDR2	Q01850;H3BU23	Cerebellar degeneration-related protein 2	NaN	NaN	NaN	NaN	NaN	NaN			2	2	6.2	6.2	51.855	0.0001444	5.5354	2	0.999782	0.786615	NaN	NaN	NaN	NaN	NaN	NaN	NaN	NaN	NaN	NaN	NaN	NaN	Q01850;H3BU23	Q01850~CDR2
CDR2L	Q86X02	Cerebellar degeneration-related protein 2-like	NaN	NaN	NaN	NaN	NaN	NaN			5	5	14.2	14.2	53.01	0	31.516	2	0.999614	0.786293	NaN	NaN	NaN	NaN	NaN	NaN	NaN	NaN	NaN	NaN	NaN	NaN	Q86X02	Q86X02~CDR2L
CDS2	O95674	Phosphatidate cytidylyltransferase 2	0.888953	1.04676	0.944328	0.9584	0.975578	0.92587			7	7	17.8	17.8	51.417	0	129.17	102	0.716902	0.607176	0.30641	0.778483	0.525079	0.512847	0.583086	0.797491	0.0444796	0.064835	0.0323583	0.041194	0.0222863	0.13801	O95674	O95674~CDS2
CDV3	Q9UKY7;Q9UKY7-2;H0Y8K3	Protein CDV3 homolog	1.08644	1.14711	0.950433	0.968074	1.02779	1.15338			12	7	65.9	31.8	27.335	0	323.31	208	0.343176	0.479138	0.847931	0.31555	0.944278	0.756174	0.494529	0.999268	0.060315	0.0455063	0.0594797	0.10446	0.0500269	0.0894082	Q9UKY7;Q9UKY7-2;H0Y8K3;D6RAV0	Q9UKY7~CDV3
CDYL	Q9Y232-2;Q9Y232;Q9Y232-4	Chromodomain Y-like protein	NaN	NaN	0.662279	0.789745	0.685078	1.03873			11	11	27.2	27.2	60.608	0	187.25	36	0.45919	0.786181	0.666635	0.722747	0.814268	0.244292	0.999896	0.544493	NaN	NaN	0.162384	0.184622	0.0893126	0.308885	Q9Y232-2;Q9Y232;Q9Y232-4;Q9Y232-3;C9JQG7;C9JMH9;Q9Y6F8;Q9Y6F7;Q9Y6F8-2	Q9Y232-2~CDYL
CEBPB	P17676;P17676-2;P17676-3	CCAAT/enhancer-binding protein beta	NaN	NaN	NaN	NaN	NaN	NaN			6	6	28.4	28.4	36.105	0	16.637	16	0.999445	0.786069	NaN	NaN	NaN	NaN	NaN	NaN	NaN	NaN	NaN	NaN	NaN	NaN	P17676;P17676-2;P17676-3	P17676~CEBPB
CEBPZ	Q03701	CCAAT/enhancer-binding protein zeta	1.1921	1.02653	0.943343	0.976416	0.924186	1.17453			28	28	33	33	120.97	0	221.42	385	0.264565	0.327286	0.208382	0.874577	0.983299	0.698837	0.548964	0.623641	0.0517385	0.0514311	0.00593118	0.0659403	0.0579795	0.0800701	Q03701;C9J9W7	Q03701~CEBPZ
CECR5	Q9BXW7;Q9BXW7-2	Cat eye syndrome critical region protein 5	0.890415	0.904643	1.09898	1.15746	1.1288	1.48989	+		13	13	47	47	46.321	0	96.522	205	0.0286014	0.326505	0.149387	0.292662	0.435513	0.785157	0.00320997	0.346804	0.0420526	0.0831296	0.0224458	0.0197868	0.0185577	0.161206	Q9BXW7;Q9BXW7-2;A8MYZ9	Q9BXW7~CECR5
CELF1	G5EA30;Q92879-2;Q92879;Q92879-3;Q92879-4;Q92879-6;Q92879-5	CUGBP Elav-like family member 1	1.01033	1.14063	1.0797	1.10348	1.16211	1.07842			15	15	34	34	55.142	0	86.676	288	0.400746	0.219756	0.994275	0.0544985	0.338024	0.594288	0.437035	0.155479	0.0411569	0.062782	0.0502131	0.0525374	0.0456497	0.0611178	G5EA30;Q92879-2;Q92879;Q92879-3;Q92879-4;Q92879-6;Q92879-5;E9PSH0;E9PKU1;F5H0D8;E9PQK4;F5H4Y5;E9PKA1;Q5VZZ6;A0A1B0GU44;E9PC62;A0A1B0GUN8;A0A0J9YX66;O95319-5;A0A0J9YXJ0;V9GYD9;O95319-3;O95319-4;O95319;O95319-2;F5H3J7	G5EA30~CELF1
CELSR2	Q9HCU4	Cadherin EGF LAG seven-pass G-type receptor 2	0.874737	0.718573	0.543954	0.881682	0.478882	0.724386			19	18	9	8.6	317.45	0	32.551	81	0.488298	0.202127	0.469719	0.0217179	0.820041	0.871795	0.987415	0.647558	0.0535981	0.0664468	0.0429418	0.055159	0.03095	0.356652	Q9HCU4	Q9HCU4~CELSR2
CEND1	Q8N111	Cell cycle exit and neuronal differentiation protein 1	NaN	NaN	1.61283	0.840482	1.12308	NaN			5	5	45	45	14.954	0	98.819	28	0.392651	0.786503	NaN	NaN	NaN	NaN	NaN	NaN	NaN	NaN	0.173369	0.263614	0.133557	NaN	Q8N111	Q8N111~CEND1
CENPB	P07199	Major centromere autoantigen B	1.06409	1.03137	1.28886	1.31231	1.03754	1.15023			13	13	28.4	28.4	65.171	0	39.154	144	0.125834	0.662882	0.989316	0.581927	0.0441985	0.101822	0.607741	0.981903	0.124687	0.0730457	0.0968036	0.0243517	0.0944689	0.0184376	P07199	P07199~CENPB
CENPC	Q03188;H0Y8J2;Q03188-2	Centromere protein C	1.29914	1.04445	0.909835	1.28421	0.827476	1.01008			31	31	38.5	38.5	106.83	0	323.31	67	0.0675478	0.491261	0.179902	0.83219	0.13336	0.999757	0.986056	0.344485	0.0364185	0.257151	0.115359	0.0845038	0.0381535	0.0228189	Q03188;H0Y8J2;Q03188-2;H0Y9W1	Q03188~CENPC
CENPE	A0A087X0P0;Q02224-3;Q02224-2;Q02224	Kinesin-like protein;Centromere-associated protein E	NaN	NaN	NaN	NaN	NaN	NaN			5	5	1.9	1.9	312.1	0.00014704	6.1703	6	1	0.786401	NaN	NaN	NaN	NaN	NaN	NaN	NaN	NaN	NaN	NaN	NaN	NaN	A0A087X0P0;Q02224-3;Q02224-2;Q02224;D6RBW0	A0A087X0P0~CENPE
CENPF	P49454	Centromere protein F	1.88386	2.61566	0.898191	1.64758	1.07366	2.74737	+	+	114	114	43.7	43.7	357.52	0	323.31	527	0.00115385	0.0289048	0.00446294	0.000716843	0.000432102	0.99432	9.52e-07	0.538341	0.144248	0.195194	0.0912834	0.120571	0.0866819	0.0461296	P49454;A0A087WTY4	P49454~CENPF
CENPH	B3KVZ3;Q9H3R5;H0Y9E6	Centromere protein H	NaN	NaN	1.25093	1.0731	1.14599	1.1078			7	7	35.1	35.1	26.239	0	11.584	21	0.620395	0.787907	0.850329	0.396191	0.685074	0.999775	0.999817	0.999396	NaN	NaN	0.074393	0.11474	0.135268	NaN	B3KVZ3;Q9H3R5;H0Y9E6;D6RBJ6	B3KVZ3~CENPH
CENPJ	F6VUX8;Q9HC77-2;Q9HC77	Centromere protein J	NaN	NaN	NaN	NaN	NaN	NaN			2	2	1.8	1.8	129.93	0.0025082	1.6324	1	1	0.78802	NaN	NaN	NaN	NaN	NaN	NaN	NaN	NaN	NaN	NaN	NaN	NaN	F6VUX8;Q9HC77-2;Q9HC77	F6VUX8~CENPJ
CENPK	D6RHD3;Q9BS16;D6RC76	Centromere protein K	NaN	NaN	NaN	NaN	NaN	NaN			3	3	16.3	16.3	28.245	0.00013676	3.6004	24	1	0.78812	NaN	NaN	NaN	NaN	NaN	NaN	NaN	NaN	NaN	NaN	NaN	NaN	D6RHD3;Q9BS16;D6RC76;D6RJF0	D6RHD3~CENPK
CENPM	Q9NSP4-2;Q9NSP4-4;Q9NSP4;B1AHQ7;B1AHQ6	Centromere protein M	NaN	NaN	NaN	NaN	NaN	NaN			4	4	44.7	44.7	14.287	0	21.937	16	1	0.788683	NaN	NaN	NaN	NaN	NaN	NaN	NaN	NaN	NaN	NaN	NaN	NaN	Q9NSP4-2;Q9NSP4-4;Q9NSP4;B1AHQ7;B1AHQ6	Q9NSP4-2~CENPM
CENPN	Q96H22-5;Q96H22-4;Q96H22;Q96H22-3	Centromere protein N	NaN	NaN	NaN	NaN	NaN	NaN			2	2	6.6	6.6	35.555	0.0023851	1.6552	2	1	0.788571	NaN	NaN	NaN	NaN	NaN	NaN	NaN	NaN	NaN	NaN	NaN	NaN	Q96H22-5;Q96H22-4;Q96H22;Q96H22-3	Q96H22-5~CENPN
CENPO	Q9BU64-2;Q9BU64	Centromere protein O	NaN	NaN	NaN	NaN	NaN	NaN			2	2	9.2	9.2	32.989	0.00013392	3.0107	4	1	0.788461	NaN	NaN	NaN	NaN	NaN	NaN	NaN	NaN	NaN	NaN	NaN	NaN	Q9BU64-2;Q9BU64	Q9BU64-2~CENPO
CENPP	Q6IPU0;X6R9C8;A0A087WTF1;Q6IPU0-2	Centromere protein P	1.87594	1.67238	1.30327	2.33665	1.72174	1.77339			4	4	17.7	17.7	33.165	0.00014364	5.3153	26	0.142272	0.225753	0.0345078	0.0805321	0.00905962	0.609042	0.0729709	0.345672	0.223179	0.232756	0.124498	0.929084	0.268139	0.12511	Q6IPU0;X6R9C8;A0A087WTF1;Q6IPU0-2	Q6IPU0~CENPP
CENPQ	Q7L2Z9	Centromere protein Q	NaN	NaN	NaN	NaN	NaN	NaN			3	3	13.1	13.1	30.595	0.00014611	5.9019	6	1	0.788347	NaN	NaN	NaN	NaN	NaN	NaN	NaN	NaN	NaN	NaN	NaN	NaN	Q7L2Z9	Q7L2Z9~CENPQ
CENPT	Q96BT3;H3BUW2;H3BTR4;Q96BT3-2;I3L4F8	Centromere protein T	NaN	NaN	NaN	NaN	NaN	NaN			7	7	20	20	60.422	0	31.981	21	1	0.788233	NaN	NaN	NaN	NaN	NaN	NaN	NaN	NaN	NaN	NaN	NaN	NaN	Q96BT3;H3BUW2;H3BTR4;Q96BT3-2;I3L4F8;H3BQJ0;H3BMP6;H3BQS6;H3BN05;H3BTS2;Q96BT3-3;H3BQ71	Q96BT3~CENPT
CENPU;MLF1IP	Q71F23;Q09GN1;Q71F23-3;D6R9S4	Centromere protein U	NaN	NaN	NaN	NaN	NaN	NaN			7	7	22.5	22.5	47.521	0	34.389	16	0.0557332	0.787478	NaN	NaN	NaN	NaN	NaN	NaN	NaN	NaN	NaN	NaN	NaN	NaN	Q71F23;Q09GN1;Q71F23-3;D6R9S4;Q71F23-2	Q71F23~CENPU
CEP112	Q8N8E3;F5GYE8;J3QQV3	Centrosomal protein of 112 kDa	NaN	NaN	NaN	NaN	NaN	NaN			8	8	8.5	8.5	112.75	0	16.997	12	1	0.787366	NaN	NaN	NaN	NaN	NaN	NaN	NaN	NaN	NaN	NaN	NaN	NaN	Q8N8E3;F5GYE8;J3QQV3;J3QSA5;Q8N8E3-2;J3QL98;J3KSC3;J3KSN4	Q8N8E3~CEP112
CEP131	Q9UPN4-2;Q9UPN4;I3L2J8;Q9UPN4-3	Centrosomal protein of 131 kDa	1.1305	1.08376	1.11954	1.32171	1.00243	1.16779	+		38	19	41.3	22.8	121.85	0	323.31	286	0.0371959	0.199034	0.117245	0.296358	0.0185953	0.700975	0.0989902	0.977705	0.0494443	0.0106702	0.0577965	0.0347816	0.0323163	0.0802155	Q9UPN4-2;Q9UPN4;I3L2J8;Q9UPN4-3;I3L4M5;I3L316	Q9UPN4-2~CEP131
CEP135	Q66GS9	Centrosomal protein of 135 kDa	NaN	NaN	0.868382	0.858262	1.12597	1.03418			12	12	13.4	13.4	133.49	0	26.331	23	0.797374	0.787254	0.652956	0.750343	0.999998	0.113295	0.99893	0.992877	NaN	NaN	NaN	0.101881	0.100308	0.0598579	Q66GS9;A0A087WVK4;Q66GS9-2;Q8NG57;Q3SY89;A6NLF2;Q8IYF1	Q66GS9~CEP135
CEP164	Q9UPV0-2;Q9UPV0	Centrosomal protein of 164 kDa	NaN	NaN	NaN	NaN	NaN	NaN			4	4	3.9	3.9	163.54	0.0013986	1.8839	14	0.481963	0.787799	NaN	NaN	NaN	NaN	NaN	NaN	NaN	NaN	NaN	NaN	NaN	NaN	Q9UPV0-2;Q9UPV0	Q9UPV0-2~CEP164
CEP170	Q5SW79;Q5SW79-3;H0Y2V6;Q5SW79-2	Centrosomal protein of 170 kDa	0.95515	1.16469	0.89946	0.777319	0.940197	0.888839			67	66	53.9	53.3	175.29	0	323.31	429	0.299877	0.574314	0.654778	0.90492	0.121226	0.878566	0.347976	0.364255	0.0910678	0.0494057	0.0746896	0.0604237	0.075259	0.018254	Q5SW79;Q5SW79-3;H0Y2V6;Q5SW79-2;E7EMW0;H0Y4T4;E7EWM2;E5RFU8;Q96L14;E5RJT5;E5RIH6;H0YB66;H0YB92;E5RG47;E5RGW7;Q00G26	Q5SW79~CEP170
CEP170B	J3KQR7;Q9Y4F5-3;Q9Y4F5-2;Q9Y4F5	Centrosomal protein of 170 kDa protein B	NaN	NaN	NaN	NaN	NaN	NaN			26	25	26.4	25.8	171.76	0	299.88	9	1	0.787582	NaN	NaN	NaN	NaN	NaN	NaN	NaN	NaN	NaN	NaN	NaN	NaN	J3KQR7;Q9Y4F5-3;Q9Y4F5-2;Q9Y4F5	J3KQR7~CEP170B
CEP192	Q8TEP8;H0Y966;K7EPA2;A0A0A0MR42;K7ENP4;Q8TEP8-1	Centrosomal protein of 192 kDa	NaN	NaN	1.07975	1.22889	0.912597	1.07779			8	6	4.5	3.3	279.11	0	18.24	9	0.606104	0.787692	0.496	0.875124	0.508572	1	0.303913	0.998046	NaN	NaN	0.0649348	0.307933	0.0460559	NaN	Q8TEP8;H0Y966;K7EPA2;A0A0A0MR42;K7ENP4;Q8TEP8-1;Q8TEP8-2;C9JT09;H0Y9P3	Q8TEP8~CEP192
CEP250	Q9BV73-2;Q9BV73	Centrosome-associated protein CEP250	NaN	NaN	NaN	NaN	NaN	NaN			4	4	2.2	2.2	274.38	0.00013371	2.9783	7	1	0.782988	NaN	NaN	NaN	NaN	NaN	NaN	NaN	NaN	NaN	NaN	NaN	NaN	Q9BV73-2;Q9BV73;H7C0D6;H0Y5R2;E7ETF9;H7C0P0	Q9BV73-2~CEP250
CEP350	Q5VT06	Centrosome-associated protein 350	NaN	NaN	NaN	NaN	NaN	NaN			11	11	3.7	3.7	350.93	0	33.687	8	1	0.778784	NaN	NaN	NaN	NaN	NaN	NaN	NaN	NaN	NaN	NaN	NaN	NaN	Q5VT06;H0Y7F7;H0Y6Q4;Q5T2X4	Q5VT06~CEP350
CEP41	Q9BYV8;Q9BYV8-5;Q9BYV8-2	Centrosomal protein of 41 kDa	1.06322	1.16973	1.00972	0.952956	1.01947	1.04504			16	16	61.9	61.9	41.368	0	107	174	0.79567	0.454605	0.798788	0.307142	0.469453	0.882994	0.994035	0.98494	0.0723986	0.159298	0.0470972	0.0611184	0.0817586	0.0655022	Q9BYV8;Q9BYV8-5;Q9BYV8-2;Q9BYV8-3;C9JXA0;C9J9X8;C9JCX6;C9J6R3;F8WF85;F8WAV3;Q9BYV8-4	Q9BYV8~CEP41
CEP44	Q9C0F1;Q9C0F1-2;D6RC25;D6RGX6	Centrosomal protein of 44 kDa	NaN	NaN	1.08547	1.15832	1.12806	1.16947			3	3	10.3	10.3	44.139	0.00013776	3.8101	12	0.531379	0.778677	0.998912	0.456567	0.206522	1	0.222039	0.411138	NaN	NaN	0.0507556	0.026023	0.00104469	0.00313401	Q9C0F1;Q9C0F1-2;D6RC25;D6RGX6;D6RBX1	Q9C0F1~CEP44
CEP55	Q53EZ4;Q53EZ4-2	Centrosomal protein of 55 kDa	1.15193	1.11442	0.972348	0.946469	1.08256	1.15967			25	25	60.8	60.8	54.178	0	323.31	453	0.0723401	0.157105	0.0631253	0.299339	0.57928	0.370336	0.35107	0.352158	0.0584034	0.0180452	0.0503115	0.0374761	0.0623205	0.0459832	Q53EZ4;Q53EZ4-2;H0Y432	Q53EZ4~CEP55
CEP76	Q8TAP6-2;Q8TAP6;B4DP81	Centrosomal protein of 76 kDa	NaN	NaN	NaN	NaN	NaN	NaN			3	3	8.7	8.7	65.732	0	31.794	2	1	0.778568	NaN	NaN	NaN	NaN	NaN	NaN	NaN	NaN	NaN	NaN	NaN	NaN	Q8TAP6-2;Q8TAP6;B4DP81;K7EII2	Q8TAP6-2~CEP76
CEP85	Q6P2H3-2;Q6P2H3;Q6P2H3-4;H7BZW2	Centrosomal protein of 85 kDa	NaN	NaN	0.831964	NaN	NaN	1.02192			7	7	11.2	11.2	85.567	0.00013939	4.2238	8	1	0.778894	NaN	NaN	NaN	NaN	NaN	NaN	NaN	NaN	NaN	NaN	NaN	NaN	Q6P2H3-2;Q6P2H3;Q6P2H3-4;H7BZW2;Q6P2H3-3	Q6P2H3-2~CEP85
CEP89	Q96ST8;A0A0C4DGP8;K7EJF0;Q96ST8-3;K7EQI2	Centrosomal protein of 89 kDa	NaN	NaN	NaN	NaN	NaN	NaN			7	7	15.2	15.2	89.589	0	76.701	8	1	0.779104	NaN	NaN	NaN	NaN	NaN	NaN	NaN	NaN	NaN	NaN	NaN	NaN	Q96ST8;A0A0C4DGP8;K7EJF0;Q96ST8-3;K7EQI2;K7EPU8;Q96ST8-2	Q96ST8~CEP89
CEP95	A0A0A0MTQ1;Q96GE4-2;Q96GE4;J3KRC3	Centrosomal protein of 95 kDa	NaN	NaN	NaN	NaN	NaN	NaN			4	4	9.1	9.1	87.944	0	44.26	3	1	0.778998	NaN	NaN	NaN	NaN	NaN	NaN	NaN	NaN	NaN	NaN	NaN	NaN	A0A0A0MTQ1;Q96GE4-2;Q96GE4;J3KRC3;K7ENV0;H0YJW6;J3KRW3;B7ZAE2	A0A0A0MTQ1~CEP95
CEP97	Q8IW35;Q8IW35-2;E9PG22	Centrosomal protein of 97 kDa	1.59229	1.32542	1.27534	1.19918	0.910352	1.00303	+		18	18	34.9	34.9	96.98	0	123.61	99	0.00899125	0.506019	0.357045	0.86225	0.0427288	0.0129585	0.993729	0.831969	0.14085	0.0385233	0.0112149	0.059017	0.0485102	0.0103573	Q8IW35;Q8IW35-2;E9PG22;F8WF91;H7C4Y5	Q8IW35~CEP97
CEPT1	Q9Y6K0;A0A0C4DGS9	Choline/ethanolaminephosphotransferase 1	0.843265	0.96656	1.10078	1.0062	1.15873	1.36212			3	3	6.7	6.7	46.553	0.00064885	2.3298	53	0.170389	0.528696	0.0872989	0.298118	0.866622	0.99359	0.780972	0.962033	0.00957903	0.0750731	0.1099	NaN	0.032834	0.021113	Q9Y6K0;A0A0C4DGS9	Q9Y6K0~CEPT1
CERS2	Q96G23;Q5SZE1;H0YNU7;Q5SZE3;H0YKH6;H0YLQ6;Q5SZE4	Ceramide synthase 2	1.23438	1.17147	1.03127	0.976942	0.844567	1.02583			6	6	23.4	23.4	44.876	0	60.44	177	0.753558	0.156971	0.0282421	0.177562	1	0.90224	0.994468	0.920692	0.0801514	0.0265923	0.0255155	0.0934501	0.094838	0.110213	Q96G23;Q5SZE1;H0YNU7;Q5SZE3;H0YKH6;H0YLQ6;Q5SZE4;Q5SZE2	Q96G23~CERS2
CERS4	H0YN04;Q9HA82;H0YLY3;H0YKR4;H0YNR6;H0YMY6;H0YKC9	Ceramide synthase 4	NaN	0.851606	1.1499	1.22483	1.23923	1.01051			5	5	25.5	25.5	35.73	0	15.407	28	0.0610196	0.491316	0.462258	0.688225	0.653705	0.85621	0.999779	0.535091	NaN	0.0570099	0.0376768	0.0254951	0.0910254	0.0449757	H0YN04;Q9HA82;H0YLY3;H0YKR4;H0YNR6;H0YMY6;H0YKC9;H0YKS3	H0YN04~CERS4
CERS5;LASS5	Q8N5B7-2;Q8N5B7;Q49AQ3;H0YI10;F8VXY1	Ceramide synthase 5	NaN	NaN	NaN	NaN	NaN	NaN			4	4	15	15	39.258	0	12.787	6	1	0.778377	NaN	NaN	NaN	NaN	NaN	NaN	NaN	NaN	NaN	NaN	NaN	NaN	Q8N5B7-2;Q8N5B7;Q49AQ3;H0YI10;F8VXY1	Q8N5B7-2~CERS5
CERS6	Q6ZMG9;Q6ZMG9-2	Ceramide synthase 6	0.975359	0.991126	1.11628	0.956163	1.2788	1.41824			5	5	17.2	17.2	44.889	0	20.561	72	0.176744	0.693452	0.594349	0.526185	1	0.617693	0.0734651	0.130467	0.045013	0.121055	0.182624	0.0485397	0.0300915	0.0782538	Q6ZMG9;Q6ZMG9-2	Q6ZMG9~CERS6
CETN2	P41208	Centrin-2	0.997746	1.14496	1.43691	1.84114	1.55846	1.50621	+		6	6	49.4	49.4	19.738	0	152.4	123	0.00413559	0.378432	0.966058	0.311543	0.000262258	0.0220301	0.00606624	0.00260551	0.054254	0.0348107	0.0675007	0.133306	0.118665	0.0635019	P41208;Q12798	P41208~CETN2
CETN3	E5RK82;E5RJF8;O15182	Centrin-3	NaN	NaN	NaN	1.03132	NaN	1.40336			4	4	31.4	31.4	18.336	0.00014775	6.3854	21	0.094558	0.778475	NaN	NaN	NaN	NaN	NaN	NaN	NaN	NaN	NaN	0.135287	NaN	0.0145873	E5RK82;E5RJF8;O15182;H0YBL5;E5RH67;E5RFM2	E5RK82~CETN3
CFAP20	Q9Y6A4	Cilia- and flagella-associated protein 20	1.15274	1.21839	0.907874	0.972449	0.960041	0.878652			10	10	68.4	68.4	22.774	0	40.657	159	0.950384	0.160793	0.0996618	0.029001	0.999753	0.999985	0.994349	0.903655	0.0257867	0.0402799	0.0381856	0.0668788	0.0407202	0.0329205	Q9Y6A4;H3BPA3	Q9Y6A4~CFAP20
CFAP36	Q96G28;B5MC35;B5MD16;B5MCA1;Q96G28-2	Cilia- and flagella-associated protein 36	0.95515	1.08115	1.00866	0.943318	1.13317	0.739549			5	5	21.6	21.6	39.446	0	40.73	54	0.799559	0.789335	0.986615	0.894219	1	0.999967	0.836952	0.919639	0.161158	NaN	0.142858	0.119006	0.115249	0.16919	Q96G28;B5MC35;B5MD16;B5MCA1;Q96G28-2	Q96G28~CFAP36
CFDP1	Q9UEE9	Craniofacial development protein 1	1.21557	1.33025	0.884624	1.12762	0.966321	0.518576	+		6	6	21.4	21.4	33.592	0.00015368	8.2933	65	0.0339432	0.277685	0.545724	0.0971792	0.898883	0.474857	0.0024357	0.930313	0.112987	0.0704909	0.131963	0.0505386	0.0788911	0.0507765	Q9UEE9;Q9UEE9-2	Q9UEE9~CFDP1
CFI	G3XAM2;E7ETH0;P05156;A0A2R8Y3M9;A0A087X0I2	Complement factor I;Complement factor I heavy chain;Complement factor I light chain	0.891515	0.813314	1.29022	1.07272	1.05139	0.765839			10	9	25	22.7	65.059	0	36.803	83	0.275434	0.698281	0.896529	0.531558	0.857626	0.461181	0.619799	0.998494	0.0870847	0.116979	0.129333	0.057951	0.0528334	NaN	G3XAM2;E7ETH0;P05156;A0A2R8Y3M9;A0A087X0I2;D6R9Z8	G3XAM2~CFI
CFL1	P23528;E9PP50;G3V1A4;E9PK25;E9PQB7;E9PS23;E9PLJ3	Cofilin-1	0.947155	0.925439	1.00793	1.09127	1.02335	1.05889			28	21	92.2	72.9	18.502	0	323.31	1239	0.0792472	0.663767	0.318682	0.294807	0.034106	1	0.163282	0.668286	0.0445665	0.0377963	0.0289662	0.0147624	0.029001	0.0173771	P23528;E9PP50;G3V1A4;E9PK25;E9PQB7;E9PS23;E9PLJ3	P23528~CFL1
CFL2	Q9Y281;Q9Y281-3	Cofilin-2	0.917704	0.897553	1.00132	0.923768	1.02668	0.861616			17	10	77.1	51.2	18.736	0	156.45	209	0.263685	0.616489	0.318276	0.317168	0.99718	0.751801	0.194343	0.876385	0.0294961	0.0268157	0.0632778	0.0820031	0.0289967	0.0238132	Q9Y281;Q9Y281-3;F8WDN3;G3V2U0	Q9Y281~CFL2
CGGBP1	Q9UFW8;C9JUJ0	CGG triplet repeat-binding protein 1	0.968277	1.09072	1.02296	1.73543	1.0799	1.16701	+		10	10	72.5	72.5	18.82	0	24.138	97	0.0245949	0.383693	0.63231	0.135869	0.00330201	0.95435	0.296606	0.641561	0.0630377	0.0505069	0.012073	0.242421	0.0117178	0.0701729	Q9UFW8;C9JUJ0	Q9UFW8~CGGBP1
CGN	Q9P2M7-2;Q9P2M7;A6PVU7	Cingulin	NaN	NaN	NaN	NaN	NaN	NaN			5	5	9.2	9.2	87.046	0	35.115	2	1	0.779811	NaN	NaN	NaN	NaN	NaN	NaN	NaN	NaN	NaN	NaN	NaN	NaN	Q9P2M7-2;Q9P2M7;A6PVU7;A2A3M4	Q9P2M7-2~CGN
CGNL1	Q0VF96	Cingulin-like protein 1	0.637806	0.905587	0.978419	0.650409	0.861921	1.10139	+		27	27	24.4	24.4	149.08	0	139.61	97	0.0177452	0.209932	0.0131791	0.717211	0.0102156	0.419496	0.832484	0.456469	0.0724592	0.130992	0.132716	0.0169308	0.00761303	0.0369646	Q0VF96;Q0VF96-2	Q0VF96~CGNL1
CHAC2	Q8WUX2	Putative glutathione-specific gamma-glutamylcyclotransferase 2	1.11996	1.05245	0.747011	1.03561	0.944516	1.13298			4	4	28.3	28.3	20.874	0	20.619	40	0.0580299	0.723541	0.600207	0.897588	1	0.309547	0.938718	0.99642	0.135442	0.0299774	0.0729448	0.063364	NaN	0.0543136	Q8WUX2	Q8WUX2~CHAC2
CHAF1A	Q13111;Q13111-3;Q13111-2	Chromatin assembly factor 1 subunit A	1.22462	1.14333	1.00587	1.14238	1.07349	1.11681			21	21	27.8	27.8	106.91	0	323.31	53	0.832743	0.2736	0.0850322	0.466894	0.946199	0.99999	0.953235	0.866625	0.0968567	0.0348535	0.178188	0.083062	NaN	0.105952	Q13111;Q13111-3;Q13111-2;K7EJF1;K7EPA1	Q13111~CHAF1A
CHAF1B	Q13112	Chromatin assembly factor 1 subunit B	1.27021	1.51364	0.852125	1.18832	0.931355	1.50631	+		14	14	34.5	34.5	61.492	0	120.54	106	0.00217857	0.231633	0.244727	0.0627848	0.278347	0.124382	0.000840762	0.713748	0.0619415	0.115797	0.0351083	0.0830275	0.0161846	0.0152015	Q13112	Q13112~CHAF1B
CHAMP1	Q96JM3	Chromosome alignment-maintaining phosphoprotein 1	1.11871	1.14563	1.08263	1.27058	1.05166	0.885866	+		48	48	56.8	56.8	89.098	0	323.31	151	0.0297804	0.838981	0.998225	0.867474	0.031701	0.414453	0.714136	0.646126	0.0863884	0.0827141	0.0345174	0.0664938	0.0165486	0.056713	Q96JM3;A0A2R8Y735;S4R3K0;A0A2R8Y4S6	Q96JM3~CHAMP1
CHCHD1	Q96BP2;A6NJX6	Coiled-coil-helix-coiled-coil-helix domain-containing protein 1	1.02214	1.13918	NaN	1.48459	1.22151	1.13975			3	3	28.8	28.8	13.475	0.00013339	2.9407	27	0.953412	0.380142	0.937182	0.30872	0.279489	0.186533	0.942489	0.84569	0.118734	0.0706859	NaN	NaN	0.395859	0.156135	Q96BP2;A6NJX6	Q96BP2~CHCHD1
CHCHD2;CHCHD2P9	Q9Y6H1;Q5T1J5	Coiled-coil-helix-coiled-coil-helix domain-containing protein 2;Putative coiled-coil-helix-coiled-coil-helix domain-containing protein CHCHD2P9, mitochondrial	0.914032	0.88732	0.875656	0.967561	0.918146	1.00406			3	3	31.1	31.1	15.512	0	39.288	81	0.629398	0.236938	0.0799946	0.0988786	0.991604	0.476141	0.66137	0.61878	0.0465842	0.0487187	0.0209515	0.0626156	0.033335	0.113534	Q9Y6H1;Q5T1J5	Q9Y6H1~CHCHD2
CHCHD3	C9JRZ6;Q9NX63;F8WAR4	MICOS complex subunit MIC19	0.831049	1.00496	0.75846	0.873735	0.949942	0.79269			12	12	50.9	50.9	26.753	0	86.186	191	0.46213	0.492774	0.191873	0.955522	0.985386	0.660401	0.790249	0.724929	0.0735634	0.0364197	0.0733521	0.0602299	0.0834917	0.0169683	C9JRZ6;Q9NX63;F8WAR4;A0A286YEX5	C9JRZ6~CHCHD3
CHCHD4	Q8N4Q1;Q8N4Q1-2	Mitochondrial intermembrane space import and assembly protein 40	0.784481	1.06117	0.932891	0.825883	0.595916	0.872287			2	2	25.4	25.4	15.996	0	174.08	53	0.81064	0.525289	0.794737	0.637141	0.93086	1	0.996221	0.333103	0.118734	0.0309045	0.262366	0.115891	0.252535	0.255993	Q8N4Q1;Q8N4Q1-2	Q8N4Q1~CHCHD4
CHCHD6	J3QTA6;Q9BRQ6;H0Y922;J3QTB2	MICOS complex subunit MIC25	NaN	NaN	0.960012	NaN	1.14162	NaN			4	4	20.7	20.7	28.817	0.00013877	4.0635	13	0.127188	0.779205	NaN	NaN	NaN	NaN	NaN	NaN	NaN	NaN	NaN	NaN	0.021361	NaN	J3QTA6;Q9BRQ6;H0Y922;J3QTB2	J3QTA6~CHCHD6
CHD1	O14646;O14646-2	Chromodomain-helicase-DNA-binding protein 1	1.24373	1.22655	0.806183	0.840979	0.876824	0.977049			39	33	28.1	24.8	196.69	0	193.93	205	0.162662	0.122521	0.0537407	0.0602287	0.249235	0.0941825	1	0.53686	0.0386842	0.0823128	0.020826	0.0464292	0.024302	0.0295402	O14646;O14646-2;H0Y8V4;A0A087WVF4	O14646~CHD1
CHD1L	Q86WJ1-2;Q86WJ1;A0A0A0MSH9;Q86WJ1-4;A0A0A0MRH8;Q86WJ1-5;Q86WJ1-3	Chromodomain-helicase-DNA-binding protein 1-like	1.30242	1.18638	1.12848	0.994631	0.933909	1.24372			13	13	21.5	21.5	90.254	0	25.401	84	0.142412	0.491379	0.410128	0.373351	0.999972	0.934045	0.166659	0.471432	0.0660426	0.0960434	0.0670663	0.0967078	0.0533071	0.0897172	Q86WJ1-2;Q86WJ1;A0A0A0MSH9;Q86WJ1-4;A0A0A0MRH8;Q86WJ1-5;Q86WJ1-3;A0A087WTM4;A0A087WWW4;A0A1W2PP16	Q86WJ1-2~CHD1L
CHD2	O14647;O14647-2	Chromodomain-helicase-DNA-binding protein 2	NaN	NaN	0.800128	NaN	NaN	NaN			27	21	17.7	14.6	211.34	0	134.76	10	1	0.779737	NaN	NaN	NaN	NaN	NaN	NaN	NaN	NaN	NaN	NaN	NaN	NaN	O14647;O14647-2;A0A1B0GTU9;A0A1B0GTM9;A0A0D9SGK0;B7Z3I4;O14647-3;A0A0D9SF92	O14647~CHD2
CHD3	H7C3H7;H7C0J3		NaN	NaN	NaN	NaN	NaN	NaN			5	2	25.6	12.3	30.513	0	12.823	1	1	0.779626	NaN	NaN	NaN	NaN	NaN	NaN	NaN	NaN	NaN	NaN	NaN	NaN	H7C3H7;H7C0J3	H7C3H7~CHD3
CHD3	Q12873-2;Q12873;Q12873-3	Chromodomain-helicase-DNA-binding protein 3	1.3893	1.60368	0.842798	0.839971	1.23362	0.676108			39	18	27.4	15.1	222.86	0	304.85	51	0.150634	0.800878	0.940954	0.740809	0.486156	0.504757	0.11389	0.38015	0.197848	0.222696	0.0202942	0.0301554	0.0226128	0.095001	Q12873-2;Q12873;Q12873-3;I3L229;I3L1I4	Q12873-2~CHD3
CHD4	Q14839-2;Q14839;A0A0C4DGG9;A0A2R8Y212;A0A2U3TZM0;A0A2R8YFK9;A0A2R8YDJ9;A0A2R8YD40;A0A2R8Y4X2;A0A2R8YDW2	Chromodomain-helicase-DNA-binding protein 4	1.09864	1.1487	1.04235	1.08164	0.999892	1.12972			79	1	54.6	1.8	220.85	0	323.31	1269	0.153995	0.108183	0.0778101	0.0227634	0.242913	0.957115	0.342478	0.999094	0.0162349	0.0246694	0.0633145	0.0330692	0.013586	0.0325367	Q14839-2;Q14839;A0A0C4DGG9;A0A2R8Y212;A0A2U3TZM0;A0A2R8YFK9;A0A2R8YDJ9;A0A2R8YD40;A0A2R8Y4X2;A0A2R8YDW2;A0A2R8Y7I0;A0A2R8Y7M9;A0A2R8Y5M9;A0A2R8YE38;F5H6N4;F2Z2R5;A0A2R8Y6G9;A0A2R8Y7X1;A0A2R8Y795;K7ESA5;F6T542;K7EPV1;A0A2R8Y512	Q14839-2~CHD4
CHD8	Q9HCK8-2;Q9HCK8;A0A2R8Y840;H0YJG4	Chromodomain-helicase-DNA-binding protein 8	1.02854	1.37309	0.927311	1.05404	1.06079	0.933374			27	20	15.6	12.5	262.34	0	245.5	75	0.76927	0.260577	0.838741	0.0511273	0.71861	0.989258	0.999384	0.807467	0.0324171	0.112075	0.0890386	0.0574835	0.0900067	0.0868723	Q9HCK8-2;Q9HCK8;A0A2R8Y840;H0YJG4;A0A2R8Y4P3;A0A2R8YFT4;A0A2R8Y808;G3V2T9;H0YJA4;A0A2R8YFI9	Q9HCK8-2~CHD8
CHD9	H3BTW3;Q3L8U1-2;Q3L8U1-3;Q3L8U1	Chromodomain-helicase-DNA-binding protein 9	NaN	NaN	NaN	NaN	NaN	NaN			23	17	13	10.4	273.25	0	245.11	13	1	0.7793	NaN	NaN	NaN	NaN	NaN	NaN	NaN	NaN	NaN	NaN	NaN	NaN	H3BTW3;Q3L8U1-2;Q3L8U1-3;Q3L8U1;A0A087WU44;H3BRU9;H3BSP3;J3KRH9;J3KSW5	H3BTW3~CHD9
CHEK1	J3KN87;O14757-3;O14757;E7EPP6;O14757-2	Serine/threonine-protein kinase Chk1	NaN	NaN	1.12388	0.943663	1.03899	1.67719	+		11	11	31.2	31.2	49.019	0	95.092	41	0.0169138	0.77941	0.252951	0.8019	0.945645	0.992107	0.0103615	0.985565	NaN	NaN	0.133811	0.0426661	0.0649999	0.0928989	J3KN87;O14757-3;O14757;E7EPP6;O14757-2;E9PJI4;E9PPA5;E9PKQ3;A0A087WT52;E9PQW7;A0A087WY91	J3KN87~CHEK1
CHERP	Q8IWX8;J3QK89	Calcium homeostasis endoplasmic reticulum protein	1.242	1.24885	0.993506	1.0244	1.14985	1.01789			20	20	31.4	31.4	103.7	0	230	403	0.905697	0.177934	0.0359114	0.0600239	0.999658	0.988926	0.995702	0.857721	0.0689175	0.0650732	0.0409892	0.114184	0.111601	0.0733353	Q8IWX8;J3QK89	Q8IWX8~CHERP
CHI3L1	P36222	Chitinase-3-like protein 1	NaN	NaN	NaN	NaN	NaN	NaN			1	1	3.7	3.7	42.625	0.00887	1.1002	1	1	0.779521	NaN	NaN	NaN	NaN	NaN	NaN	NaN	NaN	NaN	NaN	NaN	NaN	P36222	P36222~CHI3L1
CHID1	Q9BWS9;Q9BWS9-3;Q9BWS9-2;E9PPA0	Chitinase domain-containing protein 1	0.780803	1.11472	0.879701	0.926542	1.13615	1.09277			12	12	39.7	39.7	44.94	0	30.12	147	0.0937191	0.32073	0.580556	0.34963	0.425888	0.421674	0.779049	0.576175	0.100384	0.0522092	0.0655498	0.0454751	0.0900828	0.0178405	Q9BWS9;Q9BWS9-3;Q9BWS9-2;E9PPA0;E9PI70;E9PIP0;E9PRL3;E9PPH0;E9PKF1;H0YC89;H0YDL6;H0YEA3;H0YCC4	Q9BWS9~CHID1
CHKA	P35790;P35790-2	Choline kinase alpha	NaN	NaN	NaN	NaN	NaN	NaN			3	3	9.8	9.8	52.248	0	18.682	4	1	0.777365	NaN	NaN	NaN	NaN	NaN	NaN	NaN	NaN	NaN	NaN	NaN	NaN	P35790;P35790-2;E9PM06	P35790~CHKA
CHKB	Q9Y259	Choline/ethanolamine kinase	NaN	NaN	NaN	NaN	NaN	NaN			2	2	7.8	7.8	45.271	0.00013663	3.5796	5	1	0.77747	NaN	NaN	NaN	NaN	NaN	NaN	NaN	NaN	NaN	NaN	NaN	NaN	Q9Y259	Q9Y259~CHKB
CHM	P24386	Rab proteins geranylgeranyltransferase component A 1	0.87334	0.918573	1.05706	0.84824	1.11057	1.12307			12	10	24.3	21.3	73.475	0	54.003	106	0.0264731	0.473872	0.248209	0.512458	0.457658	0.212435	0.140725	0.148053	0.0394335	0.0728482	0.0252993	0.0123914	0.0385602	0.0441612	P24386	P24386~CHM
CHMP1A	Q9HD42;F8VUA2;F8VVT7;F5H875	Charged multivesicular body protein 1a	0.735179	0.873804	0.889472	1.05334	1.03451	1.09598			6	6	25.5	25.5	21.703	0.00013945	4.2279	98	0.378735	0.358811	0.153507	0.763275	0.782385	0.727816	0.779063	0.724864	0.0174336	0.164547	0.0512443	0.0428121	0.0294484	0.053342	Q9HD42;F8VUA2;F8VVT7;F5H875;Q9HD42-2	Q9HD42~CHMP1A
CHMP1B	Q7LBR1	Charged multivesicular body protein 1b	0.869432	0.921417	0.809809	0.790668	1.03196	0.896767			6	6	23.1	23.1	22.109	0.00089526	1.9955	39	0.728183	0.787616	0.843174	0.743845	0.997173	0.999846	0.996013	0.654088	0.103627	0.103665	0.0956551	0.157465	0.0510643	0.142339	Q7LBR1	Q7LBR1~CHMP1B
CHMP2A	O43633;M0R1T5;M0R1L7	Charged multivesicular body protein 2a	0.745555	0.763912	1.28287	1.45151	1.11159	0.867305	+		7	7	26.1	26.1	25.104	0	68.715	146	0.00719115	0.104647	0.047554	0.0277235	0.0182102	0.075938	0.193322	0.552607	0.0577618	0.0484356	0.0195421	0.0670026	0.0826085	0.0791906	O43633;M0R1T5;M0R1L7;M0QXX8	O43633~CHMP2A
CHMP2B	C9J0A7;Q9UQN3-2;Q9UQN3;A0A087WW88	Charged multivesicular body protein 2b	NaN	NaN	NaN	NaN	NaN	NaN			4	4	22.4	22.4	20.772	0	29.515	28	1	0.777253	NaN	NaN	NaN	NaN	NaN	NaN	NaN	NaN	NaN	NaN	NaN	NaN	C9J0A7;Q9UQN3-2;Q9UQN3;A0A087WW88	C9J0A7~CHMP2B
CHMP3	Q9Y3E7;Q9Y3E7-3;Q9Y3E7-2;Q9Y3E7-4	Charged multivesicular body protein 3	1.1434	1.1482	0.96426	0.869736	0.700927	0.892366			9	9	49.1	49.1	25.073	0	27.772	81	0.314852	0.716723	0.844097	0.961287	0.641834	0.999583	0.298822	0.353222	0.0514731	0.0925361	0.107254	0.0861677	0.116982	0.125626	Q9Y3E7;Q9Y3E7-3;Q9Y3E7-2;Q9Y3E7-4;A0A140T963	Q9Y3E7~CHMP3
CHMP4A	E9PSI1;E9PQ80		0.962709	0.932653	1.04932	1.0893	0.952194	1.09017			17	8	26.3	12.8	92.386	0	45.473	178	0.0692849	0.872023	0.743034	0.971964	0.178489	0.979625	0.535744	0.596655	0.0355364	0.0231562	0.0238709	0.0395507	0.0212601	0.0573429	E9PSI1;E9PQ80;E9PMQ9;O15321-2;O15321;E9PQI5;E9PL78;E9PJM1;E9PQY7;E9PS99;E9PJC4;G3V1B9;H0YI89;E9PNW2	E9PSI1~CHMP4A
CHMP4A	Q9BY43-2;Q9BY43	Charged multivesicular body protein 4a	1.08174	1.13681	0.977195	1.05117	0.979148	0.737585			11	2	50.9	9.4	29.803	0.00013353	2.9588	57	0.190076	0.96043	0.999905	0.987572	0.981865	0.969899	0.107186	0.969117	0.0208483	0.0596671	0.0574973	0.0738804	0.100975	0.0649323	Q9BY43-2;Q9BY43;H0YIN6	Q9BY43-2~CHMP4A
CHMP4B	Q9H444	Charged multivesicular body protein 4b	1.06731	1.02502	1.09428	1.22521	1.22059	0.950087			15	15	72.8	72.8	24.95	0	150.11	275	0.0518625	0.647293	0.717328	0.978647	0.0531793	0.713209	0.961975	0.12566	0.0539898	0.0235326	0.00819367	0.034531	0.0628565	0.071705	Q9H444;P59074;Q96CF2	Q9H444~CHMP4B
CHMP5	Q9NZZ3-2;Q9NZZ3	Charged multivesicular body protein 5	1.17315	1.14889	1.06797	1.11167	1.23557	1.02111			4	4	41.5	41.5	19.52	0	120.29	52	0.32248	0.137979	0.0308238	0.0198069	0.384452	0.465372	0.997756	0.0843025	0.0215315	0.0532502	0.0773727	0.0783467	0.149885	0.0591506	Q9NZZ3-2;Q9NZZ3	Q9NZZ3-2~CHMP5
CHMP6	I3L4A1;Q96FZ7;I3L4G8;I3L3E4	Charged multivesicular body protein 6	1.08239	0.956604	0.92965	0.926704	0.882276	0.853772	+		5	5	24.1	24.1	25.824	0	67.726	123	0.0422392	0.954938	0.950194	0.99998	0.0714854	0.0833651	0.0113912	0.0407554	0.0852132	0.11077	0.0283464	0.0226411	0.0211837	0.0290854	I3L4A1;Q96FZ7;I3L4G8;I3L3E4	I3L4A1~CHMP6
CHMP7	Q8WUX9	Charged multivesicular body protein 7	0.948331	0.711301	0.719754	0.912771	0.915912	0.886547			12	12	33.6	33.6	50.91	0	42.617	77	0.11342	0.651986	0.859058	0.443692	0.115271	0.0125169	0.166496	0.0950765	0.0859111	0.101653	0.0473896	0.0360264	0.0837161	0.0183149	Q8WUX9;E5RJI3;E5RIU9;Q8WUX9-2;E5RFR8	Q8WUX9~CHMP7
CHN1	P15882-3;P15882;C9J3G1;F8W6K2;B8ZZ96;P15882-2	N-chimaerin	1.03727	1.09453	1.12892	0.995306	0.992817	NaN			5	5	14.8	14.8	50.033	0.00013793	3.8478	25	0.602918	0.8051	0.996525	0.55696	0.99989	0.999979	0.661285	0.998957	0.0407709	0.104218	0.107985	0.0301648	0.0950034	NaN	P15882-3;P15882;C9J3G1;F8W6K2;B8ZZ96;P15882-2;C9J3V9;C9JR98	P15882-3~CHN1
CHORDC1	Q9UHD1;Q9UHD1-2;E9PHZ2	Cysteine and histidine-rich domain-containing protein 1	1.14036	1.1445	0.82446	0.769868	0.997449	1.15866	+		19	19	66.3	66.3	37.489	0	163.57	501	0.00201905	0.102898	0.13098	0.0247942	0.000510754	0.0053928	0.0223187	0.90162	0.0418061	0.0389502	0.0360429	0.0349462	0.0423831	0.0240928	Q9UHD1;Q9UHD1-2;E9PHZ2;E9PPQ5;E9PIZ4;E9PSD5;E9PL00;E9PIF7	Q9UHD1~CHORDC1
CHP1	Q99653;H0YKE7;F5GX29;H0YNG9	Calcineurin B homologous protein 1	1.00676	1.03533	0.952152	1.03948	1.02999	1.04522			12	12	65.1	65.1	22.456	0	136.77	242	0.35312	0.544975	0.370693	0.501184	0.998318	0.397954	0.876116	0.99953	0.0344533	0.0302531	0.0931669	0.0722583	0.0574399	0.0661855	Q99653;H0YKE7;F5GX29;H0YNG9;H0YLY7;H0YLX1	Q99653~CHP1
CHPF2	G5E9W2;Q9P2E5;Q9P2E5-2	Chondroitin sulfate glucuronyltransferase	1.04923	0.734745	0.740517	0.6412	0.778203	0.62318			16	16	26.8	26.8	85.146	0	31.623	93	0.345438	0.517309	0.299705	0.87572	0.363807	0.512534	0.142879	0.912276	0.20949	0.0510712	0.0360448	0.0349957	0.0929089	0.0563388	G5E9W2;Q9P2E5;Q9P2E5-2;C9JZF7;H7C5L5	G5E9W2~CHPF2
CHRAC1	Q9NRG0;E5RGS9	Chromatin accessibility complex protein 1	0.904568	0.8062	0.825967	0.896485	0.809359	1.05165			4	4	46.6	46.6	14.71	0	89.443	59	0.397228	0.103291	0.180829	0.00786286	0.987991	0.807476	0.772769	0.598597	0.0352171	0.0385463	0.0181027	0.0502957	0.12762	0.0817751	Q9NRG0;E5RGS9;H0YBP8	Q9NRG0~CHRAC1
CHST14	Q8NCH0;H0YN65	Carbohydrate sulfotransferase 14	1.23189	1.27332	1.02482	0.991765	1.03682	0.783588			10	10	28.7	28.7	42.996	0	20.744	122	0.187405	0.529799	0.533983	0.449711	0.977044	0.997238	0.0827926	1	0.0792139	0.0830861	0.0244881	0.0875366	0.0470442	0.0811762	Q8NCH0;H0YN65	Q8NCH0~CHST14
CHST3	Q7LGC8	Carbohydrate sulfotransferase 3	1.15655	1.03988	1.14343	1.14343	1.1739	1.56268	+		9	9	25.1	25.1	54.705	0	88.107	85	0.0112872	0.902346	0.999937	0.863643	0.213507	0.278252	0.000422993	0.160207	0.139224	0.0987905	0.0519691	0.0674837	0.0786205	0.0943382	Q7LGC8	Q7LGC8~CHST3
CHTF18	E7EXA6;Q8WVB6;Q8WVB6-2;A0A0D9SF58;F8WCC1;Q8WVB6-3	Chromosome transmission fidelity protein 18 homolog	1.08773	1.20784	0.967317	1.02541	1.07647	1.50687	+		18	17	24.9	24.2	107.43	0	158.23	81	0.00105882	0.713461	0.844774	0.755882	0.41982	0.999293	4.23e-06	0.146962	0.0541444	0.0290277	0.0158862	0.0248317	0.0361992	0.0666111	E7EXA6;Q8WVB6;Q8WVB6-2;A0A0D9SF58;F8WCC1;Q8WVB6-3;H0Y7D3	E7EXA6~CHTF18
CHTF8	J3KSJ7;H3BPP1;H0YAV5;P0CG13	Chromosome transmission fidelity protein 8 homolog	NaN	NaN	NaN	NaN	NaN	NaN			3	3	44.6	44.6	7.3807	0.0001343	3.0811	9	1	0.77758	NaN	NaN	NaN	NaN	NaN	NaN	NaN	NaN	NaN	NaN	NaN	NaN	J3KSJ7;H3BPP1;H0YAV5;P0CG13	J3KSJ7~CHTF8
CHTF8	P0CG12	Chromosome transmission fidelity protein 8 homolog isoform 2	1.28115	1.07592	0.994781	1.34449	0.764566	0.838528			3	3	5.9	5.9	51.391	0.00013581	3.4205	32	0.143455	0.178266	0.0168517	0.343381	0.0608389	0.0831071	0.204871	0.456194	0.0814655	0.0429687	0.070223	0.158288	0.0737483	0.0931012	P0CG12	P0CG12~CHTF8
CHTOP	X6R700;Q9Y3Y2-4;Q9Y3Y2;Q9Y3Y2-3;A0A087X1B7	Chromatin target of PRMT1 protein	0.913072	1.0899	1.01704	0.842588	0.882108	0.98799			5	5	31.4	31.4	23.661	0	121.8	123	0.900921	0.378012	0.258295	0.999989	0.967146	0.991835	0.999826	0.981035	0.0462873	0.0559395	0.013864	0.290333	0.0182261	0.0181145	X6R700;Q9Y3Y2-4;Q9Y3Y2;Q9Y3Y2-3;A0A087X1B7;Q5T7Y7	X6R700~CHTOP
CHUK	O15111	Inhibitor of nuclear factor kappa-B kinase subunit alpha	0.983358	0.902961	1.01713	0.877939	1.1066	1.06909			16	16	26.6	26.6	84.639	0	28.372	130	0.245497	0.773365	0.894906	0.613535	0.685898	0.985938	0.454429	0.671772	0.0435252	0.0513658	0.00943923	0.0480742	0.0823692	0.0367427	O15111	O15111~CHUK
CHURC1;CHURC1-FNTB	A0A0C4DGJ7;Q8WUH1;H0YIM9;Q8WUH1-2	Protein Churchill	NaN	NaN	NaN	NaN	NaN	NaN			3	1	32.1	11.6	12.887	0.00013515	3.2646	8	1	0.777982	NaN	NaN	NaN	NaN	NaN	NaN	NaN	NaN	NaN	NaN	NaN	NaN	A0A0C4DGJ7;Q8WUH1;H0YIM9;Q8WUH1-2	A0A0C4DGJ7~CHURC1
CHURC1-FNTB;FNTB	B4DL54;P49356-2	Protein farnesyltransferase subunit beta	NaN	NaN	0.892411	1.01176	0.979931	0.762487			8	0	16.1	0	52.785	0	13.308	22	0.552416	0.778091	0.246757	0.982929	0.450392	0.998104	0.979758	0.998591	NaN	NaN	0.0287699	NaN	NaN	0.0986158	B4DL54;P49356-2;H0YID9;H0YHA3;H0YJ25;H0YHB4;H0YIM3;Q8WUH1-3	B4DL54~CHURC1-FNTB
CIAO1	O76071	Probable cytosolic iron-sulfur protein assembly protein CIAO1	1.05408	1.06688	0.968873	0.954816	0.937675	0.984364			12	12	60.8	60.8	37.84	0	210.09	288	0.808675	0.781374	0.972684	0.899931	0.82741	0.735661	0.998939	0.819318	0.0374062	0.0090075	0.0374558	0.0140404	0.022574	0.0498833	O76071	O76071~CIAO1
CIAPIN1	Q6FI81;Q6FI81-3;H3BV90;H3BT65;H3BUG4;H3BPG7	Anamorsin	1.08863	1.05915	0.990822	0.925294	1.0447	1.05321			18	18	68.9	68.9	33.582	0	223.42	322	0.563585	0.617943	0.705063	0.979589	0.788223	0.95668	0.86351	0.987973	0.0241691	0.048457	0.0268719	0.069871	0.044601	0.0386881	Q6FI81;Q6FI81-3;H3BV90;H3BT65;H3BUG4;H3BPG7;H3BQ23;Q6FI81-2;H3BTZ8;H3BTT4	Q6FI81~CIAPIN1
CIB1	Q99828;Q99828-2	Calcium and integrin-binding protein 1	NaN	NaN	NaN	NaN	NaN	NaN			2	2	14.1	14.1	21.703	0.00014693	6.1391	5	1	0.77829	NaN	NaN	NaN	NaN	NaN	NaN	NaN	NaN	NaN	NaN	NaN	NaN	Q99828;Q99828-2	Q99828~CIB1
CIC	I3L2J0;A0A0A0MQR4;Q96RK0	Protein capicua homolog	1.01148	1.13734	1.28765	1.75563	0.891417	0.830335	+		40	40	26.9	26.9	257.75	0	323.31	57	0.00546715	0.665909	0.990912	0.372509	0.000729329	0.199384	0.131569	0.913604	0.0741505	0.0279689	0.0435357	0.0540615	0.109502	0.0502228	I3L2J0;A0A0A0MQR4;Q96RK0;I3L135;I3L373;I3L1Q4;I3L2I4	I3L2J0~CIC
CINP	H0YN33;Q9BW66;Q9BW66-3;H0YKY0;Q9BW66-2	Cyclin-dependent kinase 2-interacting protein	NaN	NaN	NaN	0.905232	0.803011	1.01685			6	6	35.7	35.7	24.263	0.00015439	8.5195	12	0.48203	0.778189	NaN	NaN	NaN	NaN	NaN	NaN	NaN	NaN	NaN	NaN	NaN	0.00722039	H0YN33;Q9BW66;Q9BW66-3;H0YKY0;Q9BW66-2	H0YN33~CINP
CIRBP	Q14011;Q14011-2;K7EQR7;D6W5Y5;K7EPM4;K7EMY9;K7EJV5;K7ER40;K7EJV1;K7ELV6;K7ELT6;K7ENX8	Cold-inducible RNA-binding protein	1.03995	1.20262	1.05714	0.88545	0.843461	0.736648	+		5	5	38.4	38.4	18.648	0	77.198	105	0.0149261	0.122134	0.439018	0.0263255	0.50296	0.5865	0.0122712	0.332383	0.0687212	0.01853	0.0467638	0.0768867	0.035295	0.0403389	Q14011;Q14011-2;K7EQR7;D6W5Y5;K7EPM4;K7EMY9;K7EJV5;K7ER40;K7EJV1;K7ELV6;K7ELT6;K7ENX8;K7ENN6;K7EQL0;K7EIF7;F6WMK9;Q14011-3;K7EQX4	Q14011~CIRBP
CIRH1A	Q969X6;H3BSH7;Q969X6-3;A0A0J9YWM9;Q969X6-2;A0A0J9YWK2	Cirhin	1.17804	1.08497	0.87005	0.876173	1.1056	1.44022	+		15	15	29	29	76.889	0	49.981	211	0.00357658	0.234457	0.117077	0.862628	0.189103	0.313169	0.00696181	0.868233	0.0297576	0.061799	0.0780928	0.0262528	0.0226293	0.059823	Q969X6;H3BSH7;Q969X6-3;A0A0J9YWM9;Q969X6-2;A0A0J9YWK2;A0A0J9YXV4;H3BPD7;H3BRM8;I3L4T9;J3KSI1;A0A0J9YX18;J3KSE6;J3KTR0	Q969X6~CIRH1A
CISD1	Q9NZ45	CDGSH iron-sulfur domain-containing protein 1	0.866182	0.908266	0.914777	0.766066	0.93522	0.894758			5	5	44.4	44.4	12.199	0	70.663	140	0.140819	0.676449	0.42669	0.500206	0.0379906	0.888564	0.834795	0.999996	0.0778785	0.0815078	0.0305462	0.0124886	0.0171982	0.0285075	Q9NZ45	Q9NZ45~CISD1
CISD2	Q8N5K1;D6RCF4	CDGSH iron-sulfur domain-containing protein 2	1.1359	1.25261	0.972747	0.854501	1.05836	1.00463			7	7	54.8	54.8	15.278	0	10.173	127	0.545641	0.519295	0.871712	0.335022	0.380215	0.999999	0.998746	1	0.0659775	0.100742	0.0484405	0.0605065	0.102564	0.0306037	Q8N5K1;D6RCF4;A0A2R8Y540;I3L1N9	Q8N5K1~CISD2
CISD3	P0C7P0	CDGSH iron-sulfur domain-containing protein 3, mitochondrial	0.985122	0.970681	1.40958	1.28303	1.43791	1.43587			2	2	15	15	14.215	0.0046931	1.3722	22	0.747812	0.952766	0.946478	0.91934	0.910252	0.580407	0.599321	0.461427	0.0966906	0.0869556	0.176495	0.332993	0.118641	0.142786	P0C7P0	P0C7P0~CISD3
CIT	O14578-4	Citron Rho-interacting kinase	1.25026	1.10975	1.44921	2.4356	1.49594	3.44612	+		42	1	23.2	0.3	236.6	0	43.561	98	0.00327358	0.704672	0.0819681	0.107703	0.00842458	0.367468	0.000222894	0.47297	0.0752015	0.21043	0.154718	0.140003	0.139897	0.863853	O14578-4	O14578-4~CIT
CIZ1	H0Y5D5;F5H2X7;Q9ULV3-5;Q9ULV3-2;Q9ULV3;Q9BTG3;Q5SYW2;Q9ULV3-3;Q9ULV3-4	Cip1-interacting zinc finger protein	1.35136	1.28993	1.09545	1.38202	1.20301	1.02358			11	11	18.5	18.5	91.124	0	32.677	28	0.157808	0.777689	0.0298831	0.143124	0.24379	0.846988	0.815412	0.732968	NaN	0.0865	0.0674583	0.249079	0.0467731	NaN	H0Y5D5;F5H2X7;Q9ULV3-5;Q9ULV3-2;Q9ULV3;Q9BTG3;Q5SYW2;Q9ULV3-3;Q9ULV3-4;A0A0U1RQR2	H0Y5D5~CIZ1
CKAP2	Q8WWK9-6;Q8WWK9-5;Q8WWK9;Q8WWK9-4	Cytoskeleton-associated protein 2	0.853853	1.16044	0.816811	0.981968	0.973097	1.42907		+	14	14	30.8	30.8	71.194	0	35.531	46	0.0316468	0.0292273	0.00469319	0.339182	0.771225	0.169682	0.136172	0.446321	0.0104721	0.0320981	0.0986984	0.0390565	0.0886687	0.117225	Q8WWK9-6;Q8WWK9-5;Q8WWK9;Q8WWK9-4;C9J7Y4;C9J649	Q8WWK9-6~CKAP2
CKAP2L	Q8IYA6;Q8IYA6-3	Cytoskeleton-associated protein 2-like	NaN	NaN	NaN	NaN	NaN	NaN			5	5	7.2	7.2	83.586	0.00013141	2.5854	16	1	0.777878	NaN	NaN	NaN	NaN	NaN	NaN	NaN	NaN	NaN	NaN	NaN	NaN	Q8IYA6;Q8IYA6-3;Q8IYA6-2;F8WBE0	Q8IYA6~CKAP2L
CKAP4	Q07065	Cytoskeleton-associated protein 4	1.06716	1.05732	0.871165	0.920264	0.928879	0.856155			42	41	78.2	77.1	66.022	0	323.31	1081	0.0502288	0.479175	0.472158	0.685066	0.00580262	0.00253555	0.00106405	0.0224971	0.0167526	0.0388285	0.0259285	0.0248788	0.0173405	0.0191006	Q07065	Q07065~CKAP4
CKAP5	Q14008;Q14008-3;Q14008-2	Cytoskeleton-associated protein 5	0.993816	1.07151	1.02386	1.0278	1.02189	1.21013	+		99	93	60.3	57	225.49	0	323.31	2184	0.00506464	0.09764	0.639235	0.0198833	0.822825	0.8952	0.000489099	0.575802	0.00590149	0.00305049	0.0225166	0.0230262	0.0265281	0.0236797	Q14008;Q14008-3;Q14008-2;E9PQH5;H0YCF6;H0YDX5	Q14008~CKAP5
CKB	P12277;G3V4N7	Creatine kinase B-type	1.23522	1.48603	3.25352	5.18515	2.02285	2.04023	+	+	20	20	79.8	79.8	42.644	0	323.31	878	0	0.043661	0.0926686	0.00222125	0	6.95e-11	1.3e-07	8.12e-08	0.0411858	0.0470733	0.218878	0.287209	0.107118	0.08041	P12277;G3V4N7;H0YJG0;G3V461;P06732;G3V2I1;H0YJK0	P12277~CKB
CKMT1A;CKMT2	P12532;P17540;P12532-2	Creatine kinase U-type, mitochondrial;Creatine kinase S-type, mitochondrial	NaN	NaN	NaN	NaN	NaN	NaN			1	1	3.8	3.8	47.036	0	10.75	8	1	0.777771	NaN	NaN	NaN	NaN	NaN	NaN	NaN	NaN	NaN	NaN	NaN	NaN	P12532;P17540;P12532-2	P12532~CKMT1A
CKS1B	P61024;Q5T179;Q9BZU3	Cyclin-dependent kinases regulatory subunit 1;Cyclin-dependent kinases regulatory subunit	1.37822	1.49619	1.02381	1.31769	0.924167	1.3326	+		2	2	24.1	24.1	9.6601	0.00015323	8.1036	72	0.0222364	0.111869	0.02615	0.0101385	0.0217121	0.484218	0.021964	0.999968	0.0684222	0.114305	0.147267	0.0559265	0.0392475	0.0843223	P61024;Q5T179;Q9BZU3	P61024~CKS1B
CKS2	P33552	Cyclin-dependent kinases regulatory subunit 2	1.22744	0.924844	0.972413	1.43133	1.14236	1.60748			2	2	24.1	24.1	9.8602	0.00014362	5.3138	54	0.163823	0.647578	0.47972	0.857792	0.11508	0.790754	0.0735977	0.551872	0.247715	0.135826	0.215336	0.141513	0.031222	0.0528573	P33552	P33552~CKS2
CLASP1	Q7Z460;F8WA11;Q7Z460-2;Q7Z460-5;Q7Z460-3;H0Y5T1	CLIP-associating protein 1	0.966312	0.978328	1.05347	1.08995	1.08809	1.13596			49	1	37.3	1.1	169.45	0	323.31	395	0.655239	0.469751	0.130986	0.712857	0.974644	0.978783	0.361487	0.914562	0.0149792	0.0300816	0.0078098	0.0399815	0.0684443	0.0111993	Q7Z460;F8WA11;Q7Z460-2;Q7Z460-5;Q7Z460-3;H0Y5T1;C9JP76;C9J151	Q7Z460~CLASP1
CLASP2	E7ERI8;E7EW49;O75122-3	CLIP-associating protein 2	1.21531	1.18066	1.01951	1.15782	1.01481	1.02023			46	4	37.3	3.4	165.63	0	212.44	260	0.204326	0.266536	0.151031	0.166585	0.0689541	0.548543	0.998923	0.992772	0.0119362	0.0628685	0.0654103	0.0466831	0.0371829	0.0261388	E7ERI8;E7EW49;O75122-3	E7ERI8~CLASP2
CLASRP	F5H0Q6;A0A0A0MQS2;Q8N2M8;Q8N2M8-3;Q8N2M8-4	CLK4-associating serine/arginine rich protein	NaN	NaN	NaN	NaN	NaN	NaN			13	13	24.6	24.6	74.824	0	161.35	3	1	0.78185	NaN	NaN	NaN	NaN	NaN	NaN	NaN	NaN	NaN	NaN	NaN	NaN	F5H0Q6;A0A0A0MQS2;Q8N2M8;Q8N2M8-3;Q8N2M8-4;K7EM61;K7EP11;K7EKC9	F5H0Q6~CLASRP
CLCC1	Q96S66;Q96S66-2;Q96S66-3;Q96S66-4	Chloride channel CLIC-like protein 1	1.10195	1.12327	1.07609	1.23887	0.992298	1.1934			20	20	41	41	62.022	0	323.31	264	0.0750959	0.240262	0.400024	0.150663	0.0210167	0.681957	0.089531	0.736187	0.0317533	0.0523629	0.021424	0.0165743	0.102763	0.0414071	Q96S66;Q96S66-2;Q96S66-3;Q96S66-4;Q5T1P5	Q96S66~CLCC1
CLCN3	P51790-4;P51790;A0A087WU31;A0A0A0MTB7;P51790-5;E9PE15	H(+)/Cl(-) exchange transporter 3;Chloride channel protein	1.017	0.896453	1.22811	1.31757	1.07133	0.871158			9	0	13.1	0	88.463	0	12.946	97	0.0309685	0.358983	0.507987	0.128954	0.226015	0.274099	0.179797	0.95802	0.083432	0.016053	0.0214423	0.115667	0.0302506	0.012917	P51790-4;P51790;A0A087WU31;A0A0A0MTB7;P51790-5;E9PE15;H0Y8Z8;A0A2R8Y6C4;D6RIX3;D6RDZ6	P51790-4~CLCN3
CLCN5;CLCN4	P51795;P51795-2;A0A2R8YGW0;G3XAG5;P51793-2;P51793	H(+)/Cl(-) exchange transporter 5;Chloride channel protein;H(+)/Cl(-) exchange transporter 4	NaN	NaN	NaN	NaN	NaN	NaN			6	3	8.7	4.6	83.146	0.0081677	1.1633	7	1	0.781955	NaN	NaN	NaN	NaN	NaN	NaN	NaN	NaN	NaN	NaN	NaN	NaN	P51795;P51795-2;A0A2R8YGW0;G3XAG5;P51793-2;P51793	P51795~CLCN5
CLCN6	P51797-6;P51797;P51797-5	Chloride transport protein 6	NaN	NaN	NaN	NaN	NaN	NaN			3	3	4	4	94.659	0.0033616	1.5169	6	1	0.782053	NaN	NaN	NaN	NaN	NaN	NaN	NaN	NaN	NaN	NaN	NaN	NaN	P51797-6;P51797;P51797-5;A0A3B3IRY0;P51797-4;P51797-2;P51797-3	P51797-6~CLCN6
CLCN7	P51798;P51798-2;H0Y2M6	H(+)/Cl(-) exchange transporter 7	0.855459	0.866733	1.27914	1.08387	1.00588	0.936902			13	13	22.7	22.7	88.678	0	112.95	134	0.0737477	0.657359	0.476046	0.447694	0.69248	0.102486	0.522954	0.999863	0.0750006	0.0536834	0.0872593	0.0631396	0.0545747	0.0056228	P51798;P51798-2;H0Y2M6;H3BNG8;I3L470	P51798~CLCN7
CLDND1	Q9NY35;H0Y8T9;D6RCR8;D6RDI6;D6RFX6;D6RCE6;D6R9S8;D6RC11;D6RA76;D6RDY1;D6RHU6;D6RDP6;D6RIU2;A0A0R4J2F2;Q9NY35-2;D6RD48;D6RAZ7	Claudin domain-containing protein 1	0.974276	1.03557	0.876936	0.822398	0.927481	0.936352			4	4	18.2	18.2	28.603	0.00014267	5.0342	45	0.341456	0.803421	0.53835	0.954937	0.840527	0.966297	0.994765	0.986738	0.0840611	0.127543	0.0397815	0.0796937	0.0321727	0.0503388	Q9NY35;H0Y8T9;D6RCR8;D6RDI6;D6RFX6;D6RCE6;D6R9S8;D6RC11;D6RA76;D6RDY1;D6RHU6;D6RDP6;D6RIU2;A0A0R4J2F2;Q9NY35-2;D6RD48;D6RAZ7;D6RCP3;D6RB31;Q9NY35-3;D6R9K1	Q9NY35~CLDND1
CLEC16A	Q2KHT3;Q2KHT3-2	Protein CLEC16A	NaN	NaN	NaN	NaN	NaN	NaN			4	4	4	4	117.71	0.0045764	1.388	6	1	0.781749	NaN	NaN	NaN	NaN	NaN	NaN	NaN	NaN	NaN	NaN	NaN	NaN	Q2KHT3;Q2KHT3-2;A0A2R8YDG4;H7BZJ9;H7BZI2;H7BXG1	Q2KHT3~CLEC16A
CLEC2B	Q92478;F5H631	C-type lectin domain family 2 member B	1.0068	1.05782	0.931548	0.936959	1.11842	1.03129			3	3	28.9	28.9	17.307	0	15.74	53	0.197352	0.485558	0.609601	0.688057	0.501894	0.483819	0.999959	0.57464	0.0737953	0.108667	0.0679677	0.0492842	0.0655954	0.0219682	Q92478;F5H631	Q92478~CLEC2B
CLGN	O14967;O14967-2	Calmegin	1.02181	1.09639	0.811706	0.801868	0.995206	1.23674	+		26	26	55.1	55.1	70.038	0	179.39	426	0.00101205	0.496392	0.999492	0.539918	0.00532805	0.00623433	0.00570864	0.834187	0.0220622	0.0528071	0.019358	0.0302505	0.0666599	0.0344047	O14967;O14967-2;D6RAZ4	O14967~CLGN
CLIC1	O00299	Chloride intracellular channel protein 1	1.07477	0.950135	0.979284	0.993109	1.07328	0.993241			17	17	83.4	83.4	26.922	0	323.31	801	0.0847454	0.494152	0.973863	0.233625	0.999229	0.43547	0.999459	0.0821336	0.0555066	0.0405342	0.0134695	0.0310658	0.00462378	0.0228764	O00299	O00299~CLIC1
CLIC4	Q9Y696	Chloride intracellular channel protein 4	1.00702	0.950841	0.921021	0.995354	1.06952	1.04719			19	18	78.7	75.5	28.772	0	323.31	992	0.112329	0.438716	0.938383	0.179129	0.863024	0.87743	0.216475	0.257703	0.0177949	0.0203399	0.0253163	0.0446814	0.0376301	0.0602469	Q9Y696;A6PVS0;O15247	Q9Y696~CLIC4
CLIC5;CLIC6	A0A2R8Y4M1;A0A2R8YGW2;A0A2R8Y615;Q9NZA1-3;Q9NZA1-2;Q9NZA1;Q96NY7-2;Q96NY7	Chloride intracellular channel protein 5;Chloride intracellular channel protein 6	NaN	NaN	NaN	NaN	NaN	NaN			2	1	12.5	8.5	22.284	0.00013521	3.2685	2	1	0.78233	NaN	NaN	NaN	NaN	NaN	NaN	NaN	NaN	NaN	NaN	NaN	NaN	A0A2R8Y4M1;A0A2R8YGW2;A0A2R8Y615;Q9NZA1-3;Q9NZA1-2;Q9NZA1;Q96NY7-2;Q96NY7	A0A2R8Y4M1~CLIC5
CLINT1	Q14677-3;Q14677-2;Q14677	Clathrin interactor 1	1.05298	0.985933	0.939708	0.962036	0.860811	0.967373			22	22	38.4	38.4	70.294	0	313.69	508	0.170678	0.565765	0.79298	0.628216	0.41787	0.301462	0.974183	0.0791139	0.0326929	0.0479397	0.0173483	0.0363337	0.0188796	0.0260657	Q14677-3;Q14677-2;Q14677;H0YD52	Q14677-3~CLINT1
CLIP1	P30622-2;P30622-1;P30622;J3KP58;F5H0N7;A0A3B3ITA2;F5H6A0	CAP-Gly domain-containing linker protein 1	0.850456	0.790754	1.01836	1.05704	0.948438	1.00758			60	50	47.6	40.7	156.78	0	323.31	815	0.509591	0.063	0.0203897	0.00868289	0.79891	0.998604	0.771554	0.985171	0.0185183	0.0248042	0.0209553	0.0356157	0.0271884	0.027642	P30622-2;P30622-1;P30622;J3KP58;F5H0N7;A0A3B3ITA2;F5H6A0;F5H1T5;A0A3B3IS27;F5H270;F5H367	P30622-2~CLIP1
CLIP2	Q9UDT6-2	CAP-Gly domain-containing linker protein 2	1.02315	1.15495	0.972671	0.871125	1.00172	0.854407			47	1	53.2	1.1	111.78	0	244.88	435	0.0799689	0.541562	0.813007	0.679459	0.167321	0.836401	0.0236361	0.91562	0.049362	0.0566161	0.0381351	0.0414023	0.0609595	0.0093965	Q9UDT6-2	Q9UDT6-2~CLIP2
CLK1	P49759-3;P49759;F8WBF5	Dual specificity protein kinase CLK1	NaN	NaN	NaN	NaN	NaN	NaN	+		14	2	32.3	4.4	61.756	0	203.55	48	0.0067451	0.782876	0.502847	0.611794	0.000447949	0.0505845	0.000251241	0.168353	NaN	NaN	NaN	NaN	NaN	NaN	P49759-3;P49759;F8WBF5	P49759-3~CLK1
CLK2	B1AVT0;P49760-3;P49760;P49760-2	Dual specificity protein kinase CLK2	NaN	NaN	NaN	NaN	NaN	NaN			3	3	4.4	4.4	59.874	0.0012737	1.924	4	1	0.782764	NaN	NaN	NaN	NaN	NaN	NaN	NaN	NaN	NaN	NaN	NaN	NaN	B1AVT0;P49760-3;P49760;P49760-2	B1AVT0~CLK2
CLK3	P49761-1;P49761;P49761-3;H3BUL5;H3BVF8;H3BQG1	Dual specificity protein kinase CLK3	0.683218	0.41681	1.28777	2.32135	1.18163	2.80313	+		21	18	46.9	37.8	58.588	0	57.027	71	0.00769231	0.474708	0.291894	0.0149103	0.00746419	0.555919	0.00092724	0.631365	0.167365	NaN	0.084368	0.305329	0.258327	0.263479	P49761-1;P49761;P49761-3;H3BUL5;H3BVF8;H3BQG1;H3BRT8;H3BQR7;H3BV35;H3BRK0;P49761-2;H3BRE4;H3BRW2	P49761-1~CLK3
CLK4	Q9HAZ1;B7ZL31;A0A087WX74	Dual specificity protein kinase CLK4	NaN	NaN	NaN	NaN	NaN	NaN			8	6	20.8	13.5	57.491	0	138.37	9	1	0.782653	NaN	NaN	NaN	NaN	NaN	NaN	NaN	NaN	NaN	NaN	NaN	NaN	Q9HAZ1;B7ZL31;A0A087WX74;E7ES88;Q68D95;Q6P090;E7EWJ6	Q9HAZ1~CLK4
CLMN	Q96JQ2;G3V5U3;G3V4C0	Calmin	NaN	NaN	NaN	NaN	NaN	NaN			2	2	3.2	3.2	111.65	0	26.127	1	1	0.782544	NaN	NaN	NaN	NaN	NaN	NaN	NaN	NaN	NaN	NaN	NaN	NaN	Q96JQ2;G3V5U3;G3V4C0	Q96JQ2~CLMN
CLN3	Q13286;A0A1B0GWD3;A0A0A0MRC7;A0A1B0GW34;Q13286-3;A0A024QZB8;A0A1B0GV71;Q13286-2;Q13286-4;A0A0D9SFH9;Q13286-7;Q13286-5;Q13286-6;A0A1B0GV41;Q9UBD8;H3BR00;H3BQ48;O95090;B4DFF3;O95086;H3BPL0;A0A1B0GWH8;A0A0D9SF04;Q9UP10;H3BR84;Q9UBH5	Battenin	1.02801	0.850376	1.29406	1.08156	1.12373	1.03735			8	8	20.5	20.5	47.622	0	157.38	84	0.442658	0.701047	0.923137	0.802479	0.999534	0.971584	0.655094	0.712229	0.132132	0.112834	0.125441	0.0692418	0.263662	0.184722	Q13286;A0A1B0GWD3;A0A0A0MRC7;A0A1B0GW34;Q13286-3;A0A024QZB8;A0A1B0GV71;Q13286-2;Q13286-4;A0A0D9SFH9;Q13286-7;Q13286-5;Q13286-6;A0A1B0GV41;Q9UBD8;H3BR00;H3BQ48;O95090;B4DFF3;O95086;H3BPL0;A0A1B0GWH8;A0A0D9SF04;Q9UP10;H3BR84;Q9UBH5;Q2TA70;H3BNK7;F6TI76;H3BMN4;A0A1B0GUX3;A0A1B0GUU4;A0A1B0GW90;A0A1B0GWH9	Q13286~CLN3
CLN5	A0A0A0MRU5;A0A024R644;O75503;A0A1B0GWI2;A0A1B0GTI0;A0A087WZY0;A0A1B0GWJ7;A0A1C7CYZ2;A0A1B0GTR6;A0A1B0GTV7;A0A1B0GUE8;A0A1B0GV94	Ceroid-lipofuscinosis neuronal protein 5	0.98898	0.856268	1.19469	1.29359	1.0591	0.95108	+		8	8	24.6	24.6	41.496	0	14.982	59	0.00506154	0.479306	0.830358	0.30346	0.00456189	0.0667049	0.894301	0.682409	0.133913	0.0555996	0.0886681	0.0139529	0.0228462	0.0134772	A0A0A0MRU5;A0A024R644;O75503;A0A1B0GWI2;A0A1B0GTI0;A0A087WZY0;A0A1B0GWJ7;A0A1C7CYZ2;A0A1B0GTR6;A0A1B0GTV7;A0A1B0GUE8;A0A1B0GV94;A0A1B0GVL0;A0A1B0GU14	A0A0A0MRU5~CLN5
CLN6	A0A0S2Z5D0;H3BUV4;A0A1B0GTU6;Q9NWW5;A0A1B0GW73;H3BNF1;A0A1B0GTV3;A0A1B0GUD2;H3BUT1;Q9NWW5-2	Ceroid-lipofuscinosis neuronal protein 6	0.891238	0.649989	0.690433	0.512421	0.73591	0.499246			3	3	26.3	26.3	19.299	0	105.45	54	0.113784	0.30896	0.794815	0.0807824	0.00452766	0.28829	0.0127586	0.663923	0.177636	0.0379377	0.0634678	0.0366279	0.0320081	0.0438127	A0A0S2Z5D0;H3BUV4;A0A1B0GTU6;Q9NWW5;A0A1B0GW73;H3BNF1;A0A1B0GTV3;A0A1B0GUD2;H3BUT1;Q9NWW5-2;A0A1B0GU90;H3BRN7;H3BTY4	A0A0S2Z5D0~CLN6
CLN8	Q9UBY8	Protein CLN8	NaN	NaN	NaN	NaN	NaN	NaN			1	1	6.3	6.3	32.787	0.0007767	2.2693	2	1	0.782438	NaN	NaN	NaN	NaN	NaN	NaN	NaN	NaN	NaN	NaN	NaN	NaN	Q9UBY8	Q9UBY8~CLN8
CLNS1A	P54105;E9PMI6;J3KN38;E9PJF4	Methylosome subunit pICln	0.999597	0.95053	0.913927	0.819434	0.989565	1.19862	+		11	11	66.7	66.7	26.215	0	323.31	137	0.00100763	0.694552	0.991925	0.336311	0.00217121	0.12949	0.00263882	0.942611	0.0352239	0.0133971	0.0116593	0.0357734	0.0278147	0.0273181	P54105;E9PMI6;J3KN38;E9PJF4;E9PQ83	P54105~CLNS1A
CLOCK	O15516	Circadian locomoter output cycles protein kaput	NaN	NaN	NaN	NaN	NaN	NaN			5	5	8.5	8.5	95.303	0	14.64	15	1	0.782144	NaN	NaN	NaN	NaN	NaN	NaN	NaN	NaN	NaN	NaN	NaN	NaN	O15516;C9JK03	O15516~CLOCK
CLPB	Q9H078-2;Q9H078;A0A2U3TZY2;Q9H078-3;H0YGM0;Q9H078-4;Q9H078-5;A0A2R8Y602	Caseinolytic peptidase B protein homolog	1.02148	0.993794	0.962233	1.08199	1.00749	1.09814			18	12	35.5	26.3	75.448	0	81.204	371	0.135943	0.729672	0.999686	0.776502	0.607539	0.836323	0.116241	0.803191	0.0384121	0.0991178	0.0149848	0.0460215	0.0311538	0.0353815	Q9H078-2;Q9H078;A0A2U3TZY2;Q9H078-3;H0YGM0;Q9H078-4;Q9H078-5;A0A2R8Y602;F5H7A5;A0A2R8YDH5	Q9H078-2~CLPB
CLPP	Q16740;M0R208	ATP-dependent Clp protease proteolytic subunit, mitochondrial;ATP-dependent Clp protease proteolytic subunit	0.886864	1.02698	1.00802	1.23312	1.05315	1.15913			7	7	35.7	35.7	30.18	0	76.046	140	0.264521	0.384932	0.336006	0.941413	0.134498	0.996363	0.275216	0.933905	0.0351913	0.105582	0.00975006	0.109794	0.0448183	0.0636197	Q16740;M0R208;A0A2R8YEF5;M0QYV5;M0QXE9	Q16740~CLPP
CLPTM1	O96005;O96005-4;O96005-3	Cleft lip and palate transmembrane protein 1	0.934756	0.954585	1.19555	1.20629	1.12232	1.17185			20	20	40.1	40.1	76.096	0	323.31	479	0.267494	0.681733	0.471434	0.247295	0.200299	0.571498	0.577938	0.959533	0.0237257	0.0270024	0.0534908	0.0294536	0.0489369	0.0487683	O96005;O96005-4;O96005-3;K7EQQ1;K7EJ16;K7ERL5	O96005~CLPTM1
CLPTM1L	G5E9Z2		NaN	NaN	NaN	NaN	NaN	NaN			11	1	38.8	6.5	43.28	0	14.341	14	1	0.782248	NaN	NaN	NaN	NaN	NaN	NaN	NaN	NaN	NaN	NaN	NaN	NaN	G5E9Z2	G5E9Z2~CLPTM1L
CLPTM1L	Q96KA5-2;Q96KA5	Cleft lip and palate transmembrane protein 1-like protein	0.989169	0.990741	0.917766	0.929577	1.00071	1.03365			12	2	30.3	6.6	58.355	0	101.49	169	0.262526	0.536062	0.876366	0.30656	0.616072	0.151673	0.998466	0.96086	0.0323988	0.0592298	0.0508196	0.0386009	0.0333071	0.0327135	Q96KA5-2;Q96KA5	Q96KA5-2~CLPTM1L
CLPX	O76031	ATP-dependent Clp protease ATP-binding subunit clpX-like, mitochondrial	0.909444	1.01895	0.870425	0.877528	0.881621	0.772903			20	20	39.2	39.2	69.223	0	94.684	400	0.344266	0.0545385	0.0128642	0.754166	0.344344	0.652882	0.0936563	0.554995	0.0151503	0.0171451	0.0792954	0.033244	0.00870374	0.00640139	O76031;H0YM48	O76031~CLPX
CLSPN	Q9HAW4-2;Q9HAW4;E7ESG2;Q9HAW4-3	Claspin	NaN	NaN	NaN	1.35185	1.29853	1.13868			15	15	18.2	18.2	144.17	0	238.58	26	0.46197	0.780657	NaN	NaN	NaN	NaN	NaN	NaN	NaN	NaN	NaN	0.0541067	0.0747318	0.179716	Q9HAW4-2;Q9HAW4;E7ESG2;Q9HAW4-3	Q9HAW4-2~CLSPN
[truncated: 6,253 more rows]
