# Supplementary material for: Global phosphoproteomics reveals DYRK1A regulates CDK1 activity in glioblastoma cells
Source: Cell Death Discov. 2021 Apr 16;7:81. doi: 10.1038/s41420-021-00456-6 (PMC8052442; doi:10.1038/s41420-021-00456-6)
Supplement: Supplementary file 8 — Table S2. [file 41420_2021_456_MOESM8_ESM.xlsx]

## Sheet: Table S2. Phosphoproteomics 
Gene names	Phosphorylated residue	UniProt	Protein names	Sequence window	L41 1 μM	L41 10 μM	ALG 1 μM	ALG 10 μM	KD 48h	KD 72h	Regulated - Pharmacological (5,970)	Regulated - Genetic (1,792)	Phosphopeptide multiplicity	Class 1	Localization prob	Genetic - ANOVA Adj. p	Dunnett's p KD 48h	Dunnett's p KD 72h	Parmacological - ANOVA Adj. p	Dunnett's p L41 10 μM	Dunnett's p L41 1 μM	Dunnett's p ALG 10 μM	Dunnett's p ALG 1 μM	L41 1 μM SEM	L41 1 μM SEM	ALG 1 μM SEM	ALG 1 μM SEM	KD 48h SEM	KD 72h SEM	Unique identifier
CLN3	S12	Q13286	Battenin	____MGGCAGSRRRFSDSEGEETVPEPRLPL	0.913391	1.06851	0.978444	1.07575	0.941533	0.935982			___1	+	1	0.62	0.46	0.4	0.66	0.95	0.9	0.92	0.95	0.0420869	0.0481053	0.0487466	0.0719753	0.102504	0.0786468	UID1
CLN3	S14	Q13286	Battenin	__MGGCAGSRRRFSDSEGEETVPEPRLPLLD	1.16788	1.06256	1.13779	0.797299	0.969814	0.809557	+		___1	+	1	0.5	0.97	0.27	0	0.8	0.24	0.01	0.14	0.0901626	0.0731168	0.0590143	0.0895454	0.0536681	0.190864	UID2
HDGFRP3	S179	A0A024R216	Hepatoma-derived growth factor-related protein 3	GDEDDKDCKEEENKSSSEGGDAGNDTRNTTS	4.83233	0.477887	NaN	NaN	0.527729	NaN			___1	+	1	NaN	NaN	NaN	NaN	NaN	NaN	NaN	NaN	NaN	NaN	NaN	NaN	0.50964	NaN	UID4
HDGFRP3	S180	A0A024R216	Hepatoma-derived growth factor-related protein 3	DEDDKDCKEEENKSSSEGGDAGNDTRNTTSD	NaN	NaN	NaN	NaN	NaN	NaN			___1	+	1	NaN	NaN	NaN	NaN	NaN	NaN	NaN	NaN	NaN	NaN	NaN	NaN	NaN	NaN	UID5
HDGFRP3	S162	A0A024R216	Hepatoma-derived growth factor-related protein 3	KKSYTSKKSSKQSRKSPGDEDDKDCKEEENK	0.895819	0.51543	0.646997	0.606276	0.964705	0.847353	+		___1	+	1	0.95	0.99	0.95	0.02	0.02	0.75	0.01	0.02	0.126615	0.101268	0.0740493	0.166214	0.0597706	0.0475125	UID11
PRICKLE2	S319	A0A024R368	Prickle-like protein 2	IFCSRACSAGEDPNGSDSSDSAFQNARAKES	NaN	NaN	NaN	NaN	0.817176	0.852595			___1	+	0.959011	NaN	NaN	NaN	NaN	NaN	NaN	NaN	NaN	NaN	NaN	NaN	NaN	0.0153475	NaN	UID12
PRICKLE2	S571	A0A024R368	Prickle-like protein 2	SADGGAKRQEHLSRFSMPDLSKDSGMNVSEK	1.02821	0.973157	0.939103	0.674881	0.962673	0.8661	+		___1	+	1	0.33	1	0.16	0	0.98	0.82	0	0.54	0.0317978	0.0482014	0.0639206	0.0534148	0.0614157	0.0494055	UID13
PRICKLE2	S695	A0A024R368	Prickle-like protein 2	RRFRPHRSRRSRRSRSDNALHLASEREAISR	1.05643	1.02938	0.892723	0.582379	1.14275	0.97459			___1	+	1	NaN	NaN	NaN	NaN	NaN	NaN	NaN	NaN	NaN	NaN	0.0858066	0.140719	0.15217	0.112553	UID14
PRICKLE2	S753	A0A024R368	Prickle-like protein 2	HGSRRDLYGQCPRTVSDLALQNAFGDRWGPY	1.05672	0.900937	0.842948	0.849646	0.936805	0.68974			___1	+	0.999975	0.12	0.67	0.02	0.3	0.89	0.98	0.4	0.33	0.113773	0.0475513	0.0548676	0.107327	0.0586625	0.0803563	UID15
HDLBP	S944	A0A024R4E5	Vigilin	DEAGEGREAKDCDPGSPRRCDIIIISGRKEK	0.830667	0.875632	0.977198	1.19212	1.17001	0.781736			___1	+	1	0.27	0.57	0.3	0.1	0.17	0.42	0.77	1	0.0419644	0.101123	0.0830397	0.0501034	0.164254	0.128436	UID16
HDLBP	S31	A0A024R4E5	Vigilin	RSGLVPQQIKVATLNSEEESDPPTYKDAFPP	0.903923	0.726912	0.949895	0.918936	0.898048	0.684612	+		___1	+	1	0.06	0.44	0.01	0.01	0	0.31	0.79	0.91	0.0530034	0.0465504	0.0378408	0.074256	0.0388182	0.0182492	UID17
TCEB3	S125	A0A024RAC6	Transcription elongation factor B polypeptide 3	GDYQETWKATGSRSYSPDHRQKKHRKLSELE	0.941236	0.879428	0.800358	0.86556	1.24051	1.09975	+		___1	+	1	0.23	0.06	0.82	0.03	0.18	0.7	0.04	0	0.064471	0.0248109	0.011441	0.0629467	0.106376	0.0501867	UID20
BAG6;BAT3	S113	P46379-3	Large proline-rich protein BAG6	ASSGTGSASATHGGGSPPGTRGPGASVHDRN	1.14056	1.2649	1.17302	1.14308	1.19407	0.986794			___1	+	0.999605	0.39	0.2	1	0.09	0.02	0.06	0.31	0.27	0.075484	0.0728155	0.0453567	0.0726537	0.0984893	0.00901195	UID24
BAG6;BAT3	S994	P46379-3	Large proline-rich protein BAG6	PLPEEPMEVQGAERASPEPQRENASPAPGTT	0.942751	0.796043	1.07579	0.99714	1.08981	0.936195			___1	+	1	0.45	0.65	0.52	0.1	0.07	0.8	0.47	0.95	0.0722951	0.0709531	0.0556287	0.156809	0.0492652	0.0602479	UID25
BAG6;BAT3	S1003	P46379-3	Large proline-rich protein BAG6	QGAERASPEPQRENASPAPGTTAEEAMSRGP	0.962664	0.945135	0.870147	0.928987	0.986913	0.915018			___1	+	1	0.54	0.84	0.27	0.6	0.99	1	0.52	0.62	0.0668562	0.0437248	0.0466446	0.0604739	0.0259178	0.038767	UID26
BAG6;BAT3	S1147	P46379-3	Large proline-rich protein BAG6	LRSDIQKRLQEDPNYSPQRFPNAQRAFADDP	1.05719	1.47968	0.975571	1.42698	1.44579	1.21154	+		___1	+	1	0.07	0.01	0.05	0.02	0.01	0.91	0.05	1	0.102783	0.091017	0.0890553	0.0914922	0.0605224	0.133096	UID27
BAG6;BAT3	S1111	P46379-3	Large proline-rich protein BAG6	AVSRAAKAAGARPLTSPESLSRDLEAPEVQE	0.868805	0.908985	0.827549	1.01852	1.04207	0.697877			___1	+	0.999938	0.29	0.72	0.25	0.16	0.47	0.24	1	0.16	0.0348482	0.0236055	0.08313	0.0559483	0.309499	NaN	UID28
VGLL4	S267	G5E9M7	Transcription cofactor vestigial-like protein 4	GDTWLQIKAAKDGASSSPESASRRGQPASPS	NaN	NaN	NaN	NaN	NaN	NaN			___1		0.549121	NaN	NaN	NaN	NaN	NaN	NaN	NaN	NaN	NaN	NaN	NaN	NaN	NaN	NaN	UID29
VGLL4	S268	G5E9M7	Transcription cofactor vestigial-like protein 4	DTWLQIKAAKDGASSSPESASRRGQPASPSA	0.932887	1.18431	0.980082	0.670099	NaN	NaN			___1	+	0.972912	NaN	NaN	NaN	NaN	NaN	NaN	NaN	NaN	NaN	0.0566077	NaN	0.122605	NaN	NaN	UID30
VGLL4	S58	G5E9M7	Transcription cofactor vestigial-like protein 4	VASALSSHRTGPPPISPSKRKFSMEPGDEDL	NaN	NaN	1.18087	1.07888	1.30927	1.11979			___1	+	0.993585	NaN	NaN	NaN	NaN	NaN	NaN	NaN	NaN	NaN	NaN	0.169033	NaN	0.165302	0.0146098	UID35
ENAH	S129	A0A0U1RRM6	Protein enabled homolog	NLRCIFCGPTLPRQNSQLPAQVQNGPSQEEL;QETVFYLGPTLPRQNSQLPAQVQNGPSQEEL;VLNSQETGPTLPRQNSQLPAQVQNGPSQEEL	1.0359	0.731367	0.890689	0.982049	1.30415	0.921349			___1	+	1	0.35	0.22	0.95	0.42	0.39	0.93	1	0.98	0.172762	0.0672678	0.0838033	0.0409577	NaN	0.191495	UID36
DMD	S3618	A0A087WV90	Dystrophin	GTTVSSPSTSLQRSDSSQPMLLRVVGSQTSD	1.24354	1.3766	1.41315	1.11331	0.678761	1.13269			___1	+	0.951314	0.1	0.01	0.37	0.3	0.12	0.16	0.41	0.23	0.196726	0.0851944	0.200094	0.123718	0.0442922	0.321583	UID37
CSRP2BP	S415	A0A075B6H4	Cysteine-rich protein 2-binding protein	RKKVRGPEQIKQEVESEEEKPDRMDIDSEDT	0.574693	0.780288	0.787194	0.812844	1.10174	1.05874			___1	+	1	NaN	NaN	NaN	NaN	NaN	NaN	NaN	NaN	0.243294	NaN	NaN	NaN	NaN	NaN	UID38
AMBRA1	S549	A0A075B6T1	Activating molecule in BECN1-regulated autophagy protein 1	GQTPSSSRLELSSSASPQEERTVGVAFNQET	0.800741	0.502476	0.894222	1.27706	1.1793	1.35542			___1	+	0.999569	NaN	NaN	NaN	NaN	NaN	NaN	NaN	NaN	NaN	0.177642	0.0310228	0.0103272	NaN	NaN	UID39
AMBRA1	S1085	A0A075B6T1	Activating molecule in BECN1-regulated autophagy protein 1	HRSSQTGTEPGAAHTSSPQPSTSRGLLPEAG	NaN	NaN	NaN	NaN	NaN	NaN			___1		0.518285	NaN	NaN	NaN	NaN	NaN	NaN	NaN	NaN	NaN	NaN	NaN	NaN	NaN	NaN	UID40
AMBRA1	S1086	A0A075B6T1	Activating molecule in BECN1-regulated autophagy protein 1	RSSQTGTEPGAAHTSSPQPSTSRGLLPEAGQ	NaN	0.875389	1.23672	1.20409	NaN	NaN			___1		0.61807	NaN	NaN	NaN	NaN	NaN	NaN	NaN	NaN	NaN	NaN	NaN	NaN	NaN	NaN	UID41
PDE4DIP	S891	Q5VU43-13	Myomegalin	TDQGSMQIPSRDDSTSLTAKEDVSIPRSTLG	0.994227	0.781477	0.837731	0.596763	0.874537	1.06411			___1	+	0.945286	NaN	NaN	NaN	NaN	NaN	NaN	NaN	NaN	0.0869314	0.247464	NaN	NaN	0.162956	0.133958	UID42
PDE4DIP	S1156	A0A0A0MRM1	Myomegalin	HLTSTIERINTELVGSPGKHQHQEEGNVTVR	NaN	NaN	NaN	NaN	1.22495	1.38299			___1	+	1	NaN	NaN	NaN	NaN	NaN	NaN	NaN	NaN	NaN	NaN	NaN	NaN	NaN	NaN	UID43
USP36	S742	A0A075B784	Ubiquitin carboxyl-terminal hydrolase;Ubiquitin carboxyl-terminal hydrolase 36	PVVASTWPVHRARAVSPAPQSSSRLQPPFSP	0.582423	0.384505	0.735602	1.18208	0.9533	0.858245	+		___1	+	1	0.82	0.79	0.66	0	0	0	0.58	0.38	0.0136776	0.0400786	0.0548795	0.131549	0.299914	0.0555134	UID44
USP36	S580	A0A075B784	Ubiquitin carboxyl-terminal hydrolase;Ubiquitin carboxyl-terminal hydrolase 36	GSQRQGSWDSRDVVLSTSPKLLATATANGHG	NaN	NaN	NaN	NaN	NaN	NaN			___1		0.509197	NaN	NaN	NaN	NaN	NaN	NaN	NaN	NaN	NaN	NaN	NaN	NaN	NaN	NaN	UID45
USP36	S582	A0A075B784	Ubiquitin carboxyl-terminal hydrolase;Ubiquitin carboxyl-terminal hydrolase 36	QRQGSWDSRDVVLSTSPKLLATATANGHGLK	NaN	NaN	NaN	NaN	NaN	NaN			___1	+	0.918665	NaN	NaN	NaN	NaN	NaN	NaN	NaN	NaN	NaN	NaN	NaN	NaN	NaN	NaN	UID46
USP36	S611	A0A075B784	Ubiquitin carboxyl-terminal hydrolase;Ubiquitin carboxyl-terminal hydrolase 36	LKGNDESAGLDRRGSSSSSPEHSASSDSTKA	NaN	NaN	NaN	NaN	NaN	NaN			___1		0.638065	NaN	NaN	NaN	NaN	NaN	NaN	NaN	NaN	NaN	NaN	NaN	NaN	NaN	NaN	UID48
USP36	S613	A0A075B784	Ubiquitin carboxyl-terminal hydrolase;Ubiquitin carboxyl-terminal hydrolase 36	GNDESAGLDRRGSSSSSPEHSASSDSTKAPQ	NaN	NaN	NaN	NaN	NaN	NaN			___1		0.717735	NaN	NaN	NaN	NaN	NaN	NaN	NaN	NaN	NaN	NaN	NaN	NaN	NaN	NaN	UID50
USP36	S614	A0A075B784	Ubiquitin carboxyl-terminal hydrolase;Ubiquitin carboxyl-terminal hydrolase 36	NDESAGLDRRGSSSSSPEHSASSDSTKAPQT	0.900267	0.646714	1.33052	1.28009	NaN	NaN			___1	+	0.91066	NaN	NaN	NaN	NaN	NaN	NaN	NaN	NaN	0.110607	0.0597932	0.0455831	0.38033	NaN	NaN	UID51
USP36	S952	A0A075B784	Ubiquitin carboxyl-terminal hydrolase;Ubiquitin carboxyl-terminal hydrolase 36	SCSPMGDGDPEAMEESPRKKKKKKR______	NaN	NaN	NaN	NaN	NaN	NaN			___1	+	1	NaN	NaN	NaN	NaN	NaN	NaN	NaN	NaN	NaN	NaN	NaN	NaN	NaN	NaN	UID52
USP36	S546	A0A075B784	Ubiquitin carboxyl-terminal hydrolase;Ubiquitin carboxyl-terminal hydrolase 36	DPGKKVKKPAPPQHFSPRTAQGLPGTSNSNS	NaN	NaN	NaN	2.1731	NaN	NaN			___1	+	1	NaN	NaN	NaN	NaN	NaN	NaN	NaN	NaN	NaN	NaN	NaN	0.0670416	NaN	NaN	UID53
USP36	S682	A0A075B784	Ubiquitin carboxyl-terminal hydrolase;Ubiquitin carboxyl-terminal hydrolase 36	SPVLSNTTTEPASTMSPPPAKKLALSAKKAS	NaN	NaN	NaN	NaN	NaN	NaN			___1	+	0.819939	NaN	NaN	NaN	NaN	NaN	NaN	NaN	NaN	NaN	NaN	NaN	NaN	NaN	NaN	UID55
USP36	S513	A0A075B784	Ubiquitin carboxyl-terminal hydrolase;Ubiquitin carboxyl-terminal hydrolase 36	LKSQNGCIPPKLPSGSPSPKLSQTPTHMPTI	1.06726	0.664271	1.0745	1.60109	NaN	NaN			___1	+	0.969674	NaN	NaN	NaN	NaN	NaN	NaN	NaN	NaN	NaN	NaN	0.0828735	0.448371	NaN	NaN	UID56
USP36	S807	A0A075B784	Ubiquitin carboxyl-terminal hydrolase;Ubiquitin carboxyl-terminal hydrolase 36	VSLPHQLPEASEPPQSPSEKRKKTFVGEPQR	0.528578	0.443921	0.622351	0.763417	1.25113	1.32144			___1	+	0.943798	NaN	NaN	NaN	NaN	NaN	NaN	NaN	NaN	NaN	0.00471699	0.051558	0.075822	NaN	NaN	UID57
BCL2L12	S158	A0A087WSV0	Bcl-2-like protein 12	KLASDPALRSKLVRLSSDSFARLVELFCSRD	0.831489	0.671266	0.922254	1.3101	1.34003	1.23682	+		___1	+	0.998571	0.13	0.02	0.14	0	0.06	0.15	0.03	0.61	0.0406595	0.0744979	0.0424831	0.110825	0.133774	0.038887	UID60
BCL2L12	S159	A0A087WSV0	Bcl-2-like protein 12	LASDPALRSKLVRLSSDSFARLVELFCSRDD	NaN	NaN	NaN	NaN	NaN	NaN			___1		0.610216	NaN	NaN	NaN	NaN	NaN	NaN	NaN	NaN	NaN	NaN	NaN	NaN	NaN	NaN	UID61
BCL2L12	S111	A0A087WSV0	Bcl-2-like protein 12	QRLEQLVQEQLKSPPSPELQGPPSTEKEAIL	0.587195	0.827025	0.65107	1.01172	NaN	NaN			___1	+	0.998359	NaN	NaN	NaN	NaN	NaN	NaN	NaN	NaN	0.0273182	0.113967	0.0830477	0.01191	NaN	NaN	UID62
NUCB2	S332	A0A087WSV8	Nucleobindin-2;Nesfatin-1	EFLKATEKKEFLEPDSWETLDQQQFFTEEEL	0.917916	0.707314	0.186656	0.382112	7.90506	8.7282		+	___1	+	0.999069	0.01	0	0	0.42	0.99	0.98	0.77	0.51	0.188635	0.190655	0.19738	0.178097	0.840446	1.36212	UID63
NOMO2;NOMO3	S1202	J3KN36	Nodal modulator 2;Nodal modulator 3	LTSRLQGVGALGQAASDNSGPEDAKRQAKKQ	NaN	NaN	NaN	NaN	0.891539	NaN			___1		0.626433	NaN	NaN	NaN	NaN	NaN	NaN	NaN	NaN	NaN	NaN	NaN	NaN	NaN	NaN	UID69
NOMO2;NOMO3	S1205	J3KN36	Nodal modulator 2;Nodal modulator 3	RLQGVGALGQAASDNSGPEDAKRQAKKQKTR	0.839929	0.629661	0.741805	0.918233	0.976338	0.844631	+		___1	+	0.999959	0.89	0.83	1	0	0	0.03	1	0.01	0.052885	0.0256586	0.0339168	0.0656528	0.0490989	0.160983	UID70
PTPRJ	S1009	A0A087WTK0	Protein-tyrosine-phosphatase;Receptor-type tyrosine-protein phosphatase eta	IFWRKKRKDAKNNEVSFSQIKSLKRSKLIRV	NaN	NaN	NaN	NaN	1.32251	1.14086			___1	+	0.990298	NaN	NaN	NaN	NaN	NaN	NaN	NaN	NaN	NaN	NaN	NaN	NaN	0.0477569	0.133866	UID75
ROBO1	S1397	A0A087WTM1	Roundabout homolog 1	AGRRHFHASQCPRPTSPVSTDSNMSAAVMQK	NaN	NaN	NaN	NaN	0.82121	0.784377			___1	+	0.994288	NaN	NaN	NaN	NaN	NaN	NaN	NaN	NaN	NaN	NaN	NaN	NaN	0.158915	0.0608055	UID76
ROBO1	S1010	A0A087WTM1	Roundabout homolog 1	DVDLSNKINEMKTFNSPNLKDGRFVNPSGQP	0.913964	1.1318	0.858379	0.54635	0.871768	0.603812	+		___1	+	1	0.06	0.05	0	0	0.81	0.84	0	0.25	0.0330193	0.0671541	0.0657223	0.0463899	0.167021	0.0282684	UID77
RNF34	S62	A0A087WTM5	E3 ubiquitin-protein ligase RNF34	AEDRNPGLSKERVRASLSDLSSLDDVEGMSV	NaN	NaN	NaN	NaN	0.91826	0.746577			___1	+	0.978446	NaN	NaN	NaN	NaN	NaN	NaN	NaN	NaN	NaN	NaN	NaN	NaN	0.0783197	0.0562813	UID78
SDK1	S2065	F8W6X9	Protein sidekick-1	HLNVKSTFSKKNGTRSPPRPSPGGLHYSDED	NaN	1.09421	1.50293	1.18622	0.735829	1.01756			___1	+	0.999968	NaN	NaN	NaN	NaN	NaN	NaN	NaN	NaN	NaN	0.195959	0.124377	NaN	NaN	NaN	UID79
SDK1	S2077	F8W6X9	Protein sidekick-1	GTRSPPRPSPGGLHYSDEDICNKYNGAVLTE	1.33308	1.2344	0.991629	0.685362	0.134463	NaN		+	___1	+	0.999996	0.01	0	0	0.03	0.61	0.33	0.12	1	0.134763	0.128804	0.0783028	0.0739676	NaN	NaN	UID81
DDB2	S26	Q92466	DNA damage-binding protein 2	KTSEIVLRPRNKRSRSPLELEPEAKKLCAKG	1.43375	1.77671	0.967178	1.45859	1.13195	1.26772	+		___1	+	1	0.3	0.29	0.09	0	0	0.01	0.01	0.95	0.0321161	0.0844204	0.112196	0.0957647	0.0684009	0.0508104	UID82
DDB2	S24	Q92466	DNA damage-binding protein 2	TQKTSEIVLRPRNKRSRSPLELEPEAKKLCA	1.80494	2.21207	1.18512	1.97629	1.00522	1.32508			___1	+	1	NaN	NaN	NaN	NaN	NaN	NaN	NaN	NaN	NaN	NaN	0.0896575	0.171498	0.0934343	0.259179	UID83
TMEM230	S24	Q5JWB9	Transmembrane protein 230	ATGIPSSKVKYSRLSSTDDGYIDLQFKKTPP	1.35243	NaN	0.224065	1.47121	0.774892	0.802609			___1	+	0.950412	0.85	0.86	0.68	0.07	1	0.14	0.15	0.89	0.159962	NaN	0.44394	0.233704	0.276605	0.216087	UID84
ALMS1	S2630	A0A087WV20	Alstrom syndrome protein 1	GRQNPSSCRAKHVNLSASLDQNNSHFKVWNS	NaN	NaN	NaN	NaN	NaN	NaN			___1	+	0.763969	NaN	NaN	NaN	NaN	NaN	NaN	NaN	NaN	NaN	NaN	NaN	NaN	NaN	NaN	UID85
UHRF1	S104	A0A087WVR3	E3 ubiquitin-protein ligase UHRF1	SLVLPHSTKERDSELSDTDSGCCLGQSESDK	0.802919	0.8257	0.77643	0.873446	1.02019	1.1036			___1	+	0.999985	0.64	0.75	0.76	0.58	0.51	0.64	0.57	0.26	0.0939071	0.0876962	0.106486	0.0989345	0.0551184	0.107402	UID86
UHRF1	S652	A0A087WVR3	E3 ubiquitin-protein ligase UHRF1	NSKREEEEQQEGGFASPRTGKGKWKRKSAGG	NaN	NaN	NaN	NaN	1.36971	1.09538			___1	+	1	NaN	NaN	NaN	NaN	NaN	NaN	NaN	NaN	NaN	NaN	NaN	NaN	0.200947	0.0787081	UID88
CASP8AP2	S1278	Q9UKL3	CASP8-associated protein 2	KSEKNEGSSIEDAQTSQHATLKPERSFEILT	NaN	NaN	NaN	NaN	1.95005	1.77582			___1	+	0.933751	NaN	NaN	NaN	NaN	NaN	NaN	NaN	NaN	NaN	NaN	NaN	NaN	0.1177	0.0849366	UID91
CASP8AP2	S875	Q9UKL3	CASP8-associated protein 2	LNSPVRPVAKVLRNESPPQVPVYNNSHKDVF	0.871924	1.14046	1.0406	0.882302	1.39523	1.17726			___1	+	1	0.13	0.02	0.28	0.38	0.66	0.58	0.97	1	0.0298935	0.0912364	0.0605582	0.114344	0.0780176	0.0522351	UID92
CASP8AP2	S29	Q9UKL3	CASP8-associated protein 2	FDVFSASPLKNNDEGSLDIYAGLDSAVSDSA	NaN	NaN	NaN	NaN	0.869667	NaN			___1	+	0.999988	NaN	NaN	NaN	NaN	NaN	NaN	NaN	NaN	NaN	NaN	NaN	NaN	NaN	NaN	UID93
CASP8AP2	S940	Q9UKL3	CASP8-associated protein 2	CKNSPLDELEEGEIRSDSETSKPQESFEKNS	1.51588	1.50019	1.48711	1.64438	1.49076	1.73069	+		___1	+	0.937338	0.83	0.79	0.67	0	0	0	0	0	0.0608851	0.102411	0.0386874	0.0937554	NaN	NaN	UID94
CASP8AP2	S1537	Q9UKL3	CASP8-associated protein 2	QYHPNLPMHAVIMEKSNDHFIVKIRRATPST	1.09459	1.17925	0.797199	1.00034	0.994557	1.09578			___1	+	1	0.49	0.23	0.85	0.36	0.54	1	0.97	0.71	0.177163	0.0960934	0.121555	0.190015	0.321574	0.154509	UID98
POLR1D	S76	A0A087WTY1		HPYKHSFRARGSASYSPPRKRSSQDKYEKRS	0.968241	0.998701	1.04297	1.12529	1.09263	0.989722			___1	+	0.999951	0.98	0.98	0.95	0.59	1	0.75	0.79	1	0.173595	0.0794916	0.161789	0.0926184	0.190195	0.0246531	UID99
CROCC	S512	Q5TZA2	Rootletin	RRSSPGRGRSPRRGPSPACSDSSTLALIHSA	NaN	NaN	NaN	NaN	NaN	NaN			___1	+	0.978407	NaN	NaN	NaN	NaN	NaN	NaN	NaN	NaN	NaN	NaN	NaN	NaN	NaN	NaN	UID101
ELF4	S151	A0A087WU18	ETS-related transcription factor Elf-4	FPASEPDALNRAGDTSDQEGHSLEEKASREE	1.05078	0.918769	1.1098	0.902526	1.53152	1.28602		+	___1	+	0.999826	0.04	0	0.02	0.24	0.94	1	0.82	0.32	0.0793973	0.0607654	0.243852	0.0381797	0.114611	0.195439	UID102
ELF4	S640	A0A087WU18	ETS-related transcription factor Elf-4	MAEPSVTTSGSLLTRSPTPAPFSPFNPTSLI	1.09373	0.838833	1.2778	1.16326	1.54238	1.27962			___1	+	0.931149	0.08	0.01	0.53	0.29	1	0.35	0.79	0.21	0.154394	0.267394	0.17765	0.0960715	0.109366	0.157924	UID103
ELF4	S188	A0A087WU18	ETS-related transcription factor Elf-4	KSKKRIRKTKGNRSTSPVTDPSIPIRKKSKD	1.37477	0.995199	1.54248	0.981136	4.51993	3.82251			___1	+	0.996791	NaN	NaN	NaN	NaN	NaN	NaN	NaN	NaN	0.055995	NaN	NaN	NaN	0.0322255	0.96361	UID104
NHS	S1125	A0A087WU78	Nance-Horan syndrome protein	VAQPESVDVITSQSDSPTRATDVSNQFKHQF	0.842453	1.22625	0.686703	0.826453	0.699106	0.680232	+		___1	+	0.759566	0.07	0.01	0.02	0	0.11	0.4	0.02	0	0.0619695	0.0335729	0.0571538	0.133539	0.213844	0.0695287	UID105
NHS	S273	A0A087WU78	Nance-Horan syndrome protein	RRIRAQRGQSIAASLSHSAGNISALADKGDT	NaN	NaN	NaN	NaN	0.451775	0.437635			___1		0.712675	NaN	NaN	NaN	NaN	NaN	NaN	NaN	NaN	NaN	NaN	NaN	NaN	0.053602	0.0474826	UID107
NHS	S275	A0A087WU78	Nance-Horan syndrome protein	IRAQRGQSIAASLSHSAGNISALADKGDTMF	NaN	NaN	NaN	NaN	NaN	NaN			___1	+	0.928783	NaN	NaN	NaN	NaN	NaN	NaN	NaN	NaN	NaN	NaN	NaN	NaN	NaN	NaN	UID108
NHS	S211	A0A087WU78	Nance-Horan syndrome protein	KTISGIPRRVQQEIDSDESPVARERNVIVHT	NaN	NaN	NaN	NaN	0.679146	0.847668			___1	+	1	NaN	NaN	NaN	NaN	NaN	NaN	NaN	NaN	NaN	NaN	NaN	NaN	0.0856638	0.160619	UID113
CTNNBL1	S550	A0A087WUB9	Beta-catenin-like protein 1	RHIIKEYAENIGDGRSPEFRENEQKRILGLL	1.0165	1.17321	0.799636	0.69462	0.8723	0.928446	+		___1	+	1	0.46	0.19	0.51	0.05	0.91	1	0.04	0.28	0.151418	0.089864	0.0997616	0.0820959	0.0558616	0.0936704	UID115
HNRNPDL	S241	A0A087WUK2	Heterogeneous nuclear ribonucleoprotein D-like	LKGKEPPKKVFVGGLSPDTSEEQIKEYFGAF	NaN	NaN	NaN	NaN	1.00696	0.876699			___1	+	0.999653	NaN	NaN	NaN	NaN	NaN	NaN	NaN	NaN	NaN	NaN	NaN	NaN	0.133442	0.0335678	UID119
ZNF446	S137	M0R202	Zinc finger protein 446	QEVLPAAQKTEEPLGSPHPSGTVESPGEGPQ	1.24672	1.458	1.33465	0.926738	1.14091	1.03849	+		___1	+	0.999934	0.49	0.39	0.91	0	0	0.04	0.98	0.01	0.0562999	0.0257647	0.135576	0.12841	0.0303285	0.0672946	UID120
CAMK1D	S85	A0A087WUR6	Calcium/calmodulin-dependent protein kinase type 1D	SDFGLSKMEGKGDVMSTACGTPGYVAPEVLA	NaN	NaN	NaN	NaN	0.546257	0.31584			___1		0.517168	NaN	NaN	NaN	NaN	NaN	NaN	NaN	NaN	NaN	NaN	NaN	NaN	0.0594792	0.0979383	UID122
IKBKG	S368	A0A087X0G7	NF-kappa-B essential modulator	VEVSQAPLPPAPAYLSSPLALPSQRRSPPEE	NaN	NaN	NaN	NaN	0.967975	0.605696			___1		0.575787	NaN	NaN	NaN	NaN	NaN	NaN	NaN	NaN	NaN	NaN	NaN	NaN	0.0509101	0.0779524	UID126
IKBKG	S379	A0A087X0G7	NF-kappa-B essential modulator	PAYLSSPLALPSQRRSPPEEPPDFCCPKCQY	1.07592	0.368698	1.02682	1.26117	0.987304	0.906543			___1	+	1	0.84	0.99	0.75	0.09	0.18	0.18	0.86	1	0.538677	NaN	0.132244	0.0816786	0.0303032	0.086104	UID127
PIAS2	S523	A0A087WUY7	E3 SUMO-protein ligase PIAS2	DEEEDPPAKRKCIFMSETQSSPTKGFVNL__	NaN	NaN	NaN	NaN	NaN	NaN			___1		0.558319	NaN	NaN	NaN	NaN	NaN	NaN	NaN	NaN	NaN	NaN	NaN	NaN	NaN	NaN	UID128
PIAS2	S527	A0A087WUY7	E3 SUMO-protein ligase PIAS2	DPPAKRKCIFMSETQSSPTKGFVNL______	NaN	NaN	NaN	NaN	NaN	NaN			___1	+	0.791671	NaN	NaN	NaN	NaN	NaN	NaN	NaN	NaN	NaN	NaN	NaN	NaN	NaN	NaN	UID129
PIAS2	S528	A0A087WUY7	E3 SUMO-protein ligase PIAS2	PPAKRKCIFMSETQSSPTKGFVNL_______	0.675784	0.92326	1.11192	1.09071	1.79062	0.915667			___1	+	0.886628	NaN	NaN	NaN	NaN	NaN	NaN	NaN	NaN	NaN	0.142487	NaN	0.12918	NaN	0.255401	UID130
KRBA1	S139	A0A087WVC5	Protein KRBA1	EGPGALGGEPSPPTHSPSRRKSHRGQERGTS	NaN	NaN	NaN	NaN	1.02829	0.897992			___1	+	0.754855	NaN	NaN	NaN	NaN	NaN	NaN	NaN	NaN	NaN	NaN	NaN	NaN	0.0871649	0.138718	UID135
KRBA1	S245	A0A087WVC5	Protein KRBA1	LHCLKELPEAQDRHPSPSGVGNRRLQENPGA	0.705358	0.623787	0.904935	0.782143	NaN	NaN			___1	+	0.999976	NaN	NaN	NaN	NaN	NaN	NaN	NaN	NaN	NaN	0.0273123	0.182216	0.129796	NaN	NaN	UID136
ITSN2	S220	A0A087WVF7	Intersectin-2	LMMGGFGGASIQKAQSLIDLGSSSSTSSTAS	NaN	NaN	NaN	NaN	0.927989	0.922972			___1	+	0.999683	NaN	NaN	NaN	NaN	NaN	NaN	NaN	NaN	NaN	NaN	NaN	NaN	0.0862737	0.101261	UID137
ITSN2	S867	A0A087WVF7	Intersectin-2	VNTSWQKKSAFTRTVSPGSVSPIHGQGQVVE	NaN	NaN	NaN	NaN	0.778967	0.632179			___1	+	0.999969	NaN	NaN	NaN	NaN	NaN	NaN	NaN	NaN	NaN	NaN	NaN	NaN	0.0708207	0.098904	UID138
ITSN2	S870	A0A087WVF7	Intersectin-2	SWQKKSAFTRTVSPGSVSPIHGQGQVVENLK	NaN	NaN	NaN	NaN	NaN	NaN			___1		0.72084	NaN	NaN	NaN	NaN	NaN	NaN	NaN	NaN	NaN	NaN	NaN	NaN	NaN	NaN	UID139
ITSN2	S872	A0A087WVF7	Intersectin-2	QKKSAFTRTVSPGSVSPIHGQGQVVENLKAQ	0.94918	0.803859	0.894604	0.74276	0.899001	0.744184			___1	+	0.999992	0.12	0.26	0.02	0.15	0.11	0.98	0.11	0.91	0.0840669	0.0758923	0.087786	0.101225	0.0725999	0.0575474	UID140
CLK1	S78	P49759-3	Dual specificity protein kinase CLK1	KWRSSSSHKRRKRSHSSAQENKRCKYNHSKM	NaN	NaN	NaN	NaN	NaN	NaN			___1	+	0.999206	NaN	NaN	NaN	NaN	NaN	NaN	NaN	NaN	NaN	NaN	NaN	NaN	NaN	NaN	UID142
CLK1;CLK4	S383	P49759-3	Dual specificity protein kinase CLK1;Dual specificity protein kinase CLK4	FGSATYDDEHHSTLVSTRHYRAPEVILALGW	1.62065	2.5995	1.45163	1.86735	1.07588	0.843097	+		___1	+	0.952021	0.21	0.69	0.16	0	0	0.02	0.01	0.11	0.269009	0.116076	0.257619	0.206352	0.0633644	0.0768069	UID144
FAT1	S4475	A0A087WVP1	Protocadherin Fat 1;Protocadherin Fat 1, nuclear form	QFESIHPPRDMPAAGSLGSSSRNRQRFNLNQ	1.14593	1.23685	0.814425	0.635935	1.3073	1.66553			___1	+	0.975115	0.09	0.33	0.01	0.33	1	0.93	0.28	1	0.0324121	0.291956	0.116456	0.160819	0.0809924	0.121224	UID145
FAT1	S4274	A0A087WVP1	Protocadherin Fat 1;Protocadherin Fat 1, nuclear form	TPSIPSDSRNNLDRNSFEGSAIPEHPEFSTF	NaN	NaN	NaN	NaN	1.09925	1.37982			___1	+	0.999907	NaN	NaN	NaN	NaN	NaN	NaN	NaN	NaN	NaN	NaN	NaN	NaN	0.147824	0.0735536	UID146
FAT1	S4278	A0A087WVP1	Protocadherin Fat 1;Protocadherin Fat 1, nuclear form	PSDSRNNLDRNSFEGSAIPEHPEFSTFNPES	NaN	NaN	NaN	NaN	NaN	NaN			___1		0.503533	NaN	NaN	NaN	NaN	NaN	NaN	NaN	NaN	NaN	NaN	NaN	NaN	NaN	NaN	UID147
CLTC	S1498	A0A087WVQ6	Clathrin heavy chain;Clathrin heavy chain 1	ALRTSIDAYDNFDNISLAQRLEKHELIEFRR	1.28817	0.970574	1.28268	1.01427	0.80728	0.802286			___1	+	1	NaN	NaN	NaN	NaN	NaN	NaN	NaN	NaN	0.147815	NaN	0.182414	NaN	0.0691613	NaN	UID150
MLLT6	S423	P55198	Protein AF-17	RFSTTTSSSGRARAPSPGDYKSPHVTGSGAS	0.941121	0.743717	0.940136	0.828603	0.852349	0.884157			___1	+	1	0.96	0.93	1	0.1	0.05	1	0.24	0.63	0.0573878	0.0438701	0.0709946	0.0512055	0.0831351	0.043488	UID154
MLLT6	S382	P55198	Protein AF-17	DKYSKPTAPAPSAPPSPSAPEPPKADLFEQK	0.892881	1.12918	0.859333	0.751037	0.989689	1.1921			___1	+	0.993883	0.24	0.73	0.19	0.07	0.46	0.97	0.23	0.38	0.0212936	0.0504584	0.0751059	0.0425863	0.066652	0.105636	UID156
MLLT6	S258	P55198	Protein AF-17	KDKERLKQKHKKRPESPPSILTPPVVPTADK	1.1213	0.901992	1.01239	0.827465	1.08132	1.36973			___1	+	0.832897	0.35	0.27	0.13	0.51	1	0.49	0.95	0.89	0.107158	0.0400851	0.066293	0.0500226	0.141089	0.0648545	UID157
MLLT6	S261	P55198	Protein AF-17	ERLKQKHKKRPESPPSILTPPVVPTADKVSS	NaN	NaN	NaN	NaN	NaN	NaN			___1		0.499949	NaN	NaN	NaN	NaN	NaN	NaN	NaN	NaN	NaN	NaN	NaN	NaN	NaN	NaN	UID158
POLE	S1940	Q07864	DNA polymerase epsilon catalytic subunit A;DNA polymerase	IKGKVSSRIHCGLQDSQKAGGAEDEQENEDD	1.0109	1.23805	0.569151	0.875616	NaN	NaN			___1	+	1	NaN	NaN	NaN	NaN	NaN	NaN	NaN	NaN	0.151147	0.0592661	NaN	0.205104	NaN	NaN	UID163
C11orf96	S93	A0A087WW59	Uncharacterized protein C11orf96	KAKKSFLQSLECLRRSTQSLSLQREQLSSCK	NaN	NaN	NaN	NaN	0.937242	1.04798			___1	+	0.775614	NaN	NaN	NaN	NaN	NaN	NaN	NaN	NaN	NaN	NaN	NaN	NaN	NaN	NaN	UID164
PSMD1	S315	Q99460	26S proteasome non-ATPase regulatory subunit 1	EEKTSSAFVGKTPEASPEPKDQTLKMIKILS	NaN	NaN	NaN	NaN	1.20005	1.00198			___1	+	1	NaN	NaN	NaN	NaN	NaN	NaN	NaN	NaN	NaN	NaN	NaN	NaN	0.0706704	NaN	UID165
POLD2	S50	A0A087WWF6	DNA polymerase delta subunit 2	AMFSEQAAQRAHTLLSPPSANNATFARVPVA	NaN	NaN	NaN	NaN	NaN	NaN			___1	+	0.999321	NaN	NaN	NaN	NaN	NaN	NaN	NaN	NaN	NaN	NaN	NaN	NaN	NaN	NaN	UID168
GLTSCR1	S703	A0A087WWH3	Glioma tumor suppressor candidate region gene 1 protein	AKGAGLGPQAPDSQASPAPAPQIPAAAPLKG	NaN	NaN	NaN	NaN	0.86956	0.678572			___1	+	0.870858	NaN	NaN	NaN	NaN	NaN	NaN	NaN	NaN	NaN	NaN	NaN	NaN	0.0976976	0.00335836	UID169
GLTSCR1	S1361	A0A087WWH3	Glioma tumor suppressor candidate region gene 1 protein	PGAPEGTPAGRARGGSPAPLPAKVDEATSGL	0.917098	0.897926	0.79218	0.836146	1.23786	1.13967	+		___1	+	1	0.58	0.3	0.73	0.01	0.1	0.6	0	0.01	0.0346485	0.0305122	0.0408121	0.0614705	0.0341709	0.0938776	UID170
GLTSCR1	S867	A0A087WWH3	Glioma tumor suppressor candidate region gene 1 protein	SDFQLQFPPSQGPHKSPTPPPTLHLVPEPAA	NaN	NaN	NaN	NaN	NaN	NaN			___1		0.597338	NaN	NaN	NaN	NaN	NaN	NaN	NaN	NaN	NaN	NaN	NaN	NaN	NaN	NaN	UID171
C10orf11	S180	A0A087WWI0	Leucine-rich repeat-containing protein C10orf11	FMKVVKPKASSEDVASSPERHYTPLPSASRE	NaN	NaN	NaN	NaN	0.980817	NaN			___1	+	0.999999	NaN	NaN	NaN	NaN	NaN	NaN	NaN	NaN	NaN	NaN	NaN	NaN	NaN	NaN	UID172
C10orf11	S181	A0A087WWI0	Leucine-rich repeat-containing protein C10orf11	MKVVKPKASSEDVASSPERHYTPLPSASREL	1.32561	1.09296	0.846928	0.542583	0.934952	1.02867	+		___1	+	0.999999	0.35	0.4	0.62	0	0.55	0.09	0	0.9	0.0878836	0.130748	0.0821954	0.0408939	0.0795553	0.116375	UID173
IQSEC1	S166	A0A087WWK8	IQ motif and SEC7 domain-containing protein 1	RMSRRIVLSNMRMQFSFEGPEKVHSSYFEGK	NaN	NaN	NaN	1.23884	1.08667	1.17149			___1	+	1	NaN	NaN	NaN	NaN	NaN	NaN	NaN	NaN	NaN	NaN	NaN	NaN	0.109943	0.12591	UID176
IQSEC1	S910	A0A087WWK8	IQ motif and SEC7 domain-containing protein 1	DSYASGEGLKRSALSSSLRDLSEAGKRGRRS	NaN	NaN	NaN	NaN	NaN	NaN			___1	+	0.864141	NaN	NaN	NaN	NaN	NaN	NaN	NaN	NaN	NaN	NaN	NaN	NaN	NaN	NaN	UID181
IQSEC1	S911	A0A087WWK8	IQ motif and SEC7 domain-containing protein 1	SYASGEGLKRSALSSSLRDLSEAGKRGRRSS	0.830632	0.820364	0.602426	0.701429	1.00276	0.979689			___1	+	0.995984	0.85	0.72	1	0.06	0.31	1	0.16	0.03	0.165687	0.0167291	0.089783	0.158176	0.284548	0.221017	UID182
IQSEC1	S403	A0A087WWK8	IQ motif and SEC7 domain-containing protein 1	KRQSAYERSLGGQQGSPKHGPHSGAPKSLPR	0.768555	0.870975	0.930425	0.576821	0.829801	0.72022			___1	+	1	0.66	0.63	0.41	0.63	1	0.98	0.54	1	0.199126	0.142004	0.142847	0.210769	0.0742635	0.11985	UID183
RBM15	S578	A0A087WWP4	Putative RNA-binding protein 15	AYEPLDSLDRRRDGWSLDRDRGDRDLPSSRD	1.12445	0.921461	0.938479	1.06981	NaN	NaN			___1	+	1	NaN	NaN	NaN	NaN	NaN	NaN	NaN	NaN	0.0898509	0.106888	0.171379	0.119097	NaN	NaN	UID184
RBM15	S642	A0A087WWP4	Putative RNA-binding protein 15	PDRSPELSSSRDRYNSDNDRSSRLLLERPSP	0.86865	0.625416	0.804142	1.04238	2.83052	2.13732			___1	+	0.999999	0.39	0.49	0.59	0.35	0.41	0.99	1	0.25	0.10217	0.035566	0.222516	0.0934575	0.0213355	NaN	UID185
RBM15	S891	A0A087WWP4	Putative RNA-binding protein 15	LHAFPPCEFSQQFLDSPAKALAKSEEDYLVM	NaN	NaN	NaN	NaN	1.39916	1.22639			___1	+	0.999468	NaN	NaN	NaN	NaN	NaN	NaN	NaN	NaN	NaN	NaN	NaN	NaN	NaN	0.240988	UID186
RBM15	S65	A0A087WWP4	Putative RNA-binding protein 15	SRRSLHLDKSSSRGGSREYDTGGGSSSSRLH	NaN	NaN	NaN	NaN	1.09007	0.821107			___1	+	0.999973	NaN	NaN	NaN	NaN	NaN	NaN	NaN	NaN	NaN	NaN	NaN	NaN	0.0969747	0.0917279	UID188
RBM15	S626	A0A087WWP4	Putative RNA-binding protein 15	RSPESDRPRKRHCAPSPDRSPELSSSRDRYN	NaN	NaN	NaN	NaN	1.62068	1.61728			___1	+	1	NaN	NaN	NaN	NaN	NaN	NaN	NaN	NaN	NaN	NaN	NaN	NaN	0.174461	0.156143	UID189
RBM15	S612	A0A087WWP4	Putative RNA-binding protein 15	KRRLPEESGGRHLDRSPESDRPRKRHCAPSP	1.28614	1.40122	1.07218	1.30185	1.00912	0.823432			___1	+	1	0.09	0.03	0.97	0.33	0.18	0.46	0.34	0.99	0.204301	0.136489	0.0790693	0.214901	NaN	0.131281	UID192
RBM15	S615	A0A087WWP4	Putative RNA-binding protein 15	LPEESGGRHLDRSPESDRPRKRHCAPSPDRS	NaN	NaN	NaN	NaN	1.0573	1.01206			___1	+	1	NaN	NaN	NaN	NaN	NaN	NaN	NaN	NaN	NaN	NaN	NaN	NaN	NaN	NaN	UID193
RBM15	S83	A0A087WWP4	Putative RNA-binding protein 15	YDTGGGSSSSRLHSYSSPSTKNSSGGGESRS	0.814582	NaN	NaN	1.15458	NaN	NaN			___1	+	0.761576	NaN	NaN	NaN	NaN	NaN	NaN	NaN	NaN	NaN	NaN	NaN	NaN	NaN	NaN	UID196
RBM15	S84	A0A087WWP4	Putative RNA-binding protein 15	DTGGGSSSSRLHSYSSPSTKNSSGGGESRSS	0.795854	0.73925	0.930882	1.06359	1.34739	1.09185		+	___1	+	0.964027	0.04	0	0.04	0.46	0.97	0.28	1	1	0.19321	0.0659378	0.0693434	0.18248	0.137879	0.0764742	UID197
RBM15	S656	A0A087WWP4	Putative RNA-binding protein 15	NSDNDRSSRLLLERPSPIRDRRGSLEKSQGD	1.02201	0.858692	0.889486	0.982314	1.17554	0.997782			___1	+	1	0.71	0.48	0.95	0.18	0.22	0.95	1	0.47	0.0361715	0.0339852	0.0272947	0.0362252	0.0823469	0.0996683	UID198
RBM15	S250	A0A087WWP4	Putative RNA-binding protein 15	GHRHPPGGGGGQRSLSPGGAALGYRDYRLQQ	0.919525	0.805986	0.811542	0.83529	1.07099	0.994637	+		___1	+	0.999999	0.29	0.11	0.16	0	0	0.15	0	0	0.0501233	0.0366607	0.0285547	0.0820413	0.0600288	0.0734649	UID200
RBM15	S697	A0A087WWP4	Putative RNA-binding protein 15	ERDRKHRTTAPTEGKSPLKKEDRSDGSAPST	NaN	0.899025	0.81527	1.29122	0.871663	1.40677			___1	+	0.999557	NaN	NaN	NaN	NaN	NaN	NaN	NaN	NaN	NaN	NaN	0.135532	0.118839	0.197724	NaN	UID203
THOC1	S560	A0A087WWS1	THO complex subunit 1	DEDEEDNDALLKENESPDVRRDKPVTGEQIE	1.73029	1.86212	1.40625	1.65187	0.934796	1.03878			___1	+	1	NaN	NaN	NaN	NaN	NaN	NaN	NaN	NaN	0.10013	0.0112566	9.38177e-05	0.150101	0.0951202	0.0637711	UID204
THOC1	S2	A0A087WWS1	THO complex subunit 1	______________MSPTPPLFSLPEARTRF	1.055	1.16843	0.981227	0.691543	0.949872	1.06315	+		___1	+	0.999893	0.73	0.67	0.96	0.01	0.38	0.99	0.02	0.82	0.035131	0.0387945	0.0825672	0.047068	0.09522	0.081949	UID205
TMEM237	S54	A0A087WWU1	Transmembrane protein 237	SASLEGLAQTAGRRPSEGNEPSTKELKEHPE	0.519481	0.530152	0.564825	0.982775	1.29922	1.01778	+		___1	+	0.999999	0.45	0.3	0.23	0	0	0	0.98	0.02	0.0411245	0.0592734	0.0504164	0.0767186	0.166984	0.0547017	UID206
CABIN1	S383	A0A087WWW8	Calcineurin-binding protein cabin-1	LPSRLRKLDPEEEDDSFNNYEVQSEAKLESF	NaN	NaN	NaN	NaN	2.22899	NaN			___1	+	0.99519	NaN	NaN	NaN	NaN	NaN	NaN	NaN	NaN	NaN	NaN	NaN	NaN	0.32113	NaN	UID207
PEG10	S35	A0A087WX23		DPGLHPHRSEATAGRSPPTPTVTLGPDCPPP	1.63797	1.08863	NaN	NaN	NaN	NaN			___1	+	0.77807	NaN	NaN	NaN	NaN	NaN	NaN	NaN	NaN	0.569558	NaN	NaN	NaN	NaN	NaN	UID212
SLC9A7	S695	A0A087WXD1	Sodium/hydrogen exchanger;Sodium/hydrogen exchanger 7	HTASTSLEGSRRTKSSSEEVLERDLGMGDQK	NaN	NaN	NaN	NaN	NaN	NaN			___1		0.667479	NaN	NaN	NaN	NaN	NaN	NaN	NaN	NaN	NaN	NaN	NaN	NaN	NaN	NaN	UID215
SLC9A7	S696	A0A087WXD1	Sodium/hydrogen exchanger;Sodium/hydrogen exchanger 7	TASTSLEGSRRTKSSSEEVLERDLGMGDQKV	NaN	NaN	NaN	NaN	0.758439	0.808666			___1	+	0.998795	NaN	NaN	NaN	NaN	NaN	NaN	NaN	NaN	NaN	NaN	NaN	NaN	0.273108	NaN	UID216
SLC9A7	S574	A0A087WXD1	Sodium/hydrogen exchanger;Sodium/hydrogen exchanger 7	RVGVDPDQDPPPNNDSFQVLQGDGPDSARGN	NaN	NaN	NaN	NaN	NaN	NaN			___1	+	0.999712	NaN	NaN	NaN	NaN	NaN	NaN	NaN	NaN	NaN	NaN	NaN	NaN	NaN	NaN	UID217
SLC9A7	S546	A0A087WXD1	Sodium/hydrogen exchanger;Sodium/hydrogen exchanger 7	PMLSWLNIRVGVEEPSEEDQNEHHWQYFRVG	NaN	NaN	NaN	NaN	1.43558	1.25477			___1	+	0.999643	NaN	NaN	NaN	NaN	NaN	NaN	NaN	NaN	NaN	NaN	NaN	NaN	NaN	NaN	UID218
ZCCHC17	S108	A0A087WYV3	Nucleolar protein of 40 kDa	YSLIPDEEEEKEEAKSAEFEKPDPTRNPSRK	0.902315	0.904685	0.880176	0.786661	1.15554	1.53909			___1	+	1	0.06	0.06	0	0.64	0.61	0.72	0.3	0.72	0.10033	0.0426932	0.0517087	0.0661784	0.0232381	0.114767	UID219
ZCCHC17	S52	A0A087WYV3	Nucleolar protein of 40 kDa	DPNNVIIEQEERRRRSFQDYTGQKITLEAVL	0.753269	0.840491	0.999955	1.80078	1.72785	1.46101	+	+	___1	+	1	0.03	0	0.03	0	0.48	0.08	0	1	0.0704927	0.0666461	0.0905044	0.0837571	0.158352	0.0958485	UID220
POLQ	S1921	A0A087WXL3	DNA polymerase theta	SYLFGSPSDIKNHDLSPGSRNGFKDNSPISD	0.995431	1.10928	1.15568	1.18847	1.01838	0.780374			___1	+	0.993035	0.56	0.29	0.52	0.87	1	0.97	0.72	0.83	0.270511	0.167724	0.119689	0.0762182	0.244061	NaN	UID223
INTS12	S127	A0A087WXN4	Integrator complex subunit 12	VDIPKKPRLEKPETQSSPITVQSSKDLPMAD	0.808071	0.808971	0.692954	0.611455	1.23326	1.08015			___1	+	0.810523	NaN	NaN	NaN	NaN	NaN	NaN	NaN	NaN	NaN	NaN	0.0154741	0.0617413	NaN	NaN	UID224
INTS12	S128	A0A087WXN4	Integrator complex subunit 12	DIPKKPRLEKPETQSSPITVQSSKDLPMADL	0.757473	0.946888	0.76759	0.744827	1.0224	0.993329			___1	+	0.995097	0.64	0.38	0.88	0.12	1	0.04	0.83	0.62	NaN	0.0762301	0.0604249	0.164542	0.120393	0.0537809	UID225
INTS12	S378	A0A087WXN4	Integrator complex subunit 12	PPPLTLGKTGLSRSVSCDNVSKVGLPSPSSL	0.859701	0.636209	0.932113	0.666039	1.63791	1.62376			___1	+	1	0.17	0.04	0.09	0.12	0.06	0.52	0.08	0.97	0.0479793	0.056769	0.0674428	0.0940385	0.190852	0.173052	UID226
MTSS1L	S611	A0A087WXN9	MTSS1-like protein	TVPDSPGYMGPTRAGSEECVFYTDETASPLA	0.961112	0.857105	0.805812	0.636373	0.683441	0.761282			___1	+	1	0.09	0.02	0.03	0.77	1	1	0.55	0.99	0.139781	0.0954588	0.0459519	0.0506758	0.0516121	0.0980742	UID227
MTSS1L	S578	A0A087WXN9	MTSS1-like protein	IRRTPSTKPTVRRALSSAGPIPIRPPIVPVK	1.64797	1.21617	1.38011	0.928765	0.654494	0.570295	+	+	___1	+	0.998794	0	0	0	0.01	0.5	0.01	0.5	0.39	0.0550905	0.116643	0.133649	0.139694	0.0383104	0.0275869	UID229
MTSS1L	S455	A0A087WXN9	MTSS1-like protein	SPAASDLAMVLTRGLSLEHQKSSRDSLQYSS	1.1171	0.649132	1.05866	0.95063	0.882621	1.00244			___1	+	1	0.89	0.86	0.77	0.09	0.19	0.53	1	0.89	0.122046	0.0777841	0.127008	0.162434	0.106857	0.150988	UID230
MTSS1L	S341	A0A087WXN9	MTSS1-like protein	DSGFVSQDATYSKPPSPMPSDITSQKSSSSA	0.712786	NaN	NaN	NaN	0.777483	0.555114			___1	+	0.90696	NaN	NaN	NaN	NaN	NaN	NaN	NaN	NaN	NaN	NaN	NaN	NaN	NaN	NaN	UID235
MTSS1L	S568	A0A087WXN9	MTSS1-like protein	PSGAPPGVATIRRTPSTKPTVRRALSSAGPI	1.27998	1.01962	0.831155	0.701488	NaN	NaN			___1	+	0.998255	NaN	NaN	NaN	NaN	NaN	NaN	NaN	NaN	0.106706	0.181101	0.159198	0.0456692	NaN	NaN	UID237
MTSS1L	S600	A0A087WXN9	MTSS1-like protein	IRPPIVPVKTPTVPDSPGYMGPTRAGSEECV	1.13111	1.15467	1.83132	1.0117	1.02094	0.928076	+		___1	+	0.99954	0.51	0.36	0.97	0	0.39	0.44	0.98	0	0.114311	0.062101	0.172006	0.0760575	0.153259	0.0923999	UID238
MTSS1L	S387	A0A087WXN9	MTSS1-like protein	SPTSDWSKVGSHEQPSGATLQRRKDRVELLR	0.951835	0.534886	0.537895	0.304293	0.605125	0.477248			___1	+	0.986072	NaN	NaN	NaN	NaN	NaN	NaN	NaN	NaN	0.059244	0.330817	0.0498657	NaN	0.0790215	0.0473713	UID239
OTUD5	S40	A0A087WXV6	OTU domain-containing protein 5	DRDRDSGVVGARPRASPPPQGPLPGPPGALH	0.919188	0.843168	1.02252	1.05276	1.17667	1.59407	+		___1	+	1	0.5	0.42	0.9	0.02	1	0.01	0.97	1	NaN	0.0562864	0.0643736	0.0431742	0.0177882	0.177485	UID240
OTUD5	S153	A0A087WXV6	OTU domain-containing protein 5	GGGSPEREEVGAGYNSEDEYEAAAARIEAMD	1.23117	1.12161	0.964147	0.65039	1.06348	0.879037			___1	+	0.999994	0.09	0.48	0.06	0.05	1	0.62	0.06	0.8	0.0343395	0.0980669	0.088285	0.153269	0.122948	0.135763	UID241
PRKAA2	S377	A0A087WXX9	5'-AMP-activated protein kinase catalytic subunit alpha-2	GLKPHPERMPPLIADSPKARCPLDALNTTKP	0.881405	0.861554	1.00901	1.10337	NaN	NaN			___1	+	1	NaN	NaN	NaN	NaN	NaN	NaN	NaN	NaN	0.0170302	NaN	0.10354	0.167581	NaN	NaN	UID243
MYO5A	S600	Q9Y4I1-3	Unconventional myosin-Va	FKMLPELFQDDEKAISPTSATSSGRTPLTRT	0.715841	0.973954	0.909905	0.943147	0.999313	0.94677			___1	+	0.998987	0.85	0.7	0.82	0.94	0.96	0.99	0.98	1	0.25044	0.121966	0.0119567	0.156906	0.0677008	0.243865	UID244
MYO5A	S1477	Q9Y4I1-3	Unconventional myosin-Va	AKKIGELEVGQMENISPGQIIDEPIRPVNIP	1.21947	NaN	1.12252	1.02139	0.957653	0.941927			___1	+	1	NaN	NaN	NaN	NaN	NaN	NaN	NaN	NaN	0.367658	NaN	NaN	NaN	0.0539204	0.195905	UID245
MYO5A	S1677	Q9Y4I1-3	Unconventional myosin-Va	GVSGVKPTGLRKRTSSIADEGTYTLDSILRQ	0.79516	NaN	1.53186	1.30838	0.627627	0.760353			___1	+	0.832236	NaN	NaN	NaN	NaN	NaN	NaN	NaN	NaN	NaN	NaN	0.204787	NaN	0.0529294	0.0530313	UID251
OPTN	S177	Q96CV9	Optineurin	SELQLKLNSSGSSEDSFVEIRMAEGEAEGSV	NaN	NaN	NaN	NaN	NaN	NaN			___1	+	0.932909	NaN	NaN	NaN	NaN	NaN	NaN	NaN	NaN	NaN	NaN	NaN	NaN	NaN	NaN	UID252
F11R	S264	A0A087WY82	Junctional adhesion molecule A	TKKGTSSKKVIYSQPSARSEGEFKQTSSFLV	3.72954	2.53947	3.50231	NaN	NaN	NaN			___1	+	0.997798	NaN	NaN	NaN	NaN	NaN	NaN	NaN	NaN	NaN	NaN	NaN	NaN	NaN	NaN	UID253
SLC6A6	S122	A0A087WY96	Transporter;Sodium- and chloride-dependent taurine transporter	KLQCLKDFHKDILKPSPGKSPGTRPEDEAEG	1.13856	0.752991	1.14112	1.11974	0.398295	0.452626		+	___1	+	1	0	0	0	0.11	0.07	1	1	0.95	0.0969712	0.075412	0.0926699	0.148683	0.0348835	0.0405032	UID254
SLC6A6	S126	A0A087WY96	Transporter;Sodium- and chloride-dependent taurine transporter	LKDFHKDILKPSPGKSPGTRPEDEAEGKPPQ	1.20038	0.626004	1.02362	0.81576	0.355574	0.422705		+	___1	+	0.999952	0.01	0	0	0.09	0.07	0.93	1	1	0.162212	0.109557	0.128321	0.192409	0.0429459	0.0833728	UID255
MAPK8IP3	S365	E9PFH7	C-Jun-amino-terminal kinase-interacting protein 3	ELDMCPETRLDRTGSSPTQGIVNKAFGINTD	NaN	NaN	NaN	NaN	0.568322	0.61911			___1	+	0.831607	NaN	NaN	NaN	NaN	NaN	NaN	NaN	NaN	NaN	NaN	NaN	NaN	NaN	NaN	UID256
SPATA33	S64	A0A087WYH0	Spermatogenesis-associated protein 33	SRKKVVVPQIIITRASNETLVSCSSSGSDQQ	1.07862	1.7268	1.11856	0.82072	1.27733	1.01585			___1	+	0.999642	NaN	NaN	NaN	NaN	NaN	NaN	NaN	NaN	0.040304	0.000730515	NaN	0.0160984	0.0869771	0.0488829	UID257
CDK11B;CDK11A	S47	P21127	Cyclin-dependent kinase 11B;Cyclin-dependent kinase 11A	IKRLKNSDDRDSKRDSLEEGELRDHRMEITI	NaN	NaN	0.441126	1.02855	3.81121	3.48565			___1	+	1	NaN	NaN	NaN	NaN	NaN	NaN	NaN	NaN	NaN	NaN	0.147699	NaN	0.314109	0.286021	UID260
DHX29	S200	Q7Z478	ATP-dependent RNA helicase DHX29	KSRPKFQSPQIQATISPPLQPKTKTYEEDPK	1.12832	1.05675	0.911046	0.720208	1.01462	0.818839		+	___1	+	0.999892	0.03	0.73	0	0.04	0.69	0.62	0.09	0.96	0.0550066	0.096833	0.0635987	0.0423467	0.0540018	0.0523603	UID262
PTGES3	S152	A0A087WYT3	Prostaglandin E synthase 3	DEDVDLPEVDGADDDSQDSDDEKMPDLE___	1.86513	2.47942	1.70322	1.36351	0.879347	NaN			___1	+	1	NaN	NaN	NaN	NaN	NaN	NaN	NaN	NaN	NaN	NaN	NaN	0.177899	NaN	NaN	UID266
PTGES3	S155	A0A087WYT3	Prostaglandin E synthase 3	VDLPEVDGADDDSQDSDDEKMPDLE______	0.904679	1.10752	0.854525	1.22758	1.17697	1.15812			___1	+	1	0.82	0.63	0.93	0.69	0.98	0.98	0.92	0.84	0.176771	0.18033	0.230519	0.241819	0.122064	0.120001	UID267
RAVER1	S14	A0A087WZ13	Ribonucleoprotein PTB-binding 1	__MAADVSVTHRPPLSPKSGAEVEAGDAAER	0.961878	0.88885	0.833247	0.802524	1.05817	0.927209	+		___1	+	1	0.81	0.77	0.96	0.01	0.11	0.87	0	0.01	0.0400507	0.0155826	0.0187321	0.0529989	0.0580041	0.0691224	UID268
RAVER1	S617	A0A087WZ13	Ribonucleoprotein PTB-binding 1	REPALGPHGPSRHKMSPPPSGFGERSSGGSG	0.958167	0.909194	0.880564	0.787965	1.1111	1.01963	+		___1	+	1	0.85	0.68	0.93	0	0.18	0.74	0	0.03	0.0539535	0.0477306	0.0270079	0.0465335	0.0645493	0.0373881	UID272
RAVER1	S567	A0A087WZ13	Ribonucleoprotein PTB-binding 1	GSSSSKAFQLKSRLLSPLSSARLPPEPGLSD	0.927877	1.11959	0.963075	1.31028	0.972421	1.24904	+		___1	+	1	0.82	1	0.73	0.02	0.69	0.99	0.01	1	0.0438459	0.0796157	0.0290215	0.098568	0.0319911	0.193789	UID273
RAVER1	S17	A0A087WZ13	Ribonucleoprotein PTB-binding 1	AADVSVTHRPPLSPKSGAEVEAGDAAERRAP	1.05543	1.05541	0.936243	0.699754	1.10066	0.928928	+		___1	+	1	0.03	0.06	0.06	0	0.05	0.13	0	1	0.0473251	0.0451236	0.0415942	0.0226999	0.0437931	0.119755	UID279
HMGN3	S78	A0A087WZE9	High mobility group nucleosome-binding domain-containing protein 3	KKEEKQEAGKEGTAPSENGETKAEEIHISRS	NaN	NaN	NaN	NaN	1.10664	0.841668			___1	+	0.999958	NaN	NaN	NaN	NaN	NaN	NaN	NaN	NaN	NaN	NaN	NaN	NaN	0.0827237	0.0390991	UID280
HMGN3	S6	A0A087WZE9	High mobility group nucleosome-binding domain-containing protein 3	__________MPKRKSPENTEGKDGSKVTKQ	0.947857	0.810642	0.766372	0.642799	0.863674	0.817291			___1	+	1	0.49	0.45	0.22	0.12	0.56	0.99	0.06	0.11	0.109704	0.0797437	0.0744874	0.0622397	0.0707672	0.0576667	UID281
ARHGEF18	S667	A0A087WZG4	Rho guanine nucleotide exchange factor 18	PPRRAETFAGYDCTNSPTKNGSFKKKVSSTD	1.5435	2.31526	0.506769	2.24567	0.82387	0.79001			___1	+	0.999449	0.26	0.13	0.09	0.07	0.31	0.68	0.58	0.58	0.602677	NaN	NaN	0.250546	0.0660109	0.0356727	UID282
ARHGEF18	S1037	A0A087WZG4	Rho guanine nucleotide exchange factor 18	LMGKDESTSRNRRSLSPILPGRHSPAPPPDP	1.13275	1.33165	0.969127	0.710423	0.98771	0.763997	+		___1	+	1	0.39	0.84	0.15	0	0	0.58	0	0.89	0.0489722	0.0739604	0.0268246	0.0590637	0.0722756	0.0421047	UID284
PARD3B;PARD3	S924	Q8TEW0-4	Partitioning defective 3 homolog B;Partitioning defective 3 homolog	HRPRPHMVRGRGCNESFRAAIDKSYDGPEEI;HRPRPRIIRGRGCNESFRAAIDKSYDKPAVD	NaN	NaN	NaN	NaN	0.857243	0.704173			___1	+	1	NaN	NaN	NaN	NaN	NaN	NaN	NaN	NaN	NaN	NaN	NaN	NaN	0.132045	NaN	UID286
PARD3B	S26	A0A087WZG6	Partitioning defective 3 homolog B	LHKIESPSGNPADRQSPDAFETEVAAQLAAF	NaN	NaN	NaN	NaN	0.726282	0.66908			___1	+	0.965153	NaN	NaN	NaN	NaN	NaN	NaN	NaN	NaN	NaN	NaN	NaN	NaN	0.0587046	NaN	UID288
PARD3B	S67	A0A087WZG6	Partitioning defective 3 homolog B	PSALKLGTPLLVRRSSDPVPGPPADTQPSAS	0.883111	1.03153	0.914104	1.07935	0.958159	0.961816			___1	+	0.863265	0.76	0.66	0.58	0.16	0.17	1	0.4	1	0.0505865	0.106178	0.0990991	0.062194	0.0669059	0.0764705	UID289
PARD3B	S636	A0A087WZG6	Partitioning defective 3 homolog B	TPARQPESINLKASKSMDLVPDESKVHSLAG	1.03191	0.708665	0.788901	0.509873	0.746308	1.16749			___1	+	1	0.86	1	0.78	0.11	0.97	0.57	0.15	0.99	0.0880808	0.209178	0.203117	0.104529	0.271448	0.0830075	UID290
PARD3B	S672	A0A087WZG6	Partitioning defective 3 homolog B	PSKDFGPTLGLKKSSSLESLQTAVAEVRKND	NaN	NaN	NaN	NaN	NaN	NaN			___1	+	0.957307	NaN	NaN	NaN	NaN	NaN	NaN	NaN	NaN	NaN	NaN	NaN	NaN	NaN	NaN	UID293
PPIP5K2	S38	A0A087WZV0	Inositol hexakisphosphate and diphosphoinositol-pentakisphosphate kinase 2	HFFHHADEDDEEEDDSPPERQIVVGICSMAK	0.851485	0.608039	1.14598	0.727686	0.734943	0.554557	+		___1	+	1	0.06	0.16	0.01	0.01	0.02	1	0.23	0.66	0.231732	0.0504549	0.0696342	0.0809357	0.116421	0.0602065	UID294
PPIP5K2	S1021	A0A087WZV0	Inositol hexakisphosphate and diphosphoinositol-pentakisphosphate kinase 2	LHYTSGVGTGRRRRRSGEQITSSPVSPKSLA	0.916274	0.902805	0.888514	1.01876	1.18038	0.822572			___1	+	1	0.14	0.07	0.8	0.52	0.88	0.76	0.96	0.56	0.0558855	0.0909091	0.0359778	0.0531628	0.0607601	0.0267478	UID295
PPIP5K2	S493	A0A087WZV0	Inositol hexakisphosphate and diphosphoinositol-pentakisphosphate kinase 2	KVQLTYLPHGCPKTSSEEEDSRREEPSLLLV	0.809982	1.27741	1.02262	1.6379	1.5349	1.01833			___1	+	0.956617	0.06	0.01	1	0.94	0.99	0.94	1	1	0.0922065	0.300357	0.115552	0.439767	0.231785	0.0296034	UID300
KIF3A	S690	J3KPF9	Kinesin-like protein;Kinesin-like protein KIF3A	TSKGKARPKTGRRKRSAKPETVIDSLLQ___	0.798845	0.703678	0.753061	0.961508	1.087	0.91014			___1	+	0.995051	0.55	0.74	0.61	0.08	0.04	0.07	0.78	0.06	0.05492	0.0729986	0.0507701	0.23622	0.0678224	0.0979382	UID301
MARK1;MARK2;MARK4;MARK3	S212	E9PC69	Serine/threonine-protein kinase MARK1;Serine/threonine-protein kinase MARK2;MAP/microtubule affinity-regulating kinase 4;MAP/microtubule affinity-regulating kinase 3	SNEFTFGNKLDTFCGSPPYAAPELFQGKKYD;SNEFTVGGKLDTFCGSPPYAAPELFQGKKYD;SNEFTVGNKLDTFCGSPPYAAPELFQGKKYD	NaN	NaN	NaN	NaN	NaN	NaN			___1		0.499942	NaN	NaN	NaN	NaN	NaN	NaN	NaN	NaN	NaN	NaN	NaN	NaN	NaN	NaN	UID306
MARK1	S468	B4DIB3	Serine/threonine-protein kinase MARK1	WDKDVARKLGSTTVGSKSEMTASPLVGPERK	1.01541	0.930461	NaN	0.818299	1.16641	1.34153			___1	+	0.999561	NaN	NaN	NaN	NaN	NaN	NaN	NaN	NaN	NaN	NaN	NaN	0.50853	0.11759	0.159738	UID307
MARK1	S403	B4DIB3	Serine/threonine-protein kinase MARK1	QRSRPSSDLNNSTLQSPAHLKVQRSISANQK	1.25176	1.28057	0.979406	NaN	0.801564	0.661418			___1	+	0.999378	NaN	NaN	NaN	NaN	NaN	NaN	NaN	NaN	NaN	NaN	NaN	NaN	0.00502515	NaN	UID310
SLC4A1AP	S658	A0A087X0M4	Kanadaptin	THFKETQTHENMSQLSEEEQNKDYQDCSKTT	1.13547	1.0978	1.20939	1.49009	1.35087	1.03864			___1	+	1	0.23	0.05	0.48	0.16	0.37	0.29	0.03	0.17	0.109687	0.0835665	0.0468578	0.155113	0.073074	0.145593	UID311
SLC4A1AP	S28	A0A087X0M4	Kanadaptin	SQDLSGDFKKPALPVSPAARSKAPASSSSNP	0.904728	0.740433	1.03188	1.68963	1.81392	1.1236			___1	+	1	0.36	0.18	1	0.09	0.03	0.33	1	0.46	0.245415	NaN	0.00443095	0.0880713	0.195057	0.0823074	UID312
SLC4A1AP	S258	A0A087X0M4	Kanadaptin	KQQQILLEKKMLGEDSDEEEEMDTSERKINA	0.917183	0.795246	0.973017	1.04907	1.22006	1.06441			___1	+	1	0.49	0.22	0.48	0.23	0.19	0.64	0.97	1	0.069054	0.0849085	0.0493025	0.0747846	0.145786	0.0774099	UID313
SLC4A1AP	S412	A0A087X0M4	Kanadaptin	RKRKAKNWEDEDFYDSDDDTFLDRTGLIEKK	0.680096	0.456786	0.505309	0.899872	0.516775	0.788096			___1	+	0.999953	0.49	0.44	0.85	0.19	0.04	0.58	0.37	0.21	0.11084	0.098774	0.292566	0.204592	0.131965	NaN	UID314
FAM13C	S212	B7Z2K3	Protein FAM13C	ADPSPVHKDGQNEADSAPEDLHSVGTSRLLY	1.00508	0.586463	0.971498	0.849681	0.96	0.880071	+		___1	+	0.999998	0.59	0.56	0.32	0	0	1	0.19	0.91	0.0441133	0.0855865	0.0582916	0.059314	0.0503159	0.0832733	UID315
KDM6A	S1010	F5H5V6	Lysine-specific demethylase 6A	SLREENEKRSHHKDHSDSESTSSDNSGRRRK	1.43911	1.00012	1.17827	1.01654	1.25793	1.0506			___1	+	1	0.26	0.09	0.14	0.17	0.85	0.15	1	0.89	0.0907416	0.197505	0.164371	0.168146	0.0549634	0.146237	UID316
KDM6A	S710	F5H5V6	Lysine-specific demethylase 6A	GLPNHVHQMTADAVCSPSHGDSKSPGLLSSD	1.00371	1.02107	0.949657	0.66665	1.11205	0.912765	+		___1	+	0.95743	0.27	0.38	0.46	0	1	1	0	0.99	0.0889731	0.116343	0.0215548	NaN	0.136276	0.00859538	UID317
KDM6A	S718	F5H5V6	Lysine-specific demethylase 6A	MTADAVCSPSHGDSKSPGLLSSDNPQLSALL	0.989411	1.08706	0.833078	0.731577	1.62905	1.768			___1	+	1	NaN	NaN	NaN	NaN	NaN	NaN	NaN	NaN	NaN	0.0651001	0.115655	0.0348504	NaN	0.343163	UID318
NOMO1	S1205	A0A0G2JN29	Nodal modulator 1	RLQGVRALGQAASDNSGPEDAKRQAKKQKTR	NaN	NaN	NaN	NaN	1.06427	0.682392			___1	+	0.998319	NaN	NaN	NaN	NaN	NaN	NaN	NaN	NaN	NaN	NaN	NaN	NaN	0.0726591	0.0486068	UID322
UNC5C	S427	A0A087X152	Netrin receptor UNC5C	VYALHDVSDKIPMTNSPILDPLPNLKIKVYN	NaN	NaN	NaN	NaN	1.11631	0.731003			___1	+	0.976912	NaN	NaN	NaN	NaN	NaN	NaN	NaN	NaN	NaN	NaN	NaN	NaN	0.00806013	0.0681747	UID323
SSBP2	S329	A0A087X159	Single-stranded DNA-binding protein 2	NGSLGSGDMDSISKNSPNNMSLSNQPGTPRD	1.32157	1.44667	0.697804	0.400447	0.912621	0.974093	+		___1	+	1	0.74	0.53	0.69	0	0	0	0	0	0.045975	0.119937	0.0284279	0.0211612	0.0591554	0.0675975	UID324
SSBP2	S336	A0A087X159	Single-stranded DNA-binding protein 2	DMDSISKNSPNNMSLSNQPGTPRDDGEMGGN	NaN	NaN	NaN	NaN	NaN	NaN			___1	+	0.768512	NaN	NaN	NaN	NaN	NaN	NaN	NaN	NaN	NaN	NaN	NaN	NaN	NaN	NaN	UID325
C16orf72	S119	A0A087X1J2	UPF0472 protein C16orf72	PPPRNSRAPPRLTVVSPNRATSTETSSSVET	0.82636	1.08104	1.16844	2.2227	0.955082	0.984484	+		___1	+	1	0.78	0.6	0.7	0	0.89	0.69	0	0.21	0.101022	0.0708967	0.0981352	0.114877	0.111787	0.0780725	UID328
KLF13	S160	A0A087X1K6	Krueppel-like factor 13	LRQRVRRGRSRADLESPQRKHKCHYAGCEKV	1.33273	2.10806	1.34177	0.770651	1.00488	0.77587	+		___1	+	1	0.31	0.72	0.1	0	0	0.05	0.39	0.15	0.206448	0.0687295	0.109877	0.0822827	0.110962	0.0285182	UID329
CADPS2	S58	C9IYE1	Calcium-dependent secretion activator 2	DAPGRAGGGGAARSVSPSPSVLSEGRDEPQR	NaN	NaN	NaN	NaN	0.961178	0.945675			___1	+	0.999813	NaN	NaN	NaN	NaN	NaN	NaN	NaN	NaN	NaN	NaN	NaN	NaN	0.04221	0.00283247	UID332
HUWE1	S102	A0A087X1S3		EEMETDMDVADVAMESSPGSSISMEHRLDVE	NaN	NaN	NaN	NaN	NaN	NaN			___1		0.587914	NaN	NaN	NaN	NaN	NaN	NaN	NaN	NaN	NaN	NaN	NaN	NaN	NaN	NaN	UID335
MDFIC	S88	C9J784	MyoD family inhibitor domain-containing protein	SQKMHRKIQSSLSVNSDISKKSKVNAVFSQK	1.02161	NaN	2.00598	2.50092	NaN	NaN			___1	+	0.997333	NaN	NaN	NaN	NaN	NaN	NaN	NaN	NaN	NaN	NaN	NaN	NaN	NaN	NaN	UID342
MDFIC	S91	C9J784	MyoD family inhibitor domain-containing protein	MHRKIQSSLSVNSDISKKSKVNAVFSQKTGS	NaN	NaN	NaN	NaN	NaN	NaN			___1	+	0.784328	NaN	NaN	NaN	NaN	NaN	NaN	NaN	NaN	NaN	NaN	NaN	NaN	NaN	NaN	UID343
KIAA1033	S1158	A0A087X256	WASH complex subunit 7	EENQEKKEKEEETKTSNGDLSDSTVSADPVV	1.02392	1.02087	0.969751	0.869253	0.941798	0.678129			___1		0.499999	0.65	0.38	0.74	0.66	0.96	0.97	0.77	0.99	0.0766622	0.0636268	0.056743	0.0257146	0.22686	0.0915958	UID344
MKL1;mkl1	S6	E7ER32	MKL/myocardin-like protein 1;Phosphatase and actin regulator	__________MPPLKSPAAFHEQRRSLERAR	NaN	NaN	NaN	NaN	1.59696	2.37209			___1	+	1	NaN	NaN	NaN	NaN	NaN	NaN	NaN	NaN	NaN	NaN	NaN	NaN	0.345323	0.696657	UID348
MKL1;mkl1	S156	E7ER32	MKL/myocardin-like protein 1	LEARVSEPLLSATSASPTQVVSQLPMGRDSR	NaN	NaN	NaN	NaN	0.738295	0.837521			___1		0.617176	NaN	NaN	NaN	NaN	NaN	NaN	NaN	NaN	NaN	NaN	NaN	NaN	0.0948173	0.131427	UID350
WDR20	S388	A0A088AWN2	WD repeat-containing protein 20	RDRANSTQSRLSKRNSTDSRPVSVTYRFGSV	0.991772	0.840059	1.07964	0.703901	0.898444	0.891654	+		___1	+	0.990108	0.83	0.66	0.97	0.02	0.55	0.91	0.01	0.86	0.101994	0.0503518	0.0116467	0.0837807	0.0373391	0.114974	UID351
WDR20	S463	A0A088AWN2	WD repeat-containing protein 20	SVTTPGNSVPPPLPRSNSLPHSAVSNAGSKS	0.63079	0.632693	0.792178	0.431199	NaN	NaN			___1	+	0.971344	NaN	NaN	NaN	NaN	NaN	NaN	NaN	NaN	NaN	NaN	NaN	NaN	NaN	NaN	UID354
WDR20	S465	A0A088AWN2	WD repeat-containing protein 20	TTPGNSVPPPLPRSNSLPHSAVSNAGSKSSV	0.823425	0.786596	0.952152	0.811223	1.1404	1.06268	+		___1	+	0.999963	0.61	0.37	0.48	0.04	0.01	0.64	0.2	1	0.120007	0.112985	0.0113306	0.100523	0.0740705	0.0948366	UID355
DOCK9	S938	A0A088AWN3	Dedicator of cytokinesis protein 9	RSYVKYAYKAEPYVASEYKTVHEELTKSMTT	0.771254	NaN	NaN	NaN	0.659937	0.508439			___1	+	0.999955	NaN	NaN	NaN	NaN	NaN	NaN	NaN	NaN	NaN	NaN	NaN	NaN	0.380768	0.33195	UID357
DOCK9	S1762	A0A088AWN3	Dedicator of cytokinesis protein 9	DTLHRAYSKVTEVMHSGRRLLGTYFRVAFFG	NaN	0.688073	0.595185	0.938037	1.37614	1.2764			___1	+	0.999998	NaN	NaN	NaN	NaN	NaN	NaN	NaN	NaN	NaN	NaN	0.0556495	0.318711	0.233672	0.205244	UID358
PRUNE2	S699	A0A088AWP5	Protein prune homolog 2	ESWKEHKPSSIDRRASDSVFQPKSLEFTKSG	1.00431	1.14704	1.19167	0.950603	0.798845	0.924521	+	+	___1	+	0.999684	0.03	0	0.1	0.01	0.22	1	0.87	0.02	0.0719618	0.0329617	0.173782	0.0472455	0.11406	0.0806797	UID363
PRUNE2	S2864	A0A088AWP5	Protein prune homolog 2	YTGHDPTANKDSGQESESIPEYTAEEEREDN	NaN	NaN	NaN	NaN	NaN	NaN			___1	+	0.982087	NaN	NaN	NaN	NaN	NaN	NaN	NaN	NaN	NaN	NaN	NaN	NaN	NaN	NaN	UID365
PRUNE2	S2866	A0A088AWP5	Protein prune homolog 2	GHDPTANKDSGQESESIPEYTAEEEREDNRL	1.29986	1.4131	1.13377	0.566925	0.855224	0.789696	+		___1	+	0.999999	0.27	0.12	0.11	0	0.02	0.18	0.01	0.93	0.172285	0.0573445	0.122161	0.0754694	0.0563562	0.0443936	UID366
PRUNE2	S576	A0A088AWP5	Protein prune homolog 2	DSLVEHDEEFVQRQDSPRDNSERNLSLTDFV	1.31707	0.827912	1.94295	NaN	0.588073	0.617668	+	+	___1	+	1	0	0	0	0	0.33	0.98	0	0.01	0.257421	0.109965	0.112903	NaN	0.0336748	0.0476915	UID367
PRUNE2	S1264	A0A088AWP5	Protein prune homolog 2	PPEIPSHSANVKDTHSPDAPAASGTSESEAL	0.977856	1.12227	1.14812	0.903224	0.591216	0.606395		+	___1	+	0.999713	0.03	0	0	0.46	0.67	0.98	0.99	0.39	0.109504	0.100361	0.0648317	0.107159	0.0344709	0.0909244	UID368
PRUNE2	S2211	A0A088AWP5	Protein prune homolog 2	NGDNSTGLQVSEKGASPDMAPILEPVDRRIP	NaN	NaN	NaN	NaN	1.23158	0.87472			___1	+	1	NaN	NaN	NaN	NaN	NaN	NaN	NaN	NaN	NaN	NaN	NaN	NaN	NaN	0.244442	UID369
PRUNE2	S2189	A0A088AWP5	Protein prune homolog 2	QADIKGSSQPASHKGSPEPSEINGDNSTGLQ	1.35329	1.0742	1.6591	0.904905	0.504263	0.464743		+	___1	+	0.999991	0	0	0	0.08	0.98	0.29	0.87	0.1	0.0512966	0.225965	0.28033	0.26957	0.0265829	0.0296221	UID370
PRUNE2	S2193	A0A088AWP5	Protein prune homolog 2	KGSSQPASHKGSPEPSEINGDNSTGLQVSEK	NaN	NaN	NaN	NaN	NaN	NaN			___1		0.545929	NaN	NaN	NaN	NaN	NaN	NaN	NaN	NaN	NaN	NaN	NaN	NaN	NaN	NaN	UID371
PRUNE2	S1842	A0A088AWP5	Protein prune homolog 2	TEWWKASPQEGRLIESPFERELSDSSGVLEI	0.92527	0.611843	1.30516	NaN	0.456539	0.43705	+	+	___1	+	1	0	0	0	0	0	1	1	0.44	0.0543049	NaN	0.119148	NaN	0.0237117	0.0327067	UID375
PRUNE2	S595	A0A088AWP5	Protein prune homolog 2	NSERNLSLTDFVGDESPSPERLKNTGKRIPP	NaN	NaN	NaN	NaN	NaN	NaN			___1	+	1	NaN	NaN	NaN	NaN	NaN	NaN	NaN	NaN	NaN	NaN	NaN	NaN	NaN	NaN	UID378
PRUNE2	S597	A0A088AWP5	Protein prune homolog 2	ERNLSLTDFVGDESPSPERLKNTGKRIPPTP	1.07877	0.939098	1.06106	0.640543	0.553572	0.570082		+	___1	+	1	0	0	0	0.25	0.57	0.99	0.45	0.86	0.152241	0.220955	0.10222	0.023909	0.0116186	0.0293203	UID379
FBXW5	S100	A0A096LNM2	F-box/WD repeat-containing protein 5	AGDPATSPCRIFDLGSDNEEVVAGPAPAHAK	1.03491	0.849021	1.27066	0.923595	0.660596	0.736387	+	+	___1	+	1	0.01	0	0	0	0.02	0.79	0.99	0.03	0.0780275	0.104275	0.00459249	0.0603309	0.0151209	0.0429403	UID388
SCARF2	S687	A0A096LNX8	Scavenger receptor class F member 2	WIHGKHSAAAAGRAPSPPPPGSEAAPSPSKR	0.951048	0.764453	1.14472	1.01039	1.29683	0.982244	+		___1	+	1	0.5	0.33	0.99	0	0	0.55	1	0.52	0.0265373	0.0158323	0.0654112	0.0461	0.0896536	0.0636489	UID389
SCARF2	S742	A0A096LNX8	Scavenger receptor class F member 2	RPPGLPEEATALAAPSPPRARARGRGPGLLE	0.829884	0.798174	1.01289	1.32122	1.31164	0.991961	+		___1	+	1	0.38	0.26	0.92	0	0.08	0.35	0.01	1	0.0848446	0.0724913	0.00692351	0.0421131	0.11831	0.0339831	UID394
AAK1	S249	A0A096LP25	Uncharacterized protein FLJ45252	PGKLGGAVPFAPPEVSPEQAKTVQGGRKNQF	0.790594	0.787002	0.800809	0.914773	0.911677	0.830832			___1	+	1	0.72	0.68	0.49	0.32	0.15	0.22	0.91	0.57	0.0577654	0.0810785	0.132169	0.0755915	0.18941	0.0925247	UID397
AAK1	S79	A0A096LNZ0		FAKLGEGKHPEKLGGSAESLIPGFQSTQGDA	1.15778	1.29525	1.34991	0.629806	0.879304	1.02395			___1	+	0.998368	0.72	0.57	1	0.04	0.96	0.89	0.08	0.47	0.112389	0.192244	0.0842342	0.102256	0.0282142	0.106351	UID398
AAK1	S82	A0A096LNZ0		LGEGKHPEKLGGSAESLIPGFQSTQGDAFAT	NaN	NaN	1.22736	0.533424	NaN	NaN			___1		0.592749	NaN	NaN	NaN	NaN	NaN	NaN	NaN	NaN	NaN	NaN	NaN	NaN	NaN	NaN	UID399
AAK1	S223	A0A096LP25	Uncharacterized protein FLJ45252	GDMLDCSGSRPLLMESEEEDESCRPPPGKLG	0.841479	0.800903	0.840383	0.410038	1.22025	1.10253			___1	+	0.999999	0.88	0.76	0.85	0.05	0.94	0.98	0.01	1	0.031451	0.0368935	0.0576355	NaN	0.191251	0.117408	UID400
AAK1	S678	Q2M2I8	AP2-associated protein kinase 1	ASLNKSKSATTTPSGSPRTSQQNVYNPSEGS	1.07615	1.05443	0.908459	0.69508	1.15365	1.13755		+	___1	+	0.943777	0.04	0.01	0.01	0.23	1	1	0.14	1	0.0448704	0.177252	0.051226	0.181877	0.0519647	0.12223	UID402
AAK1	S331	A0A096LP25	Uncharacterized protein FLJ45252	EESDVFLRAPFTKKKSMEELTVIQCTSQELP	0.865636	0.664491	NaN	0.949089	0.825365	0.991473	+		___1	+	0.999895	0.66	0.45	0.99	0	0	1	0.04	0	0.0932731	NaN	NaN	NaN	0.180349	0.0851778	UID403
AAK1	S456	A0A096LP25	Uncharacterized protein FLJ45252	SLSKYSRHYSPEDEPSPEAQPIAAYKIVSQT	1.04128	1.3432	0.976095	1.1548	0.935204	0.734438			___1	+	0.999998	0.4	0.43	0.15	0.66	0.9	0.77	0.98	1	0.239933	0.289756	0.305707	0.0865746	0.087791	0.0981034	UID404
AAK1	S731	Q2M2I8	AP2-associated protein kinase 1	FAKLGEGKHPEKLGGSAESLIPGFQSTQGDA	NaN	NaN	NaN	NaN	0.980692	1.0185			___1	+	0.758813	NaN	NaN	NaN	NaN	NaN	NaN	NaN	NaN	NaN	NaN	NaN	NaN	0.00567618	0.0345778	UID405
CD99	S85	A8MQT7	CD99 antigen	PNPPKPMPNPNPNHPSSSGSFSDADLADGVS	NaN	NaN	NaN	NaN	NaN	NaN			___1		0.570689	NaN	NaN	NaN	NaN	NaN	NaN	NaN	NaN	NaN	NaN	NaN	NaN	NaN	NaN	UID406
CD99	S86	A8MQT7	CD99 antigen	NPPKPMPNPNPNHPSSSGSFSDADLADGVSG	NaN	NaN	NaN	NaN	NaN	NaN			___1		0.603882	NaN	NaN	NaN	NaN	NaN	NaN	NaN	NaN	NaN	NaN	NaN	NaN	NaN	NaN	UID407
CD99	S89	A8MQT7	CD99 antigen	KPMPNPNPNHPSSSGSFSDADLADGVSGGEG	NaN	NaN	NaN	NaN	NaN	NaN			___1		0.532721	NaN	NaN	NaN	NaN	NaN	NaN	NaN	NaN	NaN	NaN	NaN	NaN	NaN	NaN	UID409
CD99	S91	A8MQT7	CD99 antigen	MPNPNPNHPSSSGSFSDADLADGVSGGEGKG	NaN	NaN	NaN	NaN	0.983213	0.738686			___1	+	0.960729	NaN	NaN	NaN	NaN	NaN	NaN	NaN	NaN	NaN	NaN	NaN	NaN	NaN	0.231103	UID410
FAM21C;FAM21A	S158	Q641Q2	WASH complex subunit FAM21C;WASH complex subunit FAM21A	VLDSAFEQLDIKAGNSDSEEDDANGRVELIL	1.05661	1.37609	0.96683	0.903974	NaN	NaN			___1	+	1	NaN	NaN	NaN	NaN	NaN	NaN	NaN	NaN	0.0868276	0.0804326	NaN	0.00258502	NaN	NaN	UID411
FAM21C;FAM21D;FAM21A	S1179	Q641Q2	WASH complex subunit FAM21C;Putative WASH complex subunit FAM21;WASH complex subunit FAM21A	GGKAKSPMFPALGEASSDDDLFQSAKPKPAK	0.931925	NaN	NaN	0.724498	0.802197	0.669692			___1	+	1	NaN	NaN	NaN	NaN	NaN	NaN	NaN	NaN	NaN	NaN	NaN	NaN	0.107343	0.208268	UID414
FAM21C;FAM21D;FAM21A	S1180	Q641Q2	WASH complex subunit FAM21C;Putative WASH complex subunit FAM21;WASH complex subunit FAM21A	GKAKSPMFPALGEASSDDDLFQSAKPKPAKK	0.944512	0.917976	0.908282	0.736732	0.892011	0.790141			___1	+	1	0.65	0.56	0.42	0.07	0.3	1	0.02	0.59	0.0862875	0.0613044	0.0656013	0.0451671	0.155001	0.14904	UID415
FAM21C;FAM21A	S619	Q641Q2	WASH complex subunit FAM21C;WASH complex subunit FAM21A	KASELSKKKASALLFSSDEEDQWNIPASQTH	NaN	NaN	NaN	NaN	NaN	NaN			___1	+	0.999998	NaN	NaN	NaN	NaN	NaN	NaN	NaN	NaN	NaN	NaN	NaN	NaN	NaN	NaN	UID416
FAM21C;FAM21A	S620	Q641Q2	WASH complex subunit FAM21C;WASH complex subunit FAM21A	ASELSKKKASALLFSSDEEDQWNIPASQTHL	0.784771	0.908845	0.658624	0.355828	NaN	NaN			___1	+	0.999999	NaN	NaN	NaN	NaN	NaN	NaN	NaN	NaN	0.228534	0.0368539	NaN	0.0080571	NaN	NaN	UID417
FAM21C;FAM21A	S498	Q641Q2	WASH complex subunit FAM21C;WASH complex subunit FAM21A	FGDEEGDLFKEKAVASPEATVSQTDENKARA	0.789458	0.750282	1.0609	1.53835	1.17246	1.00778			___1	+	1	0.78	0.64	1	0.45	0.99	0.55	0.79	1	0.174235	0.022968	0.214664	0.283594	0.0995669	0.042308	UID418
FAM21C;FAM21A	S333	Q641Q2	WASH complex subunit FAM21C;WASH complex subunit FAM21A	KPRKTLKEKKERRTPSDDEEDNLFAPPKLTD	1.09387	1.00619	1.12094	0.861592	0.928765	0.730546			___1	+	1	0.24	0.74	0.06	0.16	1	0.48	0.45	0.64	0.0574218	0.0645258	0.0515473	0.0357242	0.0308685	0.0733619	UID419
FAM21C;FAM21A	S728	Q641Q2	WASH complex subunit FAM21C;WASH complex subunit FAM21A	TKKKETVSEAPPLLFSDEEEKEAQLGVKSVD	0.846127	0.701115	0.960743	0.879636	0.962136	0.898658			___1	+	1	0.72	0.87	0.47	0.41	0.6	0.25	1	1	0.197477	0.0421031	0.0668242	0.0438024	0.0970098	0.059816	UID420
FAM21C;FAM21D;FAM21A	S1142	Q641Q2	WASH complex subunit FAM21C;Putative WASH complex subunit FAM21;WASH complex subunit FAM21A	ADLFDSGDIFSTGTGSQSVERTKPKAKIAEN	NaN	NaN	NaN	NaN	NaN	NaN			___1		0.588901	NaN	NaN	NaN	NaN	NaN	NaN	NaN	NaN	NaN	NaN	NaN	NaN	NaN	NaN	UID421
FAM21C;FAM21D;FAM21A	S1144	Q641Q2	WASH complex subunit FAM21C;Putative WASH complex subunit FAM21;WASH complex subunit FAM21A	LFDSGDIFSTGTGSQSVERTKPKAKIAENPA	NaN	NaN	NaN	NaN	1.30893	1.02458			___1	+	0.991043	NaN	NaN	NaN	NaN	NaN	NaN	NaN	NaN	NaN	NaN	NaN	NaN	0.146971	0.272735	UID422
FAM21C	S539	A0A0A0MR88	WASH complex subunit FAM21C	NLKPSSETKTQKGLFSDEEDSEDLFSSQSAS	1.05545	1.01066	1.05651	0.777348	0.966437	1.60286	+		___1	+	1	0.61	0.61	0.34	0.04	1	0.82	0.04	1	0.087536	0.0610705	0.0746124	0.0272562	0.186464	0.331911	UID423
FAM21C;FAM21D;FAM21A	S1075	Q641Q2	WASH complex subunit FAM21C;Putative WASH complex subunit FAM21;WASH complex subunit FAM21A	SVPRGPIAQWADGAISPNGHRPQLRAASGED	1.07632	1.27127	1.00283	0.79862	NaN	NaN			___1	+	1	0.74	0.58	0.59	0.33	0.7	0.66	0.99	0.77	0.218542	0.0844462	0.132082	0.210729	NaN	NaN	UID424
FAM21C;FAM21A	S785	Q641Q2	WASH complex subunit FAM21C;WASH complex subunit FAM21A	TRSAQETVKHSDLFSSSSPWDKGTKPRTKTV	NaN	NaN	NaN	NaN	NaN	NaN			___1		0.627141	NaN	NaN	NaN	NaN	NaN	NaN	NaN	NaN	NaN	NaN	NaN	NaN	NaN	NaN	UID425
FAM21C;FAM21D	S1053	A0A0A0MR88	WASH complex subunit FAM21C;Putative WASH complex subunit FAM21	RRPQTRAARRLAAQESSEAEDMSVPRGPIAQ	NaN	NaN	NaN	NaN	NaN	NaN			___1	+	0.999982	NaN	NaN	NaN	NaN	NaN	NaN	NaN	NaN	NaN	NaN	NaN	NaN	NaN	NaN	UID426
FAM21C;FAM21D	S1054	A0A0A0MR88	WASH complex subunit FAM21C;Putative WASH complex subunit FAM21	RPQTRAARRLAAQESSEAEDMSVPRGPIAQW	0.988067	0.657628	0.666267	0.739826	0.958374	0.840274	+		___1	+	0.999957	0.98	0.95	0.97	0.01	0.31	1	0.01	0.02	0.0601867	0.119485	0.157836	NaN	0.0410238	0.288722	UID427
FAM21C;FAM21A	S874	Q641Q2	WASH complex subunit FAM21C;WASH complex subunit FAM21A	VDLFAGTKKTKLLEPSVGSLFGDDEDDDLFS	1.36526	NaN	1.28673	NaN	NaN	NaN			___1		0.606788	NaN	NaN	NaN	NaN	NaN	NaN	NaN	NaN	NaN	NaN	0.0353572	NaN	NaN	NaN	UID428
FAM21C;FAM21A	S877	Q641Q2	WASH complex subunit FAM21C;WASH complex subunit FAM21A	FAGTKKTKLLEPSVGSLFGDDEDDDLFSSAK	NaN	NaN	NaN	NaN	NaN	NaN			___1	+	0.949561	NaN	NaN	NaN	NaN	NaN	NaN	NaN	NaN	NaN	NaN	NaN	NaN	NaN	NaN	UID429
FAM21C;FAM21A	S352	Q641Q2	WASH complex subunit FAM21C;WASH complex subunit FAM21A	EDNLFAPPKLTDEDFSPFGSGGGLFSGGKGL	0.872633	1.13195	1.2064	1.31867	0.849084	0.7271	+	+	___1	+	1	0.03	0.04	0	0.01	0.95	0.41	0.02	0.44	0.0498162	0.107196	0.100485	0.0695177	0.0718046	0.0637919	UID430
FAM21C;FAM21A	S356	Q641Q2	WASH complex subunit FAM21C;WASH complex subunit FAM21A	FAPPKLTDEDFSPFGSGGGLFSGGKGLFDDE	NaN	NaN	NaN	NaN	0.778936	0.84923			___1	+	0.999936	NaN	NaN	NaN	NaN	NaN	NaN	NaN	NaN	NaN	NaN	NaN	NaN	0.0298617	0.0566484	UID431
FAM21C;FAM21A	S996	Q641Q2	WASH complex subunit FAM21C;WASH complex subunit FAM21A	PVLPELAFPSSEHRRSHGLESVPVLPGSGEA	1.06223	0.99541	0.90245	2.01811	1.34555	1.02558	+		___1	+	0.999345	0.08	0.06	0.48	0	0.45	0.76	0.02	0.16	0.0826954	0.191484	0.136624	0.391349	0.0668741	0.0874159	UID432
FAM21C;FAM21A	S802	Q641Q2	WASH complex subunit FAM21C;WASH complex subunit FAM21A	SPWDKGTKPRTKTVLSLFDEEEDKMEDQNII	1.20771	1.3494	1.28528	1.1658	1.48673	1.36675			___1	+	1	0.8	0.92	0.81	0.61	0.59	1	0.99	0.57	0.296771	0.13633	0.0396411	0.236308	0.106014	0.369203	UID433
FAM21C;FAM21A	S704	Q641Q2	WASH complex subunit FAM21C;WASH complex subunit FAM21A	LLFEDDVDSGGSLFGSPPTSVPPATKKKETV	1.19325	1.1612	1.08817	0.876591	0.869055	0.914432			___1	+	0.987439	0.94	0.92	1	0.76	0.88	0.88	0.99	1	0.128488	0.0454469	0.318627	0.29608	0.197185	0.274247	UID436
ZNF180	S616	A0A0A0MP75	Zinc finger protein 180	TGEKPFECNQCGKTFSLSARLIVHQRTHTGE	NaN	NaN	NaN	NaN	NaN	80.612			___1	+	0.999828	NaN	NaN	NaN	NaN	NaN	NaN	NaN	NaN	NaN	NaN	NaN	NaN	NaN	7.50665	UID437
CLASRP	S101	F5H0Q6	CLK4-associating serine/arginine rich protein	LDHIPDYTPPLLTTISPEQESDERKCNYERY	1.10182	1.26037	NaN	1.08113	NaN	1.59377			___1	+	0.88279	NaN	NaN	NaN	NaN	NaN	NaN	NaN	NaN	NaN	NaN	NaN	0.0397475	NaN	0.221615	UID442
CLASRP	S331	F5H0Q6	CLK4-associating serine/arginine rich protein	RSPTPGREEKITFITSFGGSDEEAAAAAAAA	NaN	NaN	NaN	NaN	NaN	NaN			___1		0.67208	NaN	NaN	NaN	NaN	NaN	NaN	NaN	NaN	NaN	NaN	NaN	NaN	NaN	NaN	UID445
CLASRP	S335	F5H0Q6	CLK4-associating serine/arginine rich protein	PGREEKITFITSFGGSDEEAAAAAAAAAASG	0.747387	0.965427	0.69974	0.631036	1.12924	1.10109	+		___1	+	1	0.9	0.85	1	0.02	0.98	0.13	0.01	0.05	0.0480728	0.0905752	0.146989	0.0834496	0.182137	0.131982	UID446
CLASRP	S547	F5H0Q6	CLK4-associating serine/arginine rich protein	PSPSPAREKLTRPAASPAVGEKLKKTEPAAG	0.819465	0.885526	0.846344	0.91196	1.2308	1.16573			___1	+	1	0.43	0.24	0.24	0.36	0.3	0.13	0.44	0.26	0.0407221	0.0503209	0.10261	0.104319	0.145441	0.172869	UID447
CLASRP	S294	F5H0Q6	CLK4-associating serine/arginine rich protein	LRGRKISPPSYARRDSPTYDPYKRSPSESSS	1.13407	0.980896	0.753077	0.914863	1.47336	1.14552		+	___1	+	0.999704	0.02	0	0.13	0.12	0.96	0.99	0.99	0.09	0.120597	0.121708	0.103471	0.0170365	0.158165	0.0305789	UID448
SCLY	S137	A0A0A0MQU4	Selenocysteine lyase	FHANQTSKGHTGGHHSPVKGAKPHFITSSVE	NaN	NaN	NaN	NaN	1.03602	1.06859			___1	+	0.999864	NaN	NaN	NaN	NaN	NaN	NaN	NaN	NaN	NaN	NaN	NaN	NaN	0.11526	0.165409	UID449
SETD1B	S994	A0A0A0MQV9	Histone-lysine N-methyltransferase;Histone-lysine N-methyltransferase SETD1B	KRLRPSTSVDEEDEESERERDRDMADTPCEL	1.47367	1.54074	1.00386	1.02031	1.3293	0.922766			___1	+	1	0.3	0.12	0.99	0.04	0.11	0.07	1	0.98	0.139708	0.194367	0.112799	0.0721087	0.138859	0.241847	UID454
MYEF2	S17	A0A0A0MQW0	Myelin expression factor 2	ADANKAEVPGATGGDSPHLQPAEPPGEPRRE	1.07537	1.31914	0.944599	0.812191	0.960711	0.954303	+		___1	+	0.999999	0.74	0.53	0.66	0	0	0.09	0	0.25	0.0588835	0.0580063	0.0197372	0.0379682	0.0360399	0.0520771	UID455
MLST8	S4	A0A0A0MR05	Target of rapamycin complex subunit LST8	____________MNTSPGTVGSDPVILATAG	NaN	NaN	NaN	NaN	NaN	NaN			___1	+	0.860458	NaN	NaN	NaN	NaN	NaN	NaN	NaN	NaN	NaN	NaN	NaN	NaN	NaN	NaN	UID456
PTPN9	S322	P43378	Tyrosine-protein phosphatase non-receptor type 9;Protein-tyrosine-phosphatase	YEDIRRENPVGTFHCSMSPGNLEKNRYGDVP	0.827174	0.802996	0.73433	1.59828	1.87272	1.43992			___1		0.594582	NaN	NaN	NaN	NaN	NaN	NaN	NaN	NaN	0.0940574	0.0662143	0.0652907	0.0971115	NaN	NaN	UID457
HNRNPUL1	S616	A0A0A0MRA5	Heterogeneous nuclear ribonucleoprotein U-like protein 1	PPPPQPPPQQPPPPPSYSPARNPPGASTYNK	0.902532	1.06685	0.6724	0.770362	0.683832	0.729959			___1		0.702977	NaN	NaN	NaN	NaN	NaN	NaN	NaN	NaN	0.104782	0.0233102	NaN	0.294369	NaN	0.0203777	UID459
HNRNPUL1	S618	A0A0A0MRA5	Heterogeneous nuclear ribonucleoprotein U-like protein 1	PPQPPPQQPPPPPSYSPARNPPGASTYNKNS	NaN	NaN	NaN	NaN	NaN	0.774135			___1	+	0.756595	NaN	NaN	NaN	NaN	NaN	NaN	NaN	NaN	NaN	NaN	NaN	NaN	NaN	NaN	UID460
HNRNPUL1	S94	A0A0A0MRA5	Heterogeneous nuclear ribonucleoprotein U-like protein 1	RGRGYFEHREDRRGRSPQPPAEEDEDDFDDT	1.42525	1.62747	1.36296	1.08117	1.29992	1.04126			___1	+	1	0.55	0.33	0.38	0.34	0.47	0.72	0.86	0.83	0.129491	0.21669	0.107521	0.26609	0.114359	0.199123	UID461
HNRNPUL1	S412	A0A0A0MRA5	Heterogeneous nuclear ribonucleoprotein U-like protein 1	RKKRNYILDQTNVYGSAQRRKMRPFEGFQRK	1.07601	1.43004	1.03836	0.974332	1.07299	0.964324	+		___1	+	1	0.83	0.68	0.98	0.05	0.03	0.91	1	0.96	0.053818	0.185224	0.0858739	0.0877196	0.103563	0.0785789	UID462
MADD	S156	A0A0A0MRB5	MAP kinase-activating death domain protein	SLQPLSADSTPDVNQSPRGKRRAKAGSRSRN	1.06746	1.03736	0.942355	0.792639	1.31212	1.15288	+		___1	+	1	0.69	0.44	0.87	0	1	1	0	0.93	0.0380973	0.0663534	0.0769912	NaN	0.0434565	0.116458	UID463
MADD	S1201	A0A0A0MRB5	MAP kinase-activating death domain protein	GGEGSVHLASSRGTLSDSEIETNSATSTIFG	NaN	NaN	NaN	NaN	0.969794	1.04973			___1	+	0.882622	NaN	NaN	NaN	NaN	NaN	NaN	NaN	NaN	NaN	NaN	NaN	NaN	0.194108	0.118527	UID464
MADD	S820	A0A0A0MRB5	MAP kinase-activating death domain protein	AQKLLRPNSLRLASDSDAESDSRASSPNSTV	1.04944	1.10456	1.23801	0.491914	1.13187	1.09805			___1	+	0.999958	NaN	NaN	NaN	NaN	NaN	NaN	NaN	NaN	0.235409	0.0838414	NaN	0.082556	0.36259	0.203481	UID466
MADD	S1039	A0A0A0MRB5	MAP kinase-activating death domain protein	AQTHYYSKEPDKRKRSPTESVNTPVGKDPGL	NaN	NaN	NaN	NaN	1.12976	0.912054			___1	+	0.816515	NaN	NaN	NaN	NaN	NaN	NaN	NaN	NaN	NaN	NaN	NaN	NaN	NaN	NaN	UID468
TCF3	S328	A0A0A0MRB7	Transcription factor E2-alpha	_XTSQWPRAGAPGALSPSYDGGLHGLQSKIE;AGTSQWPRAGAPGALSPSYDGGLHGLQSKIE	0.812044	0.723052	1.12559	0.94735	0.867901	1.0499			___1	+	0.936169	0.63	0.49	0.41	0.85	1	1	1	0.81	0.173341	NaN	NaN	0.0989118	0.0983961	0.170595	UID469
TCF3	S88	A0A0A0MRB7	Transcription factor E2-alpha	GFLSGELALNSPGPLSPSGMKGTSQYYPSYS	NaN	NaN	NaN	NaN	1.02507	0.912131			___1		0.749776	NaN	NaN	NaN	NaN	NaN	NaN	NaN	NaN	NaN	NaN	NaN	NaN	0.0180247	0.0717743	UID470
KCNMA1	S597	A0A0A0MRC3	Calcium-activated potassium channel subunit alpha-1	PNSRLVTEPVEDEQPSTLSPKKKQRNGGMRN	NaN	NaN	NaN	NaN	NaN	0.386018			___1		0.578152	NaN	NaN	NaN	NaN	NaN	NaN	NaN	NaN	NaN	NaN	NaN	NaN	NaN	NaN	UID471
KCNMA1	S600	A0A0A0MRC3	Calcium-activated potassium channel subunit alpha-1	RLVTEPVEDEQPSTLSPKKKQRNGGMRNSPN	0.827042	0.293983	1.05658	1.5188	NaN	NaN			___1	+	0.983225	NaN	NaN	NaN	NaN	NaN	NaN	NaN	NaN	NaN	NaN	NaN	NaN	NaN	NaN	UID472
KCNMA1	S960	Q12791-2	Calcium-activated potassium channel subunit alpha-1	LQANSQGFTPPGMDRSSPDNSPVHGMLRQPS	0.711838	0.395065	1.04966	1.21398	0.894472	1.0422	+		___1		0.641762	0.35	0.21	0.14	0	0	0.02	0.29	1	0.105795	0.013164	0.0563568	0.110759	NaN	NaN	UID473
KCNMA1	S961	Q12791-2	Calcium-activated potassium channel subunit alpha-1	QANSQGFTPPGMDRSSPDNSPVHGMLRQPSI	0.74614	NaN	0.873295	NaN	0.900612	0.808582			___1		0.57433	NaN	NaN	NaN	NaN	NaN	NaN	NaN	NaN	0.188268	NaN	NaN	NaN	0.0613118	0.0913571	UID474
GPSM1	S492	A0A0A0MSK4	G-protein-signaling modulator 1	DVRVHVPRTSIPRAPSSDEECFFDLLTKFQS	0.826701	0.584197	0.821124	0.839311	0.512312	0.954529	+		___1	+	0.998866	0.67	0.41	0.82	0.01	0	0.17	0.39	0.15	0.0418835	0.0802174	0.0751081	0.0276606	0.234576	0.193618	UID476
GPSM1	S493	A0A0A0MSK4	G-protein-signaling modulator 1	VRVHVPRTSIPRAPSSDEECFFDLLTKFQSS	NaN	NaN	NaN	NaN	0.641357	0.80972			___1	+	0.986237	NaN	NaN	NaN	NaN	NaN	NaN	NaN	NaN	NaN	NaN	NaN	NaN	0.102535	0.119665	UID477
GPSM1	S545	A0A0A0MSK4	G-protein-signaling modulator 1	APTLEDRIAQPSMTASPQTEEFFDLIASSQS	0.587229	NaN	1.08781	0.841109	1.28227	NaN			___1	+	0.912498	NaN	NaN	NaN	NaN	NaN	NaN	NaN	NaN	NaN	NaN	0.0891551	NaN	NaN	NaN	UID478
SYNE2	S914	Q8WXH0	Nesprin-2	AVEELKNNVTEDIKMSLEEKSRDVCAKWESL	NaN	NaN	NaN	NaN	9.67975	4.54582			___1	+	1	NaN	NaN	NaN	NaN	NaN	NaN	NaN	NaN	NaN	NaN	NaN	NaN	NaN	NaN	UID479
SYNE2	S6361	Q8WXH0	Nesprin-2	LHRYCQEGLEDEKEASENETDMEDPREIQTD;RLTSCTPGLEDEKEASENETDMEDPREIQTD	1.54073	1.51158	1.1992	1.0696	1.04562	1.03601			___1	+	1	0.98	0.99	0.98	0.13	0.59	0.14	0.83	0.99	0.129999	0.183553	0.0813305	0.0728059	0.0613707	0.0158964	UID480
SYNE2	S2781	Q8WXH0	Nesprin-2	RKCKVTHDGILARQQSVESLAEEVKDKVPSL	1.53762	1.0788	0.985751	0.792504	1.21605	1.29017			___1	+	1	0.28	0.18	0.09	0.05	0.15	0.03	0.99	0.72	0.184511	0.175298	0.0856644	0.106283	0.0602655	0.0753644	UID481
SYNE2	S4110	Q8WXH0	Nesprin-2	ERDASERKLNRRGSMSYLAAVEEEVEESSVK	NaN	NaN	NaN	NaN	NaN	NaN			___1		0.541691	NaN	NaN	NaN	NaN	NaN	NaN	NaN	NaN	NaN	NaN	NaN	NaN	NaN	NaN	UID483
WDR47	S394	A0A0A0MRE6	WD repeat-containing protein 47	QNPGPAKQEKNELRDSTEQFQEYYRQRLRYQ	1.1518	1.01667	1.22239	1.08041	1.258	0.793201			___1	+	0.810856	0.34	0.32	0.72	0.41	0.84	0.88	0.5	1	0.0618308	0.183278	0.113936	0.171173	0.174585	0.0515364	UID487
WDR47	S550	A0A0A0MRE6	WD repeat-containing protein 47	QISSEHSVIKPPLGDSPGSLSRSKGEEDDKS	0.981224	1.1811	0.993249	1.07936	1.34983	0.887578			___1	+	0.944609	0.28	0.22	0.75	0.14	0.91	0.91	0.15	0.97	0.0193732	0.0772966	0.0888308	0.334777	0.185666	0.0419809	UID488
WDR47	S276	A0A0A0MRE6	WD repeat-containing protein 47	SKLSPYPSSPMRRPQSADAYMTRSLNPALDG	1.12115	1.43822	1.08694	0.830136	1.27506	0.94338			___1	+	0.999995	0.36	0.19	1	0.12	0.21	1	0.46	1	0.0504845	0.0809351	0.110024	0.106445	0.13935	0.0561706	UID489
WDR47	S331	A0A0A0MRE6	WD repeat-containing protein 47	SFANFHYPGVQNLSRSLMLENTECHSIYEES	NaN	NaN	NaN	NaN	1.12992	NaN			___1	+	0.999994	NaN	NaN	NaN	NaN	NaN	NaN	NaN	NaN	NaN	NaN	NaN	NaN	NaN	NaN	UID490
WDR47	S284	A0A0A0MRE6	WD repeat-containing protein 47	SPMRRPQSADAYMTRSLNPALDGLTCGLTSH	1.28198	1.45753	1.06053	1.02241	0.620875	0.474195		+	___1	+	1	0	0	0	0.05	0.06	0.16	0.96	1	0.0576027	0.0769378	0.127221	0.17183	0.0530585	0.035623	UID491
GPALPP1	S103	A0A0A0MRI1	GPALPP motifs-containing protein 1	FFGPALPPGFKKQDDSPPRPIIGPALPPGFI	1.03698	1.08239	1.00803	0.748417	1.12538	1.16298	+		___1	+	1	0.69	0.6	0.46	0.03	0.99	1	0.01	0.94	0.0801753	0.0404207	0.0581882	0.0265178	0.0508552	0.0983936	UID494
GPATCH4	S130	A0A0A0MRK1	G patch domain-containing protein 4	LTSGGEKPNKDLESCSDDDNQGSKSPKILTD	0.6469	0.495366	0.90098	1.11039	1.73132	1.52815	+		___1	+	1	0.05	0	0.02	0	0	0.06	0.76	0.97	0.0833366	0.0875273	0.0306438	0.0941235	0.110362	0.119891	UID495
ABLIM1	S355	O14639-3	Actin-binding LIM protein 1	LPDGHMPAMRMDRGVSMPNMLEPKIFPYEML	1.52235	1.76038	1.25548	0.378906	0.51297	0.329332			___1	+	1	NaN	NaN	NaN	NaN	NaN	NaN	NaN	NaN	0.0677113	0.0622691	NaN	0.0777351	0.0293459	NaN	UID499
ABLIM1	S326	O14639-3	Actin-binding LIM protein 1	NGLHRPVSTDFAQYNSYGDVSGGVRDFQTLP;NGLHRPVSTDFAQYNSYGDVSGGVRDYQTLP	1.4833	NaN	NaN	NaN	0.657524	0.376617			___1	+	0.999877	NaN	NaN	NaN	NaN	NaN	NaN	NaN	NaN	NaN	NaN	NaN	NaN	NaN	NaN	UID500
ABLIM1	S51	O14639-3	Actin-binding LIM protein 1	SSESIYSRPGSSIPGSPGHTIYAKVDNEILD	NaN	NaN	NaN	NaN	0.856789	NaN			___1	+	0.947561	NaN	NaN	NaN	NaN	NaN	NaN	NaN	NaN	NaN	NaN	NaN	NaN	NaN	NaN	UID501
ABLIM1	S110	O14639-3	Actin-binding LIM protein 1	TSGYDDKQERQSLGESPRTLSPTPSAEGYQD	0.769069	0.441095	0.70276	0.509692	0.716926	0.635446			___1	+	1	0.76	0.99	0.66	0.37	0.12	0.91	0.86	0.7	0.0672575	0.0292297	0.0423964	1.09875	NaN	0.0922654	UID503
ABLIM1	S235	O14639-3	Actin-binding LIM protein 1	GPPSFAVVGPDMKRRSSGREEDDEELLRRRQ	NaN	0.378676	0.693529	0.549451	0.742662	0.817982			___1	+	0.930057	NaN	NaN	NaN	NaN	NaN	NaN	NaN	NaN	NaN	NaN	0.00951084	NaN	0.0416922	0.0383114	UID504
ABLIM1	S236	O14639-3	Actin-binding LIM protein 1	PPSFAVVGPDMKRRSSGREEDDEELLRRRQL	1.02048	0.51419	NaN	NaN	0.912116	1.20056			___1	+	0.920688	NaN	NaN	NaN	NaN	NaN	NaN	NaN	NaN	NaN	NaN	NaN	NaN	0.016998	0.0218981	UID505
ABLIM1	S189	O14639-3	Actin-binding LIM protein 1	PPIYKQHAALAAQSKSSEDIIKFSKFPAAQA	1.26776	1.24982	0.780817	0.642612	0.648915	0.638004	+		___1	+	0.962432	0.12	0.04	0.04	0	0.48	0.44	0.01	0.02	0.0986674	0.104991	0.22969	0.0866946	0.012425	0.0597665	UID506
ABLIM1	S136	O14639-3	Actin-binding LIM protein 1	EGYQDVRDRMIHRSTSQGSINSPVYSRHSYT	1.84661	1.82888	1.35553	1.0504	0.801698	0.663184		+	___1	+	0.999636	0.01	0	0	0.56	0.47	0.43	0.97	1	0.435819	0.367808	0.514319	0.418312	0.0507362	0.0392255	UID507
ABLIM1	S142	O14639-3	Actin-binding LIM protein 1	RDRMIHRSTSQGSINSPVYSRHSYTPTTSRS	NaN	NaN	NaN	NaN	1.04106	0.781384			___1	+	0.997285	NaN	NaN	NaN	NaN	NaN	NaN	NaN	NaN	NaN	NaN	NaN	NaN	0.0689772	0.212396	UID509
ABLIM1	S304	O14639-3	Actin-binding LIM protein 1	SPINSASHIPSSKTASLPGYGRNGLHRPVST	0.957973	1.12368	0.776451	0.530016	0.652127	0.770706	+		___1	+	0.999928	0.11	0.02	0.09	0	0.65	1	0	0.05	0.0697949	0.0399363	0.0766483	0.0479222	0.0866846	0.0690762	UID510
ABLIM1	S115	O14639-3	Actin-binding LIM protein 1	DKQERQSLGESPRTLSPTPSAEGYQDVRDRM	0.687757	0.471287	0.837063	0.430719	0.748	0.631955	+	+	___1	+	0.999918	0.01	0	0	0	0	0.1	0	0.33	0.107455	0.0515784	0.0458751	0.0156272	0.0412442	0.0495364	UID511
ABLIM1	S36	O14639-3	Actin-binding LIM protein 1	KQSTKTEEKLRPTRTSSESIYSRPGSSIPGS	0.924786	0.943247	0.72056	0.466769	0.856195	0.82808	+		___1	+	0.965566	0.34	0.2	0.14	0	0.96	1	0	0.16	0.0973341	0.104868	0.061327	0.0201594	0.0887251	0.0658268	UID513
ABLIM1	S37	O14639-3	Actin-binding LIM protein 1	QSTKTEEKLRPTRTSSESIYSRPGSSIPGSP	NaN	NaN	NaN	NaN	NaN	NaN			___1		0.538319	NaN	NaN	NaN	NaN	NaN	NaN	NaN	NaN	NaN	NaN	NaN	NaN	NaN	NaN	UID514
MYO6	S266	A0A0A0MRM8	Unconventional myosin-VI	LCAGASEDIREKLHLSSPDNFRYLNRGCTRY	NaN	NaN	NaN	NaN	NaN	NaN			___1		0.628958	NaN	NaN	NaN	NaN	NaN	NaN	NaN	NaN	NaN	NaN	NaN	NaN	NaN	NaN	UID516
MYO6	S267	A0A0A0MRM8	Unconventional myosin-VI	CAGASEDIREKLHLSSPDNFRYLNRGCTRYF	NaN	NaN	NaN	NaN	1.03651	0.387834			___1	+	0.856896	NaN	NaN	NaN	NaN	NaN	NaN	NaN	NaN	NaN	NaN	NaN	NaN	NaN	NaN	UID517
NOLC1	S572	A0A0A0MRM9	Nucleolar and coiled-body phosphoprotein 1	GTSALTAQNGKAAKNSEEEEEEKKKAAVVVS	0.685476	0.398286	0.901469	0.990306	1.34932	1.54255			___1	+	1	0.83	0.69	0.74	0.77	0.46	0.92	0.97	0.8	0.981432	0.849144	0.156137	1.24299	0.911487	0.521196	UID518
NOLC1	S695	A0A0A0MRM9	Nucleolar and coiled-body phosphoprotein 1	RHEKTKKKRGSYRGGSISVQVNSIKFDSE__	NaN	NaN	NaN	NaN	NaN	NaN			___1	+	0.999451	NaN	NaN	NaN	NaN	NaN	NaN	NaN	NaN	NaN	NaN	NaN	NaN	NaN	NaN	UID519
NOLC1	S707	A0A0A0MRM9	Nucleolar and coiled-body phosphoprotein 1	RGGSISVQVNSIKFDSE______________	NaN	NaN	NaN	NaN	1.14152	1.38809			___1	+	0.995789	NaN	NaN	NaN	NaN	NaN	NaN	NaN	NaN	NaN	NaN	NaN	NaN	0.146569	0.606667	UID520
NOLC1	S547	A0A0A0MRM9	Nucleolar and coiled-body phosphoprotein 1	DDSSEEEEEKLKGKGSPRPQAPKANGTSALT	0.664153	0.588669	0.87872	1.28296	1.60529	1.46195	+	+	___1	+	1	0.03	0	0.01	0	0	0	0.03	0.65	0.0454712	0.0338315	0.0561102	0.099214	0.0493139	0.204239	UID521
NOLC1	S652	A0A0A0MRM9	Nucleolar and coiled-body phosphoprotein 1	VREEEIEVDSRVADNSFDAKRGAAGDWGERA	0.518604	0.477372	0.780055	1.92984	1.71435	1.39861	+		___1	+	1	0.25	0.06	0.43	0	0	0	0	0.15	0.0486771	0.0434707	0.0523684	0.243888	0.301119	0.208982	UID522
NOLC1	S513	A0A0A0MRM9	Nucleolar and coiled-body phosphoprotein 1	AVKKKPQKVAGGAAPSKPASAKKGKAESSNS	NaN	NaN	NaN	NaN	NaN	NaN			___1		0.504443	NaN	NaN	NaN	NaN	NaN	NaN	NaN	NaN	NaN	NaN	NaN	NaN	NaN	NaN	UID523
NOLC1	S517	A0A0A0MRM9	Nucleolar and coiled-body phosphoprotein 1	KPQKVAGGAAPSKPASAKKGKAESSNSSSSD	0.511594	0.512373	0.654313	1.42378	NaN	NaN			___1	+	0.973718	NaN	NaN	NaN	NaN	NaN	NaN	NaN	NaN	0.0852317	NaN	0.0768191	0.26921	NaN	NaN	UID524
SNRPC	S17	P09234	U1 small nuclear ribonucleoprotein C	PKFYCDYCDTYLTHDSPSVRKTHCSGRKHKE	0.719757	0.583805	1.00682	1.96794	1.55665	1.27305	+		___1	+	0.914633	0.16	0.03	0.09	0	0	0.37	0	0.9	0.0356471	NaN	0.0247832	0.181486	0.112542	0.150713	UID530
ABI1	S290	A0A0A0MRT6	Abl interactor 1	GSQYGTMTRQISRHNSTTSSTSSGGYRRTPS	1.14107	0.826735	1.25843	1.02158	0.928658	0.832756			___1	+	0.999973	0.35	0.25	0.13	0.09	0.42	0.65	0.89	0.27	0.148684	0.0937766	0.0191917	0.120633	0.0975841	0.0774661	UID531
ABI1	S220	A0A0A0MRT6	Abl interactor 1	PNDYMTSPARLGSQHSPGRTASLNQRPRTHS	1.01507	0.996917	1.01002	1.04753	0.995005	0.779057			___1	+	1	0.53	0.73	0.25	0.79	1	0.72	1	0.96	0.062157	0.0539233	0.0350316	0.0957347	0.114211	0.0502638	UID532
ABI1	S235	A0A0A0MRT6	Abl interactor 1	SPGRTASLNQRPRTHSGSSGGSGSRENSGSS	NaN	NaN	NaN	NaN	0.572089	0.59726			___1	+	0.99964	NaN	NaN	NaN	NaN	NaN	NaN	NaN	NaN	NaN	NaN	NaN	NaN	0.154469	0.163704	UID533
ABI1	S211	A0A0A0MRT6	Abl interactor 1	LEPVKPPTVPNDYMTSPARLGSQHSPGRTAS	1.11689	1.42798	1.46584	1.92987	1.16345	0.840135			___1	+	0.918853	NaN	NaN	NaN	NaN	NaN	NaN	NaN	NaN	0.153576	0.109391	NaN	0.049001	0.137887	0.310295	UID535
ABI1	S178	A0A0A0MRT6	Abl interactor 1	TGTLSRTNPPTQKPPSPPMSGRGTLGRNTPY	1.25307	1.19809	1.03768	0.879878	0.6718	0.704571			___1	+	0.996637	0.09	0.04	0.01	0.48	0.92	0.66	0.8	0.96	0.106384	0.188787	0.0293213	0.0623742	0.115821	0.0165263	UID536
FAM219A	S16	A0A0A0MRW1	Protein FAM219A	MEEIDRFQDPAAASISDGDCDAREEKQRELA	NaN	NaN	NaN	NaN	1.35576	NaN			___1	+	0.99934	NaN	NaN	NaN	NaN	NaN	NaN	NaN	NaN	NaN	NaN	NaN	NaN	NaN	NaN	UID538
FAM219A	S96	Q5T593	Protein FAM219A	NVMARTRLVVPNKGYSSLDQSPDEKPLVALD	NaN	NaN	NaN	NaN	NaN	NaN			___1		0.702967	NaN	NaN	NaN	NaN	NaN	NaN	NaN	NaN	NaN	NaN	NaN	NaN	NaN	NaN	UID539
FAM219A	S97	Q5T593	Protein FAM219A	VMARTRLVVPNKGYSSLDQSPDEKPLVALDT	0.713085	0.594643	0.73723	0.993709	NaN	NaN			___1	+	0.987063	NaN	NaN	NaN	NaN	NaN	NaN	NaN	NaN	0.140395	NaN	0.176368	0.0647348	NaN	NaN	UID540
FAM219A	S101	Q5T593	Protein FAM219A	TRLVVPNKGYSSLDQSPDEKPLVALDTDSDD	0.815405	1.04315	1.11295	1.26547	0.921747	0.75547	+		___1	+	1	0.64	0.97	0.53	0	0.93	0.1	0.01	0.48	0.0680488	0.0175088	0.0396967	0.0765354	0.0612133	0.0154123	UID541
FAM219A	S71	Q5T593	Protein FAM219A	RELARKGSLKNGSMGSPVNQQPKKNNVMART	1.13909	1.69933	1.20878	1.28898	0.829974	0.485849	+	+	___1	+	1	0.01	0.21	0	0	0	0.48	0.09	0.54	0.087669	0.13292	0.0914662	0.0953144	0.0549696	0.053667	UID542
FAM219A	S114	Q5T593	Protein FAM219A	DQSPDEKPLVALDTDSDDDFDMSRYSSSGYS	1.12377	1.26969	0.942976	0.82084	0.76464	0.65633		+	___1	+	1	0.03	0.02	0	0.08	0.08	0.71	0.77	1	0.0980873	0.0982288	0.0741481	0.0354375	0.0334452	0.0394507	UID543
RGL3	S569	A0A0A0MRX4	Ral guanine nucleotide dissociation stimulator-like 3	GSPPSSPRSRDAPAGSPPASPGPQGPSTKLP	1.09685	1.16939	0.643983	0.688219	0.907546	0.700619	+		___1	+	1	0.12	0.64	0.02	0	0.87	0.92	0.01	0.01	0.096827	0.0823306	0.0781102	0.0745916	0.0742838	0.0956599	UID544
SPATA13	S581	A0A0A0MRY4	Spermatogenesis-associated protein 13	YKAVSARFRPFTFSQSTPIGLDRVGRRRQMR	NaN	NaN	NaN	NaN	0.458973	0.77924			___1	+	0.752244	NaN	NaN	NaN	NaN	NaN	NaN	NaN	NaN	NaN	NaN	NaN	NaN	0.064092	NaN	UID549
UNKL	S15	A0A0A0MRZ1	Putative E3 ubiquitin-protein ligase UNKL	_MPSVSKAAAAALSGSPPQTEKPTHYRYLKE	1.06642	1.05396	NaN	0.81247	1.01654	0.928138			___1	+	0.975993	NaN	NaN	NaN	NaN	NaN	NaN	NaN	NaN	0.226794	0.334114	NaN	NaN	0.0266596	0.0299024	UID551
PRKACB	S386	P22694-2	cAMP-dependent protein kinase catalytic subunit beta	DTSNFDDYEEEDIRVSITEKCAKEFGEF___	1.74215	1.54626	1.32855	1.27878	0.972303	0.849351			___1	+	0.977347	0.59	0.76	0.31	0.07	0.02	0.23	0.97	0.97	0.440436	NaN	0.332208	0.0358694	0.0871727	0.0648415	UID552
SRCAP	S2889	A0A0A0MS59	Helicase SRCAP	TEKLPRKRAGAPVGGSPGLAKRGRLQPPSPL	0.620746	1.02702	0.792241	1.15888	NaN	NaN			___1	+	1	NaN	NaN	NaN	NaN	NaN	NaN	NaN	NaN	0.159265	0.0760896	0.0341309	0.0905396	NaN	NaN	UID553
SRCAP	S371	A0A0A0MS59	Helicase SRCAP	YLLARDEEQSEADAGSGPPTPGPTTLGPKKE	NaN	NaN	NaN	NaN	0.789105	0.855846			___1	+	0.999986	NaN	NaN	NaN	NaN	NaN	NaN	NaN	NaN	NaN	NaN	NaN	NaN	0.0490692	0.0943161	UID555
SRCAP	S2523	A0A0A0MS59	Helicase SRCAP	RRQQRGAASTLVPGVSETSASPGSPSVRSMS	NaN	NaN	NaN	NaN	NaN	NaN			___1		0.696772	NaN	NaN	NaN	NaN	NaN	NaN	NaN	NaN	NaN	NaN	NaN	NaN	NaN	NaN	UID556
SRCAP	S2528	A0A0A0MS59	Helicase SRCAP	GAASTLVPGVSETSASPGSPSVRSMSGPESS	NaN	NaN	NaN	NaN	1.09994	1.11946			___1		0.517443	NaN	NaN	NaN	NaN	NaN	NaN	NaN	NaN	NaN	NaN	NaN	NaN	0.0771471	0.093591	UID557
SRCAP	S2757	A0A0A0MS59	Helicase SRCAP	SPPKRKRGRPPKNPPSPRPSQLPVLDRDSTS	1.16941	1.18126	1.13402	1.04609	1.01321	0.94089			___1	+	0.977297	0.85	0.95	0.85	0.93	1	0.83	1	0.97	0.070369	0.152513	0.156144	0.128362	0.0326429	0.0864014	UID560
SRCAP	S2610	A0A0A0MS59	Helicase SRCAP	PAVKRRRGRPPKKNRSPADAGRGVDEAPSST	0.106079	0.148763	0.883733	1.00296	1.41607	NaN			___1	+	1	NaN	NaN	NaN	NaN	NaN	NaN	NaN	NaN	0.359579	0.156443	NaN	0.223302	0.321068	NaN	UID561
SRCAP	S1600	A0A0A0MS59	Helicase SRCAP	SKDEPDTLTLRSGPPSPPSTATSFGGPRPRR	0.648136	0.855406	0.622838	0.553671	1.12891	1.26325			___1	+	0.999972	0.73	1	0.58	0.07	0.03	0.99	0.13	0.12	NaN	0.245481	0.0528071	0.0604846	0.291446	0.518249	UID566
NDRG2	S332	Q9UN36	Protein NDRG2	MASSCMTRLSRSRTASLTSAASVDGNRSRSR	NaN	1.37992	NaN	NaN	1.11509	0.926115			___1	+	0.999722	NaN	NaN	NaN	NaN	NaN	NaN	NaN	NaN	NaN	0.0183519	NaN	NaN	0.0584369	0.115601	UID567
EXOC7	S283	A0A0A0MSB8	Exocyst complex component 7	RPGTIRKAQNLLKQYSQHGLDGKKGGSNLIP	1.12709	NaN	1.36329	1.22799	NaN	NaN			___1	+	0.999998	NaN	NaN	NaN	NaN	NaN	NaN	NaN	NaN	0.0791104	NaN	0.0769428	0.0918502	NaN	NaN	UID569
EXOC7	S243	A0A0A0MSB8	Exocyst complex component 7	DRSIKGLKEHFHKSSSSSGVPYSPAIPNKRK	NaN	NaN	NaN	NaN	0.822858	NaN			___1	+	0.754252	NaN	NaN	NaN	NaN	NaN	NaN	NaN	NaN	NaN	NaN	NaN	NaN	NaN	NaN	UID570
EXOC7	S250	A0A0A0MSB8	Exocyst complex component 7	KEHFHKSSSSSGVPYSPAIPNKRKDTPTKKP	1.24928	1.30441	0.932563	0.627377	0.928157	0.854546	+		___1	+	0.999708	0.2	0.16	0.05	0	0	0	0	1	0.118139	0.0414935	0.049729	0.0591834	0.0756132	0.0421724	UID571
RPAIN	S7	A0A0A0MSE7	RPA-interacting protein	_________MAESLRSPRRSLYKLVGSPPWK	0.723389	0.904736	1.04633	1.7324	1.13381	1.12127	+		___1	+	0.998816	0.65	0.79	0.73	0	0.78	0.04	0	0.94	0.0960987	0.0175144	0.0276532	0.17062	0.154001	0.252539	UID572
PHC2	S227	B3KPJ4	Polyhomeotic-like protein 2	LPEKLPQQDHTTTTDSEMEEPYLQESKEEGA	0.911414	1.07377	0.973099	1.13508	NaN	NaN			___1	+	0.999705	NaN	NaN	NaN	NaN	NaN	NaN	NaN	NaN	0.0727046	0.0800229	0.180037	0.0965101	NaN	NaN	UID573
MON1A	S39	A0A0A0MSQ9	Vacuolar fusion protein MON1 homolog A	GTLTPSDGQSMERAESPTPGMAQGMEPGAGQ	0.924907	0.727728	0.880066	0.811461	0.837114	0.722173	+		___1	+	0.969312	0.17	0.04	0.09	0.01	0	0.74	0	0.17	0.105365	0.0189606	0.0287653	0.104552	0.110074	0.0159649	UID574
MON1A	S64	A0A0A0MSQ9	Vacuolar fusion protein MON1 homolog A	EPGAGQEGAMFVHARSYEDLTESEDGAASGD	0.883836	0.713205	0.816816	0.754793	0.920373	0.958799			___1	+	1	0.75	0.59	1	0.3	0.15	0.95	0.2	0.7	0.0165058	0.0343701	0.104921	0.0501429	0.0695604	0.219569	UID575
AKR1C3	S129	A0A0A0MSS8	Aldo-keto reductase family 1 member C3	YLIHSPMSLKPGEELSPTDENGKVIFDIVDL	NaN	NaN	NaN	NaN	0.830021	0.947306			___1	+	0.984597	NaN	NaN	NaN	NaN	NaN	NaN	NaN	NaN	NaN	NaN	NaN	NaN	NaN	NaN	UID576
RMI1	S219	A0A0A0MSU3	RecQ-mediated genome instability protein 1	EKVLARLIGEPDLVVSVIPNNSNENIPRVTD	NaN	NaN	NaN	NaN	NaN	NaN			___1		0.508431	NaN	NaN	NaN	NaN	NaN	NaN	NaN	NaN	NaN	NaN	NaN	NaN	NaN	NaN	UID577
RMI1	S225	A0A0A0MSU3	RecQ-mediated genome instability protein 1	LIGEPDLVVSVIPNNSNENIPRVTDVLDPAL	0.688276	0.835817	0.954918	1.49257	1.41497	1.08674	+	+	___1	+	0.999998	0.01	0	1	0	0.17	0	0.02	0.76	0.108279	0.0868993	0.0544988	0.078526	0.0855884	0.0936402	UID578
SCAF8	S695	A0A0A0MT33	Protein SCAF8	VKSSEPVKETVQTTQSPTPVEKETVVTTQAE	0.955969	0.786739	0.471088	0.695595	1.04591	0.960974	+		___1	+	0.999414	0.98	0.98	0.97	0.01	1	1	0.99	0	0.065225	0.079008	0.459164	0.0569457	0.090891	0.0997187	UID583
POU2F1	S356	A0A0C4DG88	POU domain protein;POU domain, class 2, transcription factor 1	KEKRINPPSSGGTSSSPIKAIFPSPTSLVAT	NaN	NaN	NaN	NaN	NaN	NaN			___1		0.705699	NaN	NaN	NaN	NaN	NaN	NaN	NaN	NaN	NaN	NaN	NaN	NaN	NaN	NaN	UID586
FKBP15	S336	A0A0A0MT60	Peptidyl-prolyl cis-trans isomerase;FK506-binding protein 15	GSDGHSVSSRDSAAPSPIPGADNLSADPVVS	0.493415	0.217499	0.670939	0.282251	0.814288	0.74984	+	+	___1	+	0.997999	0	0	0	0	0	0	0	0.01	0.0385709	0.0325069	0.026048	0.0206365	0.0442489	0.0373504	UID588
FKBP15	S351	A0A0A0MT60	Peptidyl-prolyl cis-trans isomerase;FK506-binding protein 15	SPIPGADNLSADPVVSPPTSIPFKSGEPALR	NaN	NaN	NaN	NaN	1.10799	1.27923			___1	+	0.842288	NaN	NaN	NaN	NaN	NaN	NaN	NaN	NaN	NaN	NaN	NaN	NaN	0.13447	0.0342593	UID589
FKBP15	S1180	A0A0A0MT60	Peptidyl-prolyl cis-trans isomerase;FK506-binding protein 15	STEAGSTVAGAALRPSHHSQRSSLSGDEEDE	1.05577	1.36015	0.936592	0.945419	1.10155	0.873597			___1	+	0.830764	NaN	NaN	NaN	NaN	NaN	NaN	NaN	NaN	NaN	0.434065	0.214678	0.0939431	0.0648986	0.0235935	UID593
FKBP15	S1183	A0A0A0MT60	Peptidyl-prolyl cis-trans isomerase;FK506-binding protein 15	AGSTVAGAALRPSHHSQRSSLSGDEEDELFK	NaN	NaN	NaN	NaN	NaN	NaN			___1		0.552516	NaN	NaN	NaN	NaN	NaN	NaN	NaN	NaN	NaN	NaN	NaN	NaN	NaN	NaN	UID594
FKBP15	S1187	A0A0A0MT60	Peptidyl-prolyl cis-trans isomerase;FK506-binding protein 15	VAGAALRPSHHSQRSSLSGDEEDELFKGATL	NaN	NaN	NaN	NaN	NaN	NaN			___1	+	0.92984	NaN	NaN	NaN	NaN	NaN	NaN	NaN	NaN	NaN	NaN	NaN	NaN	NaN	NaN	UID596
FKBP15	S1189	A0A0A0MT60	Peptidyl-prolyl cis-trans isomerase;FK506-binding protein 15	GAALRPSHHSQRSSLSGDEEDELFKGATLKA	0.902845	0.822087	0.858103	0.480898	0.811233	0.636188	+	+	___1	+	0.999997	0.04	0.07	0	0	0.61	1	0	0.92	0.0944108	0.0861998	0.0756547	0.018867	0.0341516	0.0784469	UID597
FKBP15	S1004	A0A0A0MT60	Peptidyl-prolyl cis-trans isomerase;FK506-binding protein 15	SSGQPQAPLNRERPESPMVPSEQVVEEAVPL	0.911748	0.729494	0.785283	0.673487	1.07446	0.898942			___1	+	0.999116	0.08	0.02	1	0.07	0.17	1	0.04	0.14	0.109876	0.02991	0.111229	0.0740647	NaN	0.136832	UID598
FKBP15	S1139	A0A0A0MT60	Peptidyl-prolyl cis-trans isomerase;FK506-binding protein 15	TSDPEEGDPLALGPESPGEPQPPQLKKDDVT	0.891421	0.850243	0.885054	0.853717	0.803354	0.869417			___1	+	1	0.55	0.87	0.29	0.29	0.1	0.54	0.17	0.3	0.0303139	0.052005	0.046932	0.0301906	0.0282168	0.20735	UID601
FKBP15	S981	A0A0A0MT60	Peptidyl-prolyl cis-trans isomerase;FK506-binding protein 15	SEEEEEKAEERPRRPSQEQSASASSGQPQAP	0.907071	0.765176	0.668437	0.926037	1.17843	1.22331	+		___1	+	1	0.82	0.74	0.67	0.03	0.05	0.57	0.43	0	0.0676157	0.0755647	0.0445591	0.0840612	0.108346	0.0359329	UID605
FKBP15	S985	A0A0A0MT60	Peptidyl-prolyl cis-trans isomerase;FK506-binding protein 15	EEKAEERPRRPSQEQSASASSGQPQAPLNRE	NaN	NaN	NaN	NaN	NaN	NaN			___1		0.670157	NaN	NaN	NaN	NaN	NaN	NaN	NaN	NaN	NaN	NaN	NaN	NaN	NaN	NaN	UID606
FKBP15	S369	A0A0A0MT60	Peptidyl-prolyl cis-trans isomerase;FK506-binding protein 15	TSIPFKSGEPALRTKSNSLSEQLAINTSPDA	NaN	NaN	NaN	NaN	NaN	NaN			___1		0.530248	NaN	NaN	NaN	NaN	NaN	NaN	NaN	NaN	NaN	NaN	NaN	NaN	NaN	NaN	UID607
FKBP15	S381	A0A0A0MT60	Peptidyl-prolyl cis-trans isomerase;FK506-binding protein 15	RTKSNSLSEQLAINTSPDAVKAKLISRMAKM	2.9695	0.740515	2.2294	NaN	1.33585	1.10138			___1	+	0.978085	NaN	NaN	NaN	NaN	NaN	NaN	NaN	NaN	NaN	NaN	NaN	NaN	0.098397	0.065752	UID608
CCM2	S387	A0A0A0MT72	Cerebral cavernous malformations 2 protein	RGIITDSFGRHRRALSTTSSSTTNGNRATGS	NaN	NaN	NaN	NaN	1.01494	0.933382			___1	+	0.988506	NaN	NaN	NaN	NaN	NaN	NaN	NaN	NaN	NaN	NaN	NaN	NaN	0.109381	0.108247	UID613
CCM2	S378	A0A0A0MT72	Cerebral cavernous malformations 2 protein	LETIGVKDGRGIITDSFGRHRRALSTTSSST	1.22809	1.39263	1.04341	0.866513	1.18942	1.15489	+		___1	+	1	0.81	0.71	0.66	0.01	0.01	0.21	0.3	0.98	0.0584955	0.0548685	0.0989489	0.0615341	0.10107	0.0565052	UID614
ILK	S263	A0A0A0MTH3	Integrin-linked protein kinase	IVVKVLKVRDWSTRKSRDFNEECPRLRIFSH	NaN	NaN	NaN	NaN	0.84133	0.784125			___1	+	1	NaN	NaN	NaN	NaN	NaN	NaN	NaN	NaN	NaN	NaN	NaN	NaN	0.0527089	0.0369762	UID615
CADM1	S405	A0A0A0MTJ8	Cell adhesion molecule 1	DADTAIINAEGGQNNSEEKKEYFI_______	1.02569	1.23903	1.01907	1.06072	0.923276	0.729756			___1	+	1	0.39	0.58	0.14	0.45	0.18	0.99	0.88	0.7	0.0375571	0.0654259	0.0888372	0.0910423	0.0940966	0.0566192	UID616
SKP2	S75	A0A0A0MTL5	S-phase kinase-associated protein 2	ENIPQELLSNLGHPESPPRKRLKSKGSDKDF	1.07767	1.2134	1.10704	1.61637	1.16774	1.10748	+		___1	+	0.999906	0.92	0.85	0.9	0.03	0.15	0.56	0	0.47	0.118884	0.088745	0.0984418	0.14443	0.10159	0.0722585	UID617
FAM65A	S187	A0A0A0MTL6	Protein FAM65A	LRDGAYNMVRAYTTGSPGSREARDSLAEATR	0.601197	NaN	0.856142	NaN	NaN	NaN			___1	+	0.859682	NaN	NaN	NaN	NaN	NaN	NaN	NaN	NaN	NaN	NaN	0.0932422	NaN	NaN	NaN	UID618
FAM65A	S349	A0A0A0MTL6	Protein FAM65A	VTWSPFDKDDQPSAASSVNKASTVTKRFSTY	NaN	NaN	1.00864	NaN	NaN	NaN			___1		0.658588	NaN	NaN	NaN	NaN	NaN	NaN	NaN	NaN	NaN	NaN	NaN	NaN	NaN	NaN	UID619
FAM65A	S350	A0A0A0MTL6	Protein FAM65A	TWSPFDKDDQPSAASSVNKASTVTKRFSTYS	0.815959	0.721681	1.01466	1.52259	1.77854	1.42599	+	+	___1	+	0.940269	0.02	0	0.01	0	0.01	0.04	0	1	0.081682	0.0231993	0.0606231	0.195974	0.232886	0.0797374	UID620
FAM65A	S365	A0A0A0MTL6	Protein FAM65A	SVNKASTVTKRFSTYSQSPPDTPSLREQAFY	NaN	NaN	NaN	NaN	NaN	NaN			___1	+	0.916718	NaN	NaN	NaN	NaN	NaN	NaN	NaN	NaN	NaN	NaN	NaN	NaN	NaN	NaN	UID622
FAM65A	S367	A0A0A0MTL6	Protein FAM65A	NKASTVTKRFSTYSQSPPDTPSLREQAFYNM	0.946686	0.759864	1.01416	1.00003	0.849755	0.689106	+		___1	+	0.999997	0.16	0.29	0.03	0	0	0.4	1	1	0.0304814	0.0695452	0.0157219	0.0451639	0.0400007	0.0364187	UID623
FAM65A	S727	A0A0A0MTL6	Protein FAM65A	KHSDPTLPGTDSLPCSPPVSNSYTQADPMAP	0.674209	0.869473	0.908169	0.952816	1.24162	0.954728			___1	+	0.998271	NaN	NaN	NaN	NaN	NaN	NaN	NaN	NaN	NaN	NaN	NaN	NaN	0.386803	0.114125	UID626
FAM65A	S748	A0A0A0MTL6	Protein FAM65A	SYTQADPMAPRTPHPSPAHSSRKPLTSPAPD	0.836285	0.841573	0.992154	1.07798	NaN	NaN			___1	+	0.999936	NaN	NaN	NaN	NaN	NaN	NaN	NaN	NaN	0.0831404	NaN	0.0738144	0.0771325	NaN	NaN	UID627
RNF213	S2270	A0A0A0MTR7	E3 ubiquitin-protein ligase RNF213	MIFMARDFATPSLHTSDQSPGKHMVTMDGVR	NaN	NaN	NaN	NaN	NaN	NaN			___1		0.636841	NaN	NaN	NaN	NaN	NaN	NaN	NaN	NaN	NaN	NaN	NaN	NaN	NaN	NaN	UID633
RNF213	S2273	A0A0A0MTR7	E3 ubiquitin-protein ligase RNF213	MARDFATPSLHTSDQSPGKHMVTMDGVREED	0.819625	0.679352	0.922623	0.859595	1.2003	0.951654			___1	+	1	0.14	0.11	0.55	0.09	0.01	0.35	0.52	0.7	0.11117	0.0733855	0.0426614	0.0489798	0.10306	0.019877	UID634
RNF213	S1258	A0A0A0MTR7	E3 ubiquitin-protein ligase RNF213	PLSEPKEDQEAAELLSEPEEESERHILELEE	0.997569	0.675614	0.918335	0.593742	0.935642	0.958388	+		___1	+	1	0.72	0.48	0.79	0.01	0.05	0.97	0	0.93	0.0555216	0.129239	0.0408954	0.0329686	0.0474509	0.0668095	UID635
GPI	S37	A0A0A0MTS2	Glucose-6-phosphate isomerase	DPQFQKLQQWYREHRSELNLRRLFDANKDRF	NaN	NaN	NaN	NaN	1.39773	0.840847			___1	+	1	NaN	NaN	NaN	NaN	NaN	NaN	NaN	NaN	NaN	NaN	NaN	NaN	0.3569	0.193253	UID640
GPI	S122	A0A0A0MTS2	Glucose-6-phosphate isomerase	YTEGRAVLHVALRNRSNTPILVDGKDVMPEV	0.798641	0.642541	0.791608	0.6358	1.10666	1.09801	+		___1	+	0.957153	0.94	0.98	0.96	0	0	0.46	0.09	0.7	0.0380675	NaN	0.0580035	0.0633841	0.1457	0.0346789	UID641
ZFP91-CNTF;ZFP91	S82	A0A0A6YYC7	E3 ubiquitin-protein ligase ZFP91	AVSRRRKAEYPRRRRSSPSARPPDVPGQQPQ	0.940095	0.843335	1.02853	1.03437	NaN	1.29664			___1	+	0.997511	NaN	NaN	NaN	NaN	NaN	NaN	NaN	NaN	0.0889944	NaN	0.116737	0.0321576	NaN	0.149924	UID642
ZFP91-CNTF;ZFP91	S83	A0A0A6YYC7	E3 ubiquitin-protein ligase ZFP91	VSRRRKAEYPRRRRSSPSARPPDVPGQQPQA	1.16329	1.00459	0.778746	0.470783	1.26921	1.22551			___1	+	0.974288	NaN	NaN	NaN	NaN	NaN	NaN	NaN	NaN	NaN	0.0696991	NaN	0.211231	0.0519777	0.115081	UID643
ZFP91-CNTF;ZFP91	S101	A0A0A6YYC7	E3 ubiquitin-protein ligase ZFP91	ARPPDVPGQQPQAAKSPSPVQGKKSPRLLCI	NaN	NaN	NaN	NaN	2.33421	1.10077			___1	+	0.999997	NaN	NaN	NaN	NaN	NaN	NaN	NaN	NaN	NaN	NaN	NaN	NaN	NaN	0.539874	UID645
ZFP91-CNTF;ZFP91	S103	A0A0A6YYC7	E3 ubiquitin-protein ligase ZFP91	PPDVPGQQPQAAKSPSPVQGKKSPRLLCIEK	0.850366	0.777833	0.79751	0.940771	1.21563	1.21939			___1	+	1	0.19	0.11	0.05	0.48	0.96	0.99	1	0.26	0.0983642	0.0640757	0.202592	0.0670277	0.054546	0.116025	UID646
STON1-GTF2A1L;ALF;STON1	S79	A0A0A6YYG5	Stonin-1	SPIVDFYFSPGPPSNSPLSTPTKDFPGFPGI	NaN	NaN	NaN	NaN	NaN	NaN			___1		0.630428	NaN	NaN	NaN	NaN	NaN	NaN	NaN	NaN	NaN	NaN	NaN	NaN	NaN	NaN	UID647
NCAPH2	S282	A0A0A6YYG7	Condensin-2 complex subunit H2	LPEASAPKAALEPKESRSPQQSAALPRRYML	NaN	0.706526	1.15043	1.22135	NaN	1.68578			___1	+	0.755649	NaN	NaN	NaN	NaN	NaN	NaN	NaN	NaN	NaN	0.21039	NaN	0.222441	NaN	0.0136261	UID648
NCAPH2	S284	A0A0A6YYG7	Condensin-2 complex subunit H2	EASAPKAALEPKESRSPQQSAALPRRYMLRE	1.06318	1.512	0.944597	1.50521	1.60764	1.39816	+	+	___1	+	1	0.04	0	0.02	0	0	0.74	0	0.91	0.0832515	0.139766	0.052367	0.102231	0.079487	0.0330268	UID649
PPAN;PPAN-P2RY11	S185	A8MV53	Suppressor of SWI4 1 homolog	RLQDISELLATGAGLSESEAEPDGDHNITEL	NaN	NaN	1.13517	1.59889	1.83222	1.83617			___1	+	0.999963	NaN	NaN	NaN	NaN	NaN	NaN	NaN	NaN	NaN	NaN	0.236395	NaN	0.282718	NaN	UID652
PPAN;PPAN-P2RY11	S306	A8MV53	Suppressor of SWI4 1 homolog	RKKSLEGMKKARVGGSDEEASGIPSRTASLE	0.777697	0.701164	0.938651	1.13453	1.30755	1.1269	+		___1	+	1	0.2	0.04	0.17	0	0	0.01	0.01	0.68	0.0369465	0.028354	0.0424392	0.0849342	0.0889741	0.0576918	UID654
MACF1;KIAA0754	S178	A0A0A6YYJ5	Uncharacterized protein KIAA0754	PSLQEKKESSSALTESSGHLDHREPQSESVT	0.860621	0.73997	1.01771	1.30509	1.41611	1.15937			___1	+	0.91721	0.18	0.05	0.07	0.31	0.52	0.59	0.88	0.64	0.0234045	NaN	0.190014	0.148586	0.134022	0.297667	UID657
MACF1;KIAA0754	S179	A0A0A6YYJ5	Uncharacterized protein KIAA0754	SLQEKKESSSALTESSGHLDHREPQSESVTL	NaN	NaN	NaN	NaN	NaN	NaN			___1		0.556005	NaN	NaN	NaN	NaN	NaN	NaN	NaN	NaN	NaN	NaN	NaN	NaN	NaN	NaN	UID658
MACF1;KIAA0754	S161	A0A0A6YYJ5	Uncharacterized protein KIAA0754	ERIEASLSEVSEAGASNPSLQEKKESSSALT	NaN	NaN	NaN	NaN	NaN	1.73528			___1	+	0.816278	NaN	NaN	NaN	NaN	NaN	NaN	NaN	NaN	NaN	NaN	NaN	NaN	NaN	NaN	UID659
MACF1;KIAA0754	S213	A0A0A6YYJ5	Uncharacterized protein KIAA0754	SKSIGIPEVQDFKNLSGDCQDFRFQQHSANP	0.835712	0.804604	0.977811	1.49292	0.944843	0.97674			___1	+	1	0.61	0.86	0.6	0.3	0.99	0.99	0.14	0.46	0.0723278	0.0645048	0.129903	0.142199	0.145919	0.074079	UID660
MACF1;KIAA0754	S356	A0A0A6YYJ5	Uncharacterized protein KIAA0754	LSDREKTFLMADEKNSLADIFEEREQANTAV	NaN	1.02821	0.572892	1.18294	0.852716	0.504884			___1	+	1	NaN	NaN	NaN	NaN	NaN	NaN	NaN	NaN	NaN	NaN	0.119358	0.152415	0.0697748	0.114078	UID661
MACF1;KIAA0754	S802	A0A0A6YYJ5	Uncharacterized protein KIAA0754	LNVASSEGGEMERRDSDSFLNIFPEKQVTKA	0.616675	0.663723	0.666792	1.07331	0.703077	0.547442	+		___1	+	0.99963	0.12	0.58	0.02	0	0.01	0	0.5	0.02	0.0400996	0.0589708	0.024536	0.111878	0.223677	NaN	UID665
LUC7L2;C7orf55	S413	A0A0A6YYJ8	UPF0562 protein C7orf55;Putative RNA-binding protein Luc7-like 2	KRRSSKERFRDQDLASCDRDRSSRDRSPRDR	0.874647	0.931875	0.8664	0.992299	0.772214	0.762534			___1	+	1	0.16	0.1	0.03	0.15	0.96	0.99	0.95	0.1	0.0761281	0.0465737	0.115513	0.0868456	0.0193872	0.0535191	UID666
LUC7L2;C7orf55	S419	A0A0A6YYJ8	UPF0562 protein C7orf55;Putative RNA-binding protein Luc7-like 2	ERFRDQDLASCDRDRSSRDRSPRDRDRKDKK	NaN	NaN	NaN	NaN	1.12378	2.19282			___1		0.586499	NaN	NaN	NaN	NaN	NaN	NaN	NaN	NaN	NaN	NaN	NaN	NaN	0.0177484	0.250076	UID667
TKT	S295	P29401	Transketolase	SKKKILATPPQEDAPSVDIANIRMPSLPSYK	1.33164	1.12605	0.76981	0.33944	0.81473	0.726774	+		___1	+	1	0.09	0.05	0.01	0	0.65	0.08	0	0.02	0.0888272	0.0408328	0.105617	0.0460359	0.0335055	0.0997753	UID670
TKT	S276	P29401	Transketolase	PLPKNMAEQIIQEIYSQIQSKKKILATPPQE	NaN	NaN	NaN	NaN	NaN	NaN			___1		0.559522	NaN	NaN	NaN	NaN	NaN	NaN	NaN	NaN	NaN	NaN	NaN	NaN	NaN	NaN	UID671
TKT	S280	P29401	Transketolase	NMAEQIIQEIYSQIQSKKKILATPPQEDAPS	NaN	1.12868	NaN	NaN	0.551231	0.763387			___1	+	0.999663	NaN	NaN	NaN	NaN	NaN	NaN	NaN	NaN	NaN	NaN	NaN	NaN	0.112273	0.190419	UID672
MED24	S862	O75448	Mediator of RNA polymerase II transcription subunit 24	FPLDDVQPSKLMRLLSSNEDDANILSSPTDR	NaN	NaN	1.07868	1.36345	NaN	NaN			___1	+	0.979729	NaN	NaN	NaN	NaN	NaN	NaN	NaN	NaN	NaN	NaN	0.633952	NaN	NaN	NaN	UID673
MED24	S873	O75448	Mediator of RNA polymerase II transcription subunit 24	MRLLSSNEDDANILSSPTDRSMSSSLSASQL	0.960488	1.13913	1.08828	1.95626	1.12473	1.13433	+		___1	+	0.991654	0.74	0.61	0.57	0	0.74	0.98	0	0.58	0.0541347	0.0856407	0.042285	0.111067	0.0916162	0.103107	UID674
NAA15	S588	Q9BXJ9	N-alpha-acetyltransferase 15, NatA auxiliary subunit	LTDENKEHEADTANMSDKELKKLRNKQRRAQ	0.582353	0.75801	1.28244	1.16138	0.350349	1.41358			___1	+	0.999978	0.91	0.99	0.83	0.32	0.79	0.44	0.94	0.96	0.195137	0.149036	0.308432	0.273651	1.10116	0.987347	UID675
NAA15	S855	Q9BXJ9	N-alpha-acetyltransferase 15, NatA auxiliary subunit	PPGYEEDMKITVNGDSSAEAEELANEI____	NaN	NaN	NaN	NaN	6.07241	4.41294			___1	+	0.762869	NaN	NaN	NaN	NaN	NaN	NaN	NaN	NaN	NaN	NaN	NaN	NaN	1.72619	NaN	UID676
NAA15	S856	Q9BXJ9	N-alpha-acetyltransferase 15, NatA auxiliary subunit	PGYEEDMKITVNGDSSAEAEELANEI_____	NaN	NaN	NaN	NaN	0.709886	NaN			___1		0.749402	NaN	NaN	NaN	NaN	NaN	NaN	NaN	NaN	NaN	NaN	NaN	NaN	NaN	NaN	UID677
FIP1L1	S259	A0A0B4J203	Pre-mRNA 3'-end-processing factor FIP1	SEKETALPSTKAEFTSPPSLFKTGLPPSRNS	0.743449	0.885605	0.941719	1.70284	1.31192	0.754115	+		___1	+	0.995923	0.12	0.13	0.4	0	0.87	0	0	0.99	0.104701	0.0771987	0.0630874	0.0706445	0.093833	0.121099	UID678
FIP1L1	S304	A0A0B4J203	Pre-mRNA 3'-end-processing factor FIP1	NSSVGKWQDRYGRAESPDLRRLPGAIDVIGQ	0.807311	0.810075	1.02275	0.876633	0.997823	0.966504			___1	+	1	0.54	1	0.34	0.07	0.01	0.33	0.33	0.72	0.0827136	0.0669887	0.0649288	0.0916865	0.0732848	0.0725708	UID679
FIP1L1	S62	A0A0B4J203	Pre-mRNA 3'-end-processing factor FIP1	EVERPEEENASANPPSGIEDETAENGVPKPK	0.938804	0.886829	0.830026	1.14283	0.955629	0.634434			___1	+	0.997438	0.26	0.28	0.59	0.33	0.96	0.93	0.36	1	0.0615102	0.10154	0.185997	0.0432153	0.245784	NaN	UID680
FIP1L1;PDGFRA	S1041	P16234	Platelet-derived growth factor receptor alpha	DPVPEEEDLGKRNRHSSQTSEESAIETGSSS	1.74303	NaN	NaN	NaN	0.973369	0.86376			___1		0.62854	NaN	NaN	NaN	NaN	NaN	NaN	NaN	NaN	NaN	NaN	NaN	NaN	0.0063422	0.0445474	UID681
FIP1L1;PDGFRA	S1042	P16234	Platelet-derived growth factor receptor alpha	PVPEEEDLGKRNRHSSQTSEESAIETGSSSS	NaN	NaN	NaN	NaN	NaN	NaN			___1	+	0.780441	NaN	NaN	NaN	NaN	NaN	NaN	NaN	NaN	NaN	NaN	NaN	NaN	NaN	NaN	UID682
YAF2	S60	A0A0B4J255		RKGTSTREEKAGSLTSNWSSPIG________	NaN	NaN	NaN	NaN	NaN	NaN			___1	+	0.912404	NaN	NaN	NaN	NaN	NaN	NaN	NaN	NaN	NaN	NaN	NaN	NaN	NaN	NaN	UID692
LRRC41	S254	A0A0B4J2G4	Leucine-rich repeat-containing protein 41	PPCRLCGEASRGRAPSRDEGSLLLGSRRPRR	NaN	NaN	NaN	NaN	NaN	NaN			___1	+	0.99962	NaN	NaN	NaN	NaN	NaN	NaN	NaN	NaN	NaN	NaN	NaN	NaN	NaN	NaN	UID696
LRRC41	S259	A0A0B4J2G4	Leucine-rich repeat-containing protein 41	CGEASRGRAPSRDEGSLLLGSRRPRRDAAER	NaN	NaN	NaN	NaN	NaN	NaN			___1		0.706111	NaN	NaN	NaN	NaN	NaN	NaN	NaN	NaN	NaN	NaN	NaN	NaN	NaN	NaN	UID697
LRRC41	S335	A0A0B4J2G4	Leucine-rich repeat-containing protein 41	LHPPATSHEAPGTKRSPSAPAATSSASSSTS	0.988104	1.36172	NaN	NaN	NaN	NaN			___1	+	0.937382	NaN	NaN	NaN	NaN	NaN	NaN	NaN	NaN	NaN	NaN	NaN	NaN	NaN	NaN	UID698
LRRC41	S304	A0A0B4J2G4	Leucine-rich repeat-containing protein 41	KQMPRAAPATRVTRRSTQESLTAGGTDLKRE	1.12422	1.30524	2.00262	1.27384	NaN	NaN			___1		0.499999	NaN	NaN	NaN	NaN	NaN	NaN	NaN	NaN	NaN	0.0459473	0.323406	0.106994	NaN	NaN	UID699
MECOM	S861	A0A0C3SFZ7	MDS1 and EVI1 complex locus protein EVI1	TEIRNFIGNSNHGSQSPRNVEERMNGSHFKD	0.738335	0.667419	0.8568	1.10912	0.765876	0.83012	+		___1	+	0.994962	0.27	0.15	0.1	0	0	0	0.51	0.13	0.127688	0.0753981	0.0186982	0.0699707	0.0520862	0.145213	UID700
ZCCHC11	S209	E9PKY2	Terminal uridylyltransferase 4	VNIEAVGGEKCALQNSPRSQKQQTCTDNTGD	1.19454	1.14212	0.955332	1.37904	1.06192	0.845913			___1	+	1	0.24	0.9	0.07	0.3	0.54	0.61	0.11	1	0.172198	0.0555328	0.0611332	0.179387	0.115519	0.133226	UID701
ZCCHC11	S49	E9PKY2	Terminal uridylyltransferase 4	LKARNDKSVKEIENSSPNRNSSKKNKQNDIC	1.20093	1.27369	0.961713	0.979542	0.883558	0.853502	+		___1	+	0.999504	0.07	0.09	0.01	0.01	0.01	0.03	1	0.99	0.0526527	0.0724223	0.0275126	0.0643266	0.0478628	0.0770834	UID702
SETD8	S50	C9JKQ0	N-lysine methyltransferase SETD8	GENVFTGQSKIYSYMSPNKCSGMRFPLQEEN	NaN	NaN	NaN	NaN	NaN	NaN			___1	+	0.792305	NaN	NaN	NaN	NaN	NaN	NaN	NaN	NaN	NaN	NaN	NaN	NaN	NaN	NaN	UID703
SPRY4	S148	A0A0C4DFS6	Protein sprouty homolog 4	RLLDHMAPPPVADQASPRAVRIQPKVVHCQP	0.879762	0.716909	1.14252	1.76429	1.66689	1.43409	+		___1	+	1	0.25	0.07	0.18	0	0.01	0.43	0	0.57	0.0598378	0.0188393	0.201743	0.136457	0.161324	0.0584792	UID704
DLG1	S636	A0A0C4DFT3		RLKTVKFNSKTRDKGSFNDKRKKNLFSRKFP	0.890317	0.690355	0.828621	0.160033	1.1605	1.15423			___1	+	1	0.06	0.98	0.01	0.13	0.62	0.99	0.04	0.97	0.188435	0.149551	0.296392	0.0565909	0.123491	NaN	UID705
DLG1	S664	A0A0C4DFT3	Disks large homolog 1	KFPFYKNKDQSEQETSDADQHVTSNASDSES	1.2538	0.926437	1.11277	0.846485	1.4233	1.41288			___1	+	0.997712	0.38	0.2	0.19	0.08	0.62	0.25	0.71	0.74	0.131593	0.0600219	0.0940797	0.0424776	0.165301	0.103746	UID706
DLG1	S672	A0A0C4DFT3	Disks large homolog 1	DQSEQETSDADQHVTSNASDSESSYRGQEEY	NaN	NaN	NaN	NaN	NaN	NaN			___1		0.619117	NaN	NaN	NaN	NaN	NaN	NaN	NaN	NaN	NaN	NaN	NaN	NaN	NaN	NaN	UID707
DLG1	S675	A0A0C4DFT3	Disks large homolog 1	EQETSDADQHVTSNASDSESSYRGQEEYVLS	0.989987	0.713095	0.826076	0.773313	1.06785	0.945653			___1	+	0.980288	0.72	0.49	0.67	0.7	0.82	0.39	0.69	0.63	0.0557279	0.0384986	0.0302848	0.0206801	0.136356	0.0462527	UID708
DLG1	S535	A0A0C4DFT3	Disks large homolog 1	FEAKIHDLREQMMNSSISSGSGSLRTSQKRS	NaN	NaN	0.926901	0.559727	NaN	NaN			___1	+	0.973589	NaN	NaN	NaN	NaN	NaN	NaN	NaN	NaN	NaN	NaN	NaN	0.179428	NaN	NaN	UID711
DLG1	S537	A0A0C4DFT3	Disks large homolog 1	AKIHDLREQMMNSSISSGSGSLRTSQKRSLY	0.982793	1.12572	0.919673	0.641993	NaN	NaN			___1	+	0.921098	NaN	NaN	NaN	NaN	NaN	NaN	NaN	NaN	0.0279662	0.0462862	NaN	0.205535	NaN	NaN	UID712
DLG1	S538	A0A0C4DFT3	Disks large homolog 1	KIHDLREQMMNSSISSGSGSLRTSQKRSLYV	NaN	NaN	NaN	NaN	0.89222	0.704252			___1	+	0.918986	NaN	NaN	NaN	NaN	NaN	NaN	NaN	NaN	NaN	NaN	NaN	NaN	NaN	NaN	UID713
DLG1	S540	A0A0C4DFT3	Disks large homolog 1	HDLREQMMNSSISSGSGSLRTSQKRSLYVRA	NaN	NaN	NaN	NaN	1.29739	1.16201			___1	+	0.968987	NaN	NaN	NaN	NaN	NaN	NaN	NaN	NaN	NaN	NaN	NaN	NaN	0.140622	0.403825	UID714
DLG1	S542	A0A0C4DFT3	Disks large homolog 1	LREQMMNSSISSGSGSLRTSQKRSLYVRALF	0.88745	0.663231	0.863036	0.599165	0.878817	0.874624	+		___1	+	0.980086	0.37	0.16	0.24	0	0	0.5	0	0.51	0.0127892	0.0495508	0.0336677	0.0600188	0.0357993	0.0409728	UID715
DLG1	S155	A0A0C4DFT3	Disks large homolog 1	KNLSEIENVHGFVSHSHISPIKANPPPVLVN;KNLSEIENVHGFVSHSHISPIKPTEAVLPSP;KNLSEIENVHGFVSHSHISPIKVNGTDADYE	0.90806	1.32616	1.67416	2.2375	0.762657	1.21877			___1		0.596363	NaN	NaN	NaN	NaN	NaN	NaN	NaN	NaN	0.112868	0.0572242	0.133447	0.0659855	0.123468	NaN	UID717
DLG1	S158	A0A0C4DFT3	Disks large homolog 1	SEIENVHGFVSHSHISPIKANPPPVLVNTDS;SEIENVHGFVSHSHISPIKPTEAVLPSPPTV;SEIENVHGFVSHSHISPIKVNGTDADYEYEE	1.03595	0.808822	0.834014	1.26119	1.90605	1.27094			___1	+	0.988923	NaN	NaN	NaN	NaN	NaN	NaN	NaN	NaN	NaN	NaN	0.00712281	0.0240284	0.18884	0.704395	UID718
DLG1	S410	A0A0C4DFT3	Disks large homolog 1	DNHVSPSSFLGQTPASPARYSPVSKAVLGDD	NaN	NaN	NaN	NaN	0.985187	1.06172			___1	+	0.832402	NaN	NaN	NaN	NaN	NaN	NaN	NaN	NaN	NaN	NaN	NaN	NaN	0.264701	NaN	UID719
DLG1	S138	A0A0C4DFT3	Disks large homolog 1	PQITNEVIGPELVHVSEKNLSEIENVHGFVS	NaN	NaN	NaN	1.04095	NaN	0.654549			___1	+	1	NaN	NaN	NaN	NaN	NaN	NaN	NaN	NaN	NaN	NaN	NaN	NaN	NaN	NaN	UID721
NELFA	S374	A0A0C4DFX9	Negative elongation factor A	SSREASRPPEEPSAPSPTLPAQFKQRAPMYN	1.22272	1.346	0.872328	0.829612	1.24578	1.43497	+		___1	+	0.99706	0.06	0.03	0.53	0	0	0.02	0.68	0.14	0.0571226	0.0803186	0.0642579	0.108054	NaN	0.0749663	UID726
NELFA	S236	A0A0C4DFX9	Negative elongation factor A	TTTPLKGIPKQAPFRSPTAPSVFSPTGNRTP	NaN	NaN	NaN	NaN	NaN	NaN			___1		0.678869	NaN	NaN	NaN	NaN	NaN	NaN	NaN	NaN	NaN	NaN	NaN	NaN	NaN	NaN	UID727
PEX1	S1154	A0A0C4DG33	Peroxisome biogenesis factor 1	LRADISIIKGRYRSQSGEDESMNQPGPIKTR	NaN	NaN	1.49163	1.06392	0.82237	0.793626			___1	+	0.999889	NaN	NaN	NaN	NaN	NaN	NaN	NaN	NaN	NaN	NaN	NaN	0.436218	0.0480531	0.0770295	UID729
PEX1	S1124	A0A0C4DG33	Peroxisome biogenesis factor 1	GKDQLFSQPPVLRTASQEGCQELTQEQRDQL	1.05906	0.672586	1.02066	0.993591	0.963093	0.960739			___1	+	0.999976	NaN	NaN	NaN	NaN	NaN	NaN	NaN	NaN	0.0711792	0.10844	0.134031	0.10578	0.0440241	0.0124552	UID730
SYNE1	S8305	Q8NF91	Nesprin-1	DLSRDLESAMSRALPSEDEEGQDDKDFYLRG	NaN	NaN	NaN	NaN	0.905736	0.892776			___1	+	1	NaN	NaN	NaN	NaN	NaN	NaN	NaN	NaN	NaN	NaN	NaN	NaN	0.0342252	0.0526667	UID731
SYNE1	S8223	Q8NF91	Nesprin-1	KKLIRLPLPDDEHDLSDRELELEDSAALSDL	1.52651	1.33866	0.782305	0.7622	0.923041	0.845395	+		___1	+	1	0.62	0.95	0.38	0.01	0.2	0.02	0.51	0.7	0.226412	0.0819007	0.0904361	0.0573839	0.109621	0.0512089	UID732
SYNE1	S5881	Q8NF91	Nesprin-1	EEGTNSEISSPPACRSPSPVANTDASVNQDI	1.32876	1.18081	0.915007	NaN	1.17799	1.03426			___1		0.539139	NaN	NaN	NaN	NaN	NaN	NaN	NaN	NaN	0.13896	0.115752	0.0387346	NaN	0.12231	NaN	UID735
SYNE1	S5883	Q8NF91	Nesprin-1	GTNSEISSPPACRSPSPVANTDASVNQDIAY	NaN	NaN	NaN	NaN	NaN	NaN			___1	+	0.83468	NaN	NaN	NaN	NaN	NaN	NaN	NaN	NaN	NaN	NaN	NaN	NaN	NaN	NaN	UID736
ARL6IP4	S42	H7BZV4	ADP-ribosylation factor-like protein 6-interacting protein 4	KKSRKDTSRNCSASTSQERSKQKARRRTRSS	1.84741	0.67076	0.604075	0.696226	1.0313	0.868814			___1	+	0.993682	0.55	1	0.35	0.9	0.97	1	0.95	0.89	0.879032	0.983914	0.660334	1.00278	0.241902	0.24571	UID737
ARL6IP4	S137	Q66PJ3-7	ADP-ribosylation factor-like protein 6-interacting protein 4	QVEALPGPSLDQWHRSAGEEEDGPVLTDEQK	0.808434	0.861626	0.946165	0.948514	1.21643	1.0905	+		___1	+	1	0.42	0.16	0.66	0.01	0.05	0	0.63	0.79	0.046223	0.0254739	0.0201446	0.063674	0.122306	0.106162	UID738
DDX46	S804	A0A0C4DG89	Probable ATP-dependent RNA helicase DDX46	NERKKLQKAALGLQDSDDEDAAVDIDEQIES	1.07587	1.18395	0.875049	0.828653	0.650177	0.631856			___1	+	1	0.56	0.48	0.3	0.02	0.18	0.81	0.28	0.27	0.102698	0.0902004	0.062196	0.0281329	0.291331	0.117702	UID739
DDX46	S929	A0A0C4DG89	Probable ATP-dependent RNA helicase DDX46	LEKQEEERQDGGQNESFKRYEEELEINDFPQ	NaN	1.0989	NaN	NaN	1.98183	1.66803			___1	+	1	NaN	NaN	NaN	NaN	NaN	NaN	NaN	NaN	NaN	NaN	NaN	NaN	0.16103	0.240237	UID742
ABLIM3	S373	A0A0C4DGA7	Actin-binding LIM protein 3	QDIYENLDLRQRRASSPGYIDSPTYSRQGMS	0.757032	0.619483	1.00269	0.800515	0.690059	0.682594			___1	+	0.983118	NaN	NaN	NaN	NaN	NaN	NaN	NaN	NaN	NaN	0.107149	0.117597	NaN	0.202109	NaN	UID748
ABLIM3	S388	A0A0C4DGA7	Actin-binding LIM protein 3	SPGYIDSPTYSRQGMSPTFSRSPHHYYRSAG	NaN	NaN	NaN	NaN	0.724372	0.645236			___1	+	0.998916	NaN	NaN	NaN	NaN	NaN	NaN	NaN	NaN	NaN	NaN	NaN	NaN	NaN	NaN	UID750
ABLIM3	S470	A0A0C4DGA7	Actin-binding LIM protein 3	WTYHGSPKVPRARRFSSGGEEDDFDRSMHKL	1.1217	0.658311	0.961177	1.41524	NaN	NaN			___1	+	1	NaN	NaN	NaN	NaN	NaN	NaN	NaN	NaN	0.0642051	NaN	0.0162475	0.38303	NaN	NaN	UID751
ABLIM3	S471	A0A0C4DGA7	Actin-binding LIM protein 3	TYHGSPKVPRARRFSSGGEEDDFDRSMHKLQ	NaN	NaN	NaN	NaN	NaN	0.93148			___1	+	1	NaN	NaN	NaN	NaN	NaN	NaN	NaN	NaN	NaN	NaN	NaN	NaN	NaN	NaN	UID752
ABLIM3	S552	A0A0C4DGA7	Actin-binding LIM protein 3	SHYLADSDPLISKSASLPAYRRNGLHRTPSA	NaN	NaN	NaN	1.07862	1.07645	0.606548			___1	+	0.999258	NaN	NaN	NaN	NaN	NaN	NaN	NaN	NaN	NaN	NaN	NaN	0.0220039	0.30733	0.0883508	UID753
ABLIM3	S280	A0A0C4DGA7	Actin-binding LIM protein 3	ARAEKKLKHRRTSETSISPPGSSIGSPNRVI	NaN	NaN	NaN	NaN	NaN	NaN			___1		0.733531	NaN	NaN	NaN	NaN	NaN	NaN	NaN	NaN	NaN	NaN	NaN	NaN	NaN	NaN	UID754
ABLIM3	S282	A0A0C4DGA7	Actin-binding LIM protein 3	AEKKLKHRRTSETSISPPGSSIGSPNRVICA	0.784426	0.758623	1.07049	0.969146	0.888814	1.1178			___1	+	0.995266	0.78	0.82	0.57	0.63	0.79	0.86	0.98	0.99	0.0753132	NaN	0.055488	0.272111	0.236072	0.316049	UID755
ARHGAP27	S98	A0A0C4DGE6	Rho GTPase-activating protein 27	SIHKSSQDGDTPAQASPPEEKVPAELDEVGS	0.887742	0.681179	0.831253	0.893103	NaN	1.58345			___1	+	0.998516	NaN	NaN	NaN	NaN	NaN	NaN	NaN	NaN	0.0611289	0.104712	NaN	0.0978035	NaN	NaN	UID756
PACSIN3	S344	A0A0C4DGG1	Protein kinase C and casein kinase substrate in neurons protein 3	VPTRDGTAPPPQSPGSPGTGQDEEWSDEESP	NaN	NaN	NaN	NaN	NaN	NaN			___1		0.653009	NaN	NaN	NaN	NaN	NaN	NaN	NaN	NaN	NaN	NaN	NaN	NaN	NaN	NaN	UID757
PACSIN3	S354	A0A0C4DGG1	Protein kinase C and casein kinase substrate in neurons protein 3	PQSPGSPGTGQDEEWSDEESPRKAATGVRVR	0.947061	0.630675	0.708044	0.475473	0.773455	0.762237	+		___1	+	0.998681	0.14	0.05	0.03	0	0	0.88	0	0.01	0.0505144	0.0702851	0.0271588	0.0566539	0.0673865	0.0127217	UID758
PACSIN3	S276	A0A0C4DGG1	Protein kinase C and casein kinase substrate in neurons protein 3	FHELHRDLHQGIEAASDEEDLRWWRSTHGPG	0.72972	NaN	1.20731	1.12096	0.955249	0.812541			___1	+	1	NaN	NaN	NaN	NaN	NaN	NaN	NaN	NaN	NaN	NaN	0.427186	0.28084	0.0754052	0.00227201	UID759
PACSIN3	S319	A0A0C4DGG1	Protein kinase C and casein kinase substrate in neurons protein 3	LDTQRTISRKEKGGRSPDEVTLTSIVPTRDG	NaN	NaN	0.706968	NaN	1.19212	0.940487			___1	+	0.993692	NaN	NaN	NaN	NaN	NaN	NaN	NaN	NaN	NaN	NaN	NaN	NaN	0.0623296	0.116297	UID760
CHD4	S428	Q14839-2	Chromodomain-helicase-DNA-binding protein 4	HCEKEGIQWEAKEDNSEGEEILEEVGGDLEE	1.12415	0.883816	0.980375	0.928386	0.975945	0.652383			___1	+	1	0.49	0.88	0.23	0.93	0.92	1	1	0.97	0.138478	0.143917	0.0663539	0.158981	0.212342	0.133138	UID761
CHD4	S1604	Q14839-2	Chromodomain-helicase-DNA-binding protein 4	EDGIKIEENSLKEEESIEGEKEVKSTAPETA	1.00385	0.943568	0.863429	1.30653	1.14194	1.25619			___1	+	1	NaN	NaN	NaN	NaN	NaN	NaN	NaN	NaN	0.105568	NaN	0.094858	NaN	0.201902	0.0193391	UID762
CHD4	S1598	Q14839-2	Chromodomain-helicase-DNA-binding protein 4	APVPPAEDGIKIEENSLKEEESIEGEKEVKS	NaN	NaN	NaN	NaN	0.915709	0.776694			___1	+	0.974797	NaN	NaN	NaN	NaN	NaN	NaN	NaN	NaN	NaN	NaN	NaN	NaN	0.2149	0.285238	UID763
CHD4	S1559	Q14839-2	Chromodomain-helicase-DNA-binding protein 4	WSMPELAEVEENKKMSQPGSPSPKTPTPSTP	0.830754	0.828966	0.809713	0.543077	0.978132	0.983979			___1	+	1	NaN	NaN	NaN	NaN	NaN	NaN	NaN	NaN	NaN	0.00444293	0.128185	NaN	0.091547	0.0287292	UID764
CHD4	S1563	Q14839-2	Chromodomain-helicase-DNA-binding protein 4	ELAEVEENKKMSQPGSPSPKTPTPSTPGDTQ	0.614584	1.35055	1.23256	1.42292	0.971412	1.16287			___1	+	0.999814	0.62	0.46	0.99	0.12	0.99	0.1	0.99	1	0.382163	0.0734855	0.0530777	0.103083	0.240751	0.108565	UID765
CHD4	S1565	Q14839-2	Chromodomain-helicase-DNA-binding protein 4	AEVEENKKMSQPGSPSPKTPTPSTPGDTQPN	NaN	NaN	NaN	NaN	1.24711	1.30722			___1	+	0.999961	NaN	NaN	NaN	NaN	NaN	NaN	NaN	NaN	NaN	NaN	NaN	NaN	0.0363302	0.0810972	UID766
CHD4	S1308	Q14839-2	Chromodomain-helicase-DNA-binding protein 4	GEEEEVEREIIKQEESVDPDYWEKLLRHHYE	NaN	1.45204	NaN	NaN	NaN	NaN			___1	+	0.999997	NaN	NaN	NaN	NaN	NaN	NaN	NaN	NaN	NaN	0.000938714	NaN	NaN	NaN	NaN	UID772
CHD4	S1349	Q14839-2	Chromodomain-helicase-DNA-binding protein 4	GKGKRIRKQVNYNDGSQEDRDWQDDQSDNQS;GKGKRIRKQVNYNDGSQEDRGIGRTTSPTTS;GKGKRIRKQVNYNDGSQEDRGVCGRPRPPPM	1.61173	1.34813	0.829171	0.899846	1.68549	0.912416			___1	+	1	0.1	0.18	0.23	0.03	0.1	0.09	1	0.81	0.236822	0.155936	0.120165	0.0901721	0.236411	NaN	UID776
CHD4	S1630	Q14839-2	Chromodomain-helicase-DNA-binding protein 4	APETAIECTQAPAPASEDEKVVVEPPEGEEK	0.744586	0.927584	0.991017	1.29537	1.00161	0.885072			___1	+	1	NaN	NaN	NaN	NaN	NaN	NaN	NaN	NaN	0.0023798	NaN	0.189803	0.146051	0.0873593	0.0438856	UID777
CHD4	S515	Q14839-2	Chromodomain-helicase-DNA-binding protein 4	GKVQKILIWKWGQPPSPTPVPRPPDADPNTP	0.993758	1.12277	1.00403	1.43651	1.22617	1.25984	+		___1	+	0.998761	0.52	0.42	0.27	0.02	0.58	1	0.01	1	0.0144417	0.0790592	0.122571	0.132418	0.0180608	0.0956868	UID779
CD276	S367	A0A0C4DGH0	CD276 antigen	EENAGAEDQDGEGEGSKTALQPLKHSDSKED	0.932266	0.880933	1.00504	1.01755	0.725511	1.09728			___1	+	1	NaN	NaN	NaN	NaN	NaN	NaN	NaN	NaN	NaN	NaN	0.0175702	NaN	NaN	0.0272651	UID781
NUMBL	S222	A0A0C4DGH3	Numb-like protein	AAPTVAPGPAQPGHVSPTPATTSPGEKGEAG	0.912301	0.668771	0.869575	0.678081	0.837589	0.649598		+	___1	+	0.823188	0.03	0.1	0	0.05	0.02	0.23	0.02	0.64	0.218808	0.0368469	0.0287162	0.0167665	0.0651208	0.0779191	UID782
ZSCAN29	S153	H3BUW4	Zinc finger and SCAN domain-containing protein 29	VEPQPRGVPKKERARSPDLGPQEQMNPKEKL	0.846373	0.965433	0.660957	0.635058	1.553	1.41153			___1	+	1	0.09	0.01	0.13	0.41	0.91	1	0.46	0.81	0.0727962	0.145051	0.120356	0.0427766	0.257824	0.127769	UID784
ACD	S336	R4GNJ5	Adrenocortical dysplasia protein homolog	ATLTPRSPHASRTPSSPLQSCTPSLSPRSHV	0.806026	0.795446	0.850601	1.01719	NaN	NaN			___1	+	0.982992	NaN	NaN	NaN	NaN	NaN	NaN	NaN	NaN	NaN	NaN	0.116683	0.102987	NaN	NaN	UID790
MMACHC	S218	A0A0C4DGU2	Methylmalonic aciduria and homocystinuria type C protein	PGNPSRARSWLSPRVSPPASPGP________	0.511846	NaN	0.832605	1.07684	NaN	0.841979			___1	+	0.997016	NaN	NaN	NaN	NaN	NaN	NaN	NaN	NaN	NaN	NaN	0.0491314	0.0621837	NaN	NaN	UID792
NOP16	S132	A0A0C4DGU5	Nucleolar protein 16	DYVRYMVENHGEDYKSGKTSSILCRRGRWRW	NaN	2.00874	1.82299	2.24465	NaN	NaN			___1		0.606942	NaN	NaN	NaN	NaN	NaN	NaN	NaN	NaN	NaN	0.409361	NaN	0.145663	NaN	NaN	UID793
ZC3H8	S77	A0A0C4DGZ1	Zinc finger CCCH domain-containing protein 8	SSLHRKSRSKDYDVYSDNDICSQESEDNFAK	0.732457	1.07297	NaN	1.38339	NaN	NaN			___1	+	0.999043	NaN	NaN	NaN	NaN	NaN	NaN	NaN	NaN	NaN	NaN	NaN	0.0300805	NaN	NaN	UID794
BET1L	S9	H7BXT7	BET1-like protein	_______MADWARAQSPGAVEEILDRENKRM	NaN	NaN	1.05773	1.10464	1.03687	0.970048			___1	+	1	NaN	NaN	NaN	NaN	NaN	NaN	NaN	NaN	NaN	NaN	NaN	NaN	0.125191	0.112451	UID799
CRY2	S579	A0A0D2X7Z3	Cryptochrome-2	SMSSAGPRPLPSGPASPKRKLEAAEEPPGEE	NaN	NaN	NaN	NaN	1.17005	NaN			___1	+	0.941951	NaN	NaN	NaN	NaN	NaN	NaN	NaN	NaN	NaN	NaN	NaN	NaN	NaN	NaN	UID800
C6orf203	S111	A0A0D9SEI0	Uncharacterized protein C6orf203	TKSTKKSLQKVDEEDSDEESHHDEMSEQEEE	NaN	NaN	1.06958	NaN	1.2144	1.01752			___1	+	0.999997	NaN	NaN	NaN	NaN	NaN	NaN	NaN	NaN	NaN	NaN	NaN	NaN	0.0405475	0.281818	UID801
C6orf203	S115	A0A0D9SEI0	Uncharacterized protein C6orf203	KKSLQKVDEEDSDEESHHDEMSEQEEELEDD	NaN	NaN	NaN	NaN	NaN	NaN			___1	+	0.912099	NaN	NaN	NaN	NaN	NaN	NaN	NaN	NaN	NaN	NaN	NaN	NaN	NaN	NaN	UID802
RUNX2	S258	A0A0D9SEN7	Runt-related transcription factor 2	MRVGVPPQNPRPSLNSAPSPFNPQGQSQITD	0.730115	0.331592	0.524515	0.843058	NaN	NaN			___1	+	0.809787	NaN	NaN	NaN	NaN	NaN	NaN	NaN	NaN	0.0853268	0.00658023	NaN	0.100422	NaN	NaN	UID804
RUNX2	S261	A0A0D9SEN7	Runt-related transcription factor 2	GVPPQNPRPSLNSAPSPFNPQGQSQITDPRQ	NaN	0.716004	0.928054	NaN	1.17554	0.926083			___1	+	0.986175	NaN	NaN	NaN	NaN	NaN	NaN	NaN	NaN	NaN	0.180708	NaN	NaN	0.22193	0.118931	UID805
RUNX2	S14	A0A0D9SEN7	Runt-related transcription factor 2	__MRIPVDPSTSRRFSPPSSSLQPGKMSDVS	0.66353	0.455137	0.838687	0.665961	0.71772	0.598919	+	+	___1	+	0.999991	0.02	0.01	0	0.01	0	0.02	0.04	0.35	0.0160353	0.0816795	0.075812	0.0942026	0.0445737	0.0170672	UID808
RUNX2	S17	A0A0D9SEN7	Runt-related transcription factor 2	RIPVDPSTSRRFSPPSSSLQPGKMSDVSPVV	NaN	NaN	NaN	NaN	NaN	NaN			___1		0.684911	NaN	NaN	NaN	NaN	NaN	NaN	NaN	NaN	NaN	NaN	NaN	NaN	NaN	NaN	UID809
RANBP10	S29	A0A0D9SEU5	Ran-binding protein 10	QPGDSSGGGAGGGLPSPGEQELSRRLQRLYP	NaN	NaN	NaN	NaN	NaN	NaN			___1	+	0.846036	NaN	NaN	NaN	NaN	NaN	NaN	NaN	NaN	NaN	NaN	NaN	NaN	NaN	NaN	UID810
RANBP10	S489	A0A0D9SEU5	Ran-binding protein 10	IVNGAYKHEDLQTDESSMDDRHPRRQLCGGN	NaN	NaN	NaN	NaN	1.85378	1.39946			___1		0.681598	NaN	NaN	NaN	NaN	NaN	NaN	NaN	NaN	NaN	NaN	NaN	NaN	NaN	NaN	UID811
RANBP10	S490	A0A0D9SEU5	Ran-binding protein 10	VNGAYKHEDLQTDESSMDDRHPRRQLCGGNQ	NaN	NaN	NaN	NaN	NaN	NaN			___1	+	0.816612	NaN	NaN	NaN	NaN	NaN	NaN	NaN	NaN	NaN	NaN	NaN	NaN	NaN	NaN	UID812
RANBP10	S386	A0A0D9SEU5	Ran-binding protein 10	RHGPSSSHMHNTGADSPSCSNGVASTKSKQN	1.14569	0.857524	0.78524	1.20251	1.32753	0.900201			___1	+	0.989053	0.15	0.39	0.03	0.09	0.6	1	0.99	0.05	0.135125	0.0953268	NaN	0.160704	NaN	NaN	UID813
RANBP10	S365	A0A0D9SEU5	Ran-binding protein 10	SLSSRSPKSQDSYPGSPSLSPRHGPSSSHMH	0.949653	2.06065	0.800009	1.10799	0.648983	0.917523			___1	+	0.991464	0.43	0.29	0.95	0.11	0.12	1	0.97	0.9	0.229858	0.425525	0.177864	NaN	0.169276	0.218673	UID815
RANBP10	S369	A0A0D9SEU5	Ran-binding protein 10	RSPKSQDSYPGSPSLSPRHGPSSSHMHNTGA	NaN	NaN	NaN	NaN	NaN	NaN			___1	+	0.997923	NaN	NaN	NaN	NaN	NaN	NaN	NaN	NaN	NaN	NaN	NaN	NaN	NaN	NaN	UID817
RANBP10	S451	A0A0D9SEU5	Ran-binding protein 10	STKSQHHSSTSNQETSDSEMEMEAEHYPNGV	NaN	NaN	NaN	NaN	0.880276	0.917886			___1		0.594953	NaN	NaN	NaN	NaN	NaN	NaN	NaN	NaN	NaN	NaN	NaN	NaN	NaN	NaN	UID818
NBEA	S1711	Q5T321	Neurobeachin	AMSELLSTLSSEVKKSQESLTENPSETLKPA	NaN	NaN	NaN	NaN	NaN	NaN			___1	+	1	NaN	NaN	NaN	NaN	NaN	NaN	NaN	NaN	NaN	NaN	NaN	NaN	NaN	NaN	UID821
R3HCC1	S194	A0A0D9SF44	R3H and coiled-coil domain-containing protein 1	QSGKGDMVEMATRFGSTLQLDLEKGKESLLE	0.941906	1.35399	NaN	0.873902	0.948192	0.718405			___1	+	0.998151	NaN	NaN	NaN	NaN	NaN	NaN	NaN	NaN	NaN	NaN	NaN	0.20782	0.0194828	0.0331505	UID823
DNM1	S847	A0A0D9SFE4		PNRAPPGVPSRKGPASPTRPAAPRPAEAPLL	0.96368	0.745174	0.795304	0.619787	0.906294	0.805043	+		___1	+	0.999937	0.18	0.25	0.04	0	0.09	1	0	0.1	0.0300338	0.0699441	0.022637	0.040077	0.0149562	0.0345553	UID824
DNM1	S770	A0A0D9SFE4	Dynamin-1	DDSWLQVQSVPAGRRSPTSSPTPQRRAPAVP	NaN	NaN	NaN	NaN	0.97533	1.11731			___1	+	0.999999	NaN	NaN	NaN	NaN	NaN	NaN	NaN	NaN	NaN	NaN	NaN	NaN	0.0724594	0.0468335	UID825
SHPRH	S244	H7C2W2	E3 ubiquitin-protein ligase SHPRH	SIIPDVLEEDEDDPESEPEGQDIDELYHFVK	1.34919	1.07619	1.01072	0.832774	1.09295	0.830233			___1	+	0.999947	0.36	0.92	0.24	0.14	0.97	0.24	0.57	1	0.456179	0.144128	0.027596	0.260229	0.0619503	0.193018	UID830
SHPRH	S15	H7C2W2	E3 ubiquitin-protein ligase SHPRH	_WNMHEDRRNEPIIISDDDEQPCPGSDTSSA	NaN	NaN	NaN	NaN	NaN	NaN			___1	+	0.998868	NaN	NaN	NaN	NaN	NaN	NaN	NaN	NaN	NaN	NaN	NaN	NaN	NaN	NaN	UID831
	S3	A0A0D9SFN1		_____________MQSPAVLVTSRSPKSTAR	NaN	NaN	NaN	NaN	NaN	NaN			___1	+	0.999999	NaN	NaN	NaN	NaN	NaN	NaN	NaN	NaN	NaN	NaN	NaN	NaN	NaN	NaN	UID832
MYO6	S1155	A0A0D9SGC1	Unconventional myosin-VI	PKSVTDYDFAPFLNNSPQQNPAAQIPARQRE	1.59844	2.5481	NaN	1.63791	0.829319	0.706027			___1	+	1	NaN	NaN	NaN	NaN	NaN	NaN	NaN	NaN	NaN	NaN	NaN	NaN	NaN	NaN	UID833
PHF6	S205	A0A0D9SGE8	PHD finger protein 6	EMESSSYRDRSPHRSSPSDTRPKCGFCHVGE	0.942915	0.996966	0.802768	1.43139	NaN	NaN			___1	+	0.963537	NaN	NaN	NaN	NaN	NaN	NaN	NaN	NaN	0.00695279	0.0180719	0.128461	0.337214	NaN	NaN	UID834
PHF6	S155	A0A0D9SGE8	PHD finger protein 6	AADLEESFNEHELEPSSPKSKKKSRKGRPRK	NaN	NaN	NaN	NaN	NaN	NaN			___1		0.692801	NaN	NaN	NaN	NaN	NaN	NaN	NaN	NaN	NaN	NaN	NaN	NaN	NaN	NaN	UID836
PHF6	S156	A0A0D9SGE8	PHD finger protein 6	ADLEESFNEHELEPSSPKSKKKSRKGRPRKT	1.21973	1.1259	0.928337	1.05066	1.11859	0.988426			___1	+	0.984612	0.55	0.27	0.78	0.26	0.2	0.11	0.47	0.91	0.0641255	0.0357411	0.0596099	0.0999746	0.0701506	0.0531195	UID837
TCF7L2	S177	Q9NQB0-3	Transcription factor 7-like 2	QAGSLQSRQALKDARSPSPAHIVSNKVPVVQ	NaN	NaN	NaN	NaN	NaN	1.32442			___1	+	1	NaN	NaN	NaN	NaN	NaN	NaN	NaN	NaN	NaN	NaN	NaN	NaN	NaN	NaN	UID838
TCF7L2	S179	Q9NQB0-3	Transcription factor 7-like 2	GSLQSRQALKDARSPSPAHIVSNKVPVVQHP	1.33906	1.59656	1.39125	1.34378	1.1201	1.02996			___1	+	0.999999	0.28	0.09	0.88	0.26	0.1	0.84	0.21	0.29	0.223056	0.0719376	0.115017	0.146944	0.065301	0.0392468	UID839
TCF7L2	S59	Q9NQB0-3	Transcription factor 7-like 2	VKSSLVNESETNQNSSSDSEAERRPPPRSES	1.08333	1.22161	1.0165	0.799588	1.02102	0.72102			___1	+	0.79824	NaN	NaN	NaN	NaN	NaN	NaN	NaN	NaN	0.0357217	0.0843112	NaN	0.0452484	0.0592317	0.0339133	UID842
TCF7L2	S60	Q9NQB0-3	Transcription factor 7-like 2	KSSLVNESETNQNSSSDSEAERRPPPRSESF	1.08775	0.999267	0.854906	0.849771	0.942085	0.835312			___1	+	0.969867	NaN	NaN	NaN	NaN	NaN	NaN	NaN	NaN	0.231203	NaN	0.0285118	0.0219425	0.111977	0.072807	UID843
SYNJ1	S1344	A0A0D9SGJ6	Synaptojanin-1	MPPIPARSQSQENMRSSPNPFITGLTRTNPF	0.719082	0.793059	0.884481	0.50431	0.731921	0.498095	+	+	___1		0.5	0	0	0	0.01	0.02	0.03	0	0.4	0.0577329	0.163912	0.0483464	0.0921361	0.0684048	0.0186803	UID847
SYNJ1	S1345	A0A0D9SGJ6	Synaptojanin-1	PPIPARSQSQENMRSSPNPFITGLTRTNPFS	0.719082	0.793059	0.884481	0.50431	0.731921	0.498095	+	+	___1		0.5	0.01	0.01	0	0.01	0.06	0.03	0	0.4	0.0577329	0.163912	0.0483464	0.0921361	0.0684048	0.0186803	UID848
SYNJ1	S1044	A0A0D9SGJ6	Synaptojanin-1	SSSGLGTSPSSSPRTSPCQSPTISEGPVPSL	1.60881	1.27751	1.17034	1.36592	1.03136	1.05327	+		___1		0.676851	0.9	0.84	1	0.03	0.18	0	0.19	0.73	0.204102	0.0817834	0.150197	0.0720218	0.0937466	0.0799816	UID849
HLA-C	S363	A0A0G2JH50	HLA class I histocompatibility antigen, Cw-5 alpha chain;HLA class I histocompatibility antigen, Cw-8 alpha chain;HLA class I histocompatibility antigen, Cw-12 alpha chain;HLA class I histocompatibility antigen, Cw-15 alpha chain;HLA class I histocompatibility antigen, Cw-16 alpha chain;HLA class I histocompatibility antigen, Cw-14 alpha chain	GGSCSQAASSNSAQGSDESLIACKA______	1.00921	1.14964	1.17517	0.790268	1.56762	1.59039			___1	+	0.999997	0.69	0.55	0.5	0.1	0.76	0.92	0.34	0.36	0.127901	0.105842	0.0322264	0.102817	0.0929915	0.0623766	UID854
HLA-C	S366	A0A0G2JH50	HLA class I histocompatibility antigen, Cw-5 alpha chain;HLA class I histocompatibility antigen, Cw-8 alpha chain;HLA class I histocompatibility antigen, Cw-12 alpha chain;HLA class I histocompatibility antigen, Cw-15 alpha chain;HLA class I histocompatibility antigen, Cw-16 alpha chain;HLA class I histocompatibility antigen, Cw-14 alpha chain	CSQAASSNSAQGSDESLIACKA_________	NaN	NaN	NaN	NaN	NaN	NaN			___1	+	1	NaN	NaN	NaN	NaN	NaN	NaN	NaN	NaN	NaN	NaN	NaN	NaN	NaN	NaN	UID855
DIAPH1	S22	A0A0G2JH68	Protein diaphanous homolog 1	SLGPGRGTRDKKKGRSPDELPSAGGDGGKSK	0.665339	0.661198	0.890735	1.09204	1.31106	1.12495	+	+	___1	+	1	0.03	0	0.04	0.03	0.01	0.07	1	0.75	0.152777	0.0281194	0.0706891	0.122279	0.117231	0.048386	UID856
PPP1R18	S54	A0A0G2JHC2	Phostensin	WKRGLLERRRAKLGLSPGEPSPVLGTVEAGP	0.911293	0.818997	0.700682	1.30213	1.2541	1.03278			___1	+	0.998338	0.88	0.89	0.96	0.22	0.97	1	0.23	0.95	NaN	0.0743601	0.0603736	0.0917135	0.367042	0.23666	UID859
PPP1R18	S368	A0A0G2JHC2	Phostensin	TQKPEPPESAEKLLESPGVEAGEGEAEKEEA	1.17292	1.18843	1.2259	1.94607	1.01282	0.951884	+		___1	+	1	0.98	0.97	0.98	0	0.64	0.17	0	0.05	0.0892494	0.0928581	0.0585271	0.119572	0.0561617	0.132055	UID860
PPP1R18	S224	A0A0G2JHC2	Phostensin	SREQSPRRKEVESRLSPGESAYQKLGLTEAH	0.965165	1.00523	1.25465	1.67818	0.976274	0.920412	+		___1	+	1	0.97	0.93	1	0	1	0.98	0	0	0.0289076	0.0222653	0.0434233	0.0496739	0.0849659	0.0454283	UID861
PPP1R18	S195	A0A0G2JHC2	Phostensin	GDRSSRLSEAWKWRLSPGETPERSLRLAESR	1.06763	1.13326	1.16312	2.10998	NaN	NaN			___1	+	1	NaN	NaN	NaN	NaN	NaN	NaN	NaN	NaN	0.117108	0.0846618	NaN	0.382606	NaN	NaN	UID862
PPP1R18	S432	A0A0G2JHC2	Phostensin	EEEAVELQPPPPAPLSPPPPAPTAPQPPGDP	0.736911	0.690466	1.29178	0.942465	NaN	NaN			___1	+	0.997021	NaN	NaN	NaN	NaN	NaN	NaN	NaN	NaN	0.0540313	NaN	0.0860528	NaN	NaN	NaN	UID863
PPP1R18	S175	A0A0G2JHC2	Phostensin	QELSLRPLEARDWRQSPGEVGDRSSRLSEAW	NaN	NaN	NaN	NaN	1.22905	0.947153			___1	+	1	NaN	NaN	NaN	NaN	NaN	NaN	NaN	NaN	NaN	NaN	NaN	NaN	0.0728205	0.0980048	UID864
PPP1R18	S125	A0A0G2JHC2	Phostensin	AERKPGPLEARERRPSPGEMRDQSPKGRESR	0.977085	1.16906	1.04196	1.08747	1.2494	1.10758			___1	+	1	0.21	0.59	0.19	0.53	0.35	1	0.57	0.84	0.0724564	0.073496	0.0537526	0.101909	NaN	0.00475383	UID865
EHMT2	S173	A0A0G2JIS2	Histone-lysine N-methyltransferase EHMT2	QGAAAAGSEPPPATTSPEGQPKVHRARKTMS	NaN	NaN	NaN	NaN	NaN	NaN			___1		0.543866	NaN	NaN	NaN	NaN	NaN	NaN	NaN	NaN	NaN	NaN	NaN	NaN	NaN	NaN	UID866
EHMT2	S232	A0A0G2JIS2	Histone-lysine N-methyltransferase EHMT2	LGKVTSDLAKRRKLNSGGGLSEELGSARRSG	NaN	NaN	NaN	NaN	1.1029	1.18046			___1	+	0.999998	NaN	NaN	NaN	NaN	NaN	NaN	NaN	NaN	NaN	NaN	NaN	NaN	NaN	0.0921803	UID867
EHMT2	S246	A0A0G2JIS2	Histone-lysine N-methyltransferase EHMT2	NSGGGLSEELGSARRSGEVTLTKGDPGSLEE	0.732319	NaN	NaN	1.21624	NaN	NaN			___1	+	1	NaN	NaN	NaN	NaN	NaN	NaN	NaN	NaN	NaN	NaN	NaN	0.155506	NaN	NaN	UID868
EHMT2	S140	A0A0G2JIS2	Histone-lysine N-methyltransferase EHMT2	SCPSRAKMSMTGAGKSPPSVQSLAMRLLSMP	0.981218	1.06269	0.954051	1.2255	1.13655	1.01198	+		___1	+	0.99995	0.44	0.19	0.85	0	0.35	0.75	0	0.38	0.0327576	0.0271352	0.02718	0.0789803	0.0935382	0.0383442	UID869
RPP21	S56	A0A140T9R9	Ribonuclease P protein subunit p21	TERTIAKRLVLRRPLSSSAPRDPSVKRTLCR	NaN	NaN	NaN	NaN	NaN	NaN			___1	+	0.965289	NaN	NaN	NaN	NaN	NaN	NaN	NaN	NaN	NaN	NaN	NaN	NaN	NaN	NaN	UID870
HSPA1B;HSPA1A	S634	A0A0G2JIW1	Heat shock 70 kDa protein 1B;Heat shock 70 kDa protein 1A	GPGGFGAQGPKGGSGSGPTIEEVD_______	NaN	NaN	NaN	NaN	NaN	0.757547			___1		0.558293	NaN	NaN	NaN	NaN	NaN	NaN	NaN	NaN	NaN	NaN	NaN	NaN	NaN	NaN	UID872
BRD2	S298	P25440-2	Bromodomain-containing protein 2	ADTTTPTPTAILAPGSPASPPGSLEPKAARL	0.911851	1.26607	0.97621	1.13597	1.31828	1.78322			___1	+	0.999996	0.17	0.12	0.03	0.79	0.99	0.75	0.99	1	NaN	0.0269054	0.082931	NaN	0.0810421	0.261	UID873
BRD2	S334	P25440-2	Bromodomain-containing protein 2	ESGRPIKPPRKDLPDSQQQHQSSKKGKLSEQ	2.18467	3.33537	1.27577	1.03682	NaN	NaN			___1	+	0.999995	NaN	NaN	NaN	NaN	NaN	NaN	NaN	NaN	NaN	0.75366	NaN	NaN	NaN	NaN	UID876
BRD2	S668	P25440-2	Bromodomain-containing protein 2	KATKTAPPALPTGYDSEEEEESRPMSYDEKR	1.07147	1.19676	1.03384	0.93247	1.04183	1.12863			___1	+	0.996057	0.4	0.68	0.15	0.19	0.1	0.74	1	0.97	0.0105906	0.0359251	0.0862591	0.0770188	0.0735712	0.0711891	UID877
PCMTD2	S207	A0A0G2JM70	Protein-L-isoaspartate O-methyltransferase domain-containing protein 2	VFLDKEVFASRISNPSDDNSCEDLEEERREE	NaN	NaN	NaN	NaN	0.925503	0.874056			___1	+	1	NaN	NaN	NaN	NaN	NaN	NaN	NaN	NaN	NaN	NaN	NaN	NaN	0.092065	0.468805	UID878
MAPT	S130	I3L170	Microtubule-associated protein;Microtubule-associated protein tau	SSGEPPKSGDRSGYSSPGSPGTPGSRSRTPS	1.08259	0.928296	1.02379	0.588302	NaN	NaN			___1	+	0.990266	NaN	NaN	NaN	NaN	NaN	NaN	NaN	NaN	0.175859	0.273015	0.0211647	0.156265	NaN	NaN	UID880
MAPT	S133	I3L170	Microtubule-associated protein;Microtubule-associated protein tau	EPPKSGDRSGYSSPGSPGTPGSRSRTPSLPT	0.990406	1.30739	0.78313	0.839706	0.863929	1.23685			___1	+	0.990973	0.81	0.96	0.77	0.46	0.9	0.81	0.67	1	0.170665	0.301877	0.103619	NaN	0.355847	0.181653	UID881
MAPT	S304	I3L170	Microtubule-associated protein;Microtubule-associated protein tau	GAEIVYKSPVVSGDTSPRHLSNVSSTGSIDM	0.578294	0.71341	0.856008	1.02246	0.72739	0.0960644			___1	+	0.875139	NaN	NaN	NaN	NaN	NaN	NaN	NaN	NaN	0.258473	NaN	NaN	NaN	NaN	NaN	UID884
KANSL1	S249	A0A1W2PRB5	KAT8 regulatory NSL complex subunit 1	VNSMEQPALQGSSRLSPGTDSSSNLGGVKLE	1.14534	1.05521	1.07609	1.21965	1.3622	1.42906	+		___1	+	0.999981	0.06	0.01	0.01	0.02	1	0.05	0.01	0.63	0.0292227	0.0603098	0.057664	0.0543686	0.0265169	0.141804	UID886
KANSL1	S927	A0A1W2PRB5	KAT8 regulatory NSL complex subunit 1	SSHSLSEYSHGQSPRSPISPELHSAPLTPVA	0.995291	1.15622	0.993269	0.724372	1.23133	1.11504	+		___1	+	0.999705	0.63	0.36	0.73	0	0.33	1	0	0.96	0.0299548	0.0069348	0.0648137	0.0986676	0.121685	0.105313	UID887
KANSL1	S981	A0A1W2PRB5	KAT8 regulatory NSL complex subunit 1	QSVQPWERRTFPLAHSPQAECEDQLDAQERA	0.623986	0.748762	0.775084	0.902996	1.27153	1.068	+		___1	+	0.99999	0.07	0.01	0.09	0	0.33	0	0.79	0.48	0.0306398	0.0613402	0.0200977	0.0442725	0.0752019	0.0455616	UID888
BDP1	S2227	A0A0G2JNU3	Transcription factor TFIIIB component B'' homolog	TGPCTLGLDRGLGENSVEEPQIKDSKGDSVL	0.926456	0.67401	1.09512	1.38802	0.964021	0.948185			___1	+	1	0.98	0.97	0.97	0.16	0.5	0.92	0.37	0.99	0.12122	0.222132	0.148745	0.0666458	0.0587603	0.0711959	UID889
SCRIB	S688	A0A0G2JNZ2	Protein scribble homolog	EEEEEEENRAEEEEASTEEEDKEGAVVSAPS	0.857441	0.655285	0.76724	0.950848	NaN	NaN			___1	+	1	NaN	NaN	NaN	NaN	NaN	NaN	NaN	NaN	0.062271	NaN	0.134613	0.303077	NaN	NaN	UID891
SCRIB	S1348	A0A0G2JNZ2	Protein scribble homolog	PEDAPAQPPTPGPAASPEQLSFRERQKYFEL	1.13852	1.42194	0.964061	1.07442	1.05886	1.08975	+		___1	+	0.999104	0.95	0.9	0.95	0	0	0.11	0.6	0.99	0.0652881	0.104668	0.0481831	0.0360996	0.119578	0.0690903	UID893
SCRIB	S1276	A0A0G2JNZ2	Protein scribble homolog	LQPLKLDYRALAAVPSAGSVQRVPSGAAGGK	NaN	NaN	NaN	NaN	NaN	NaN			___1		0.540088	NaN	NaN	NaN	NaN	NaN	NaN	NaN	NaN	NaN	NaN	NaN	NaN	NaN	NaN	UID894
SCRIB	S1279	A0A0G2JNZ2	Protein scribble homolog	LKLDYRALAAVPSAGSVQRVPSGAAGGKMAE	1.27416	1.37662	1.10196	1.46762	0.939946	0.747248	+		___1	+	0.99386	0.11	0.29	0.02	0.02	0.05	0.21	0.01	1	0.054852	0.0891824	0.0413706	0.0508678	0.0197623	0.0636715	UID895
SCRIB	S1486	A0A0G2JNZ2	Protein scribble homolog	LRVQSPEPPAPERALSPAELRALEAEKRALW	NaN	NaN	0.776475	0.951488	1.06901	1.07679			___1	+	1	NaN	NaN	NaN	NaN	NaN	NaN	NaN	NaN	NaN	NaN	0.115869	0.0841444	0.143013	0.102971	UID896
	S668	A0A0G2JNZ2		WAPRAQKEEEEEEEGSPQEEEEEEEEENRAE	0.998031	0.776492	0.912813	0.931695	0.782258	0.689063			___1	+	1	0.76	0.96	0.55	0.44	0.17	0.98	0.89	0.82	0.121725	0.00912617	0.136402	0.102187	0.246765	0.0617055	UID897
SCRIB	S1232	A0A0G2JNZ2	Protein scribble homolog	HRNSLESISSIDRELSPEGPGKEKELPGQTL	0.943163	1.00057	0.980797	1.50181	1.36026	1.17383	+		___1	+	1	0.09	0.01	0.45	0	0.89	0.62	0	0.78	0.0614866	0.048563	0.161618	0.13614	0.0399187	0.10063	UID898
SCRIB	S1561	A0A0G2JNZ2	Protein scribble homolog	PSPTPVEDLGPQTSTSPGRLSPDFAEELRSL	NaN	NaN	NaN	NaN	NaN	NaN			___1	+	0.914225	NaN	NaN	NaN	NaN	NaN	NaN	NaN	NaN	NaN	NaN	NaN	NaN	NaN	NaN	UID902
SCRIB	S1566	A0A0G2JNZ2	Protein scribble homolog	VEDLGPQTSTSPGRLSPDFAEELRSLEPSPS	1.36557	1.33122	1.11999	1.12708	1.45149	1.28396			___1	+	1	0.47	0.24	0.32	0.22	0.06	0.14	0.46	0.4	0.180896	0.25369	0.139576	0.123775	0.144312	0.12152	UID903
SCRIB	S1437	A0A0G2JNZ2	Protein scribble homolog	TLGEEEQEDEQPPWASPSPTSRQSPASPPPL	NaN	NaN	NaN	NaN	NaN	NaN			___1		0.678096	NaN	NaN	NaN	NaN	NaN	NaN	NaN	NaN	NaN	NaN	NaN	NaN	NaN	NaN	UID904
SCRIB	S1439	A0A0G2JNZ2	Protein scribble homolog	GEEEQEDEQPPWASPSPTSRQSPASPPPLGG	0.962699	NaN	NaN	0.66768	1.2362	NaN			___1		0.61856	NaN	NaN	NaN	NaN	NaN	NaN	NaN	NaN	NaN	NaN	NaN	NaN	0.0805043	NaN	UID905
SCRIB	S853	A0A0G2JNZ2	Protein scribble homolog	ERRGGGLRLPLLPPESPGPLRQRHVACLARS	0.891699	1.09259	0.796723	0.820056	0.983749	0.73843	+		___1	+	1	0.3	0.88	0.2	0.01	0.98	0.14	0.06	0.01	0.00443208	0.0472835	0.106925	0.0764072	0.0884651	0.0994457	UID906
SCRIB	S1306	A0A0G2JNZ2	Protein scribble homolog	KMAESPCSPSGQQPPSPPSPDELPANVKQAY	0.666243	NaN	1.09346	0.885426	NaN	0.779001			___1	+	0.99994	NaN	NaN	NaN	NaN	NaN	NaN	NaN	NaN	0.566199	NaN	NaN	0.0763553	NaN	NaN	UID910
SCRIB	S1309	A0A0G2JNZ2	Protein scribble homolog	ESPCSPSGQQPPSPPSPDELPANVKQAYRAF	1.16603	1.18852	1.35735	0.984547	0.947863	0.980079	+		___1	+	0.999996	0.24	0.08	0.13	0.01	0.97	0.99	1	0.01	0.099524	0.0963767	NaN	0.11017	0.133275	0.133604	UID911
SCRIB	S835	A0A0G2JNZ2	Protein scribble homolog	ENAVTITPLRPEDDYSPRERRGGG_______;ENAVTITPLRPEDDYSPRERRGGGLRLPLLP	1.21999	1.58847	1.10447	0.781658	0.904809	0.833796	+		___1	+	0.999998	0.07	0.16	0.01	0	0.63	0.94	0	1	0.024988	0.0873257	0.100653	NaN	0.0235777	0.057133	UID912
SCRIB	S1220	A0A0G2JNZ2	Protein scribble homolog	GVIANPFAAGIGHRNSLESISSIDRELSPEG	0.926108	0.939668	0.893648	0.980482	0.978553	0.89614			___1	+	1	0.88	1	0.81	0.48	0.52	0.75	1	0.33	0.0583235	0.0891633	0.026634	0.0415234	0.114419	0.135938	UID913
SCRIB	S1225	A0A0G2JNZ2	Protein scribble homolog	PFAAGIGHRNSLESISSIDRELSPEGPGKEK	NaN	NaN	NaN	NaN	NaN	NaN			___1		0.70477	NaN	NaN	NaN	NaN	NaN	NaN	NaN	NaN	NaN	NaN	NaN	NaN	NaN	NaN	UID915
SCRIB	S1226	A0A0G2JNZ2	Protein scribble homolog	FAAGIGHRNSLESISSIDRELSPEGPGKEKE	1.37906	0.833518	0.993725	1.19216	0.8224	0.86292			___1	+	0.975226	0.77	0.63	0.63	0.31	0.51	0.81	0.9	0.94	0.151365	0.105289	0.100853	0.0164382	NaN	0.183622	UID916
SCRIB	S1448	A0A0G2JNZ2	Protein scribble homolog	PPWASPSPTSRQSPASPPPLGGGAPVRTAKA	0.845836	0.834726	0.856471	0.764187	0.94937	0.888952			___1	+	1	0.49	0.99	0.33	0.19	0.17	0.2	0.04	0.38	0.0357288	0.0436111	0.0382338	0.0496551	0.0683711	0.0486915	UID917
SCRIB	S502	A0A0G2JNZ2	Protein scribble homolog	SIEGRRSEACPCQPDSGSPLPAEEEKRLSAE	NaN	NaN	NaN	NaN	NaN	NaN			___1	+	0.757323	NaN	NaN	NaN	NaN	NaN	NaN	NaN	NaN	NaN	NaN	NaN	NaN	NaN	NaN	UID918
SCRIB	S504	A0A0G2JNZ2	Protein scribble homolog	EGRRSEACPCQPDSGSPLPAEEEKRLSAESG	0.726058	0.410023	0.980013	0.580111	1.0692	0.912593	+		___1	+	0.999989	0.12	0.56	0.09	0	0	0.03	0	1	0.0718838	0.0388542	0.0442361	0.0229892	0.0495006	0.0600734	UID919
SCRIB	S1378	A0A0G2JNZ2	Protein scribble homolog	LEVRVPQAEGPPKRVSLVGADDLRKMQEEEA	0.80072	0.810344	0.950477	0.95895	NaN	1.1138			___1	+	1	NaN	NaN	NaN	NaN	NaN	NaN	NaN	NaN	0.235134	NaN	0.187139	0.0298335	NaN	0.173707	UID920
SCRIB;LRRC1	S37	A0A0G2JNZ2	Protein scribble homolog;Leucine-rich repeat-containing protein 1	CSLQAVPEEIYRYSRSLEELLLDANQLRELP;CSLVYVPEEIYRYARSLEELLLDANQLRELP	1.1251	1.09947	0.695175	0.771541	1.08046	0.82899			___1	+	1	0.15	0.92	0.04	0.25	0.44	0.61	1	0.8	0.171393	0.101923	0.0260205	0.0565161	0.0877911	0.0761637	UID921
SCRIB	S1579	A0A0G2JNZ2	Protein scribble homolog	RLSPDFAEELRSLEPSPSPGPQEEDGEVALV	0.79661	NaN	0.892087	NaN	1.42697	NaN			___1	+	0.922745	NaN	NaN	NaN	NaN	NaN	NaN	NaN	NaN	0.0451686	NaN	0.0325312	NaN	NaN	NaN	UID922
SCRIB	S1581	A0A0G2JNZ2	Protein scribble homolog	SPDFAEELRSLEPSPSPGPQEEDGEVALVLL	0.801087	0.459377	0.672959	0.534212	0.765776	0.74746	+		___1	+	0.99997	0.17	0.17	0.03	0	0	0.13	0	0.27	0.0707908	0.00999828	0.131731	0.0273695	0.0773342	0.0756422	UID923
SCRIB	S1508	A0A0G2JNZ2	Protein scribble homolog	LEAEKRALWRAARMKSLEQDALRAQMVLSRS	1.29674	1.11018	1.12625	1.01435	2.65542	2.50436			___1	+	1	0.2	0.08	0.06	0.58	0.97	0.4	1	0.98	0.141615	0.124014	0.149142	0.211592	0.329672	0.504355	UID924
SCRIB	S1475	A0A0G2JNZ2	Protein scribble homolog	TAKAERRHQERLRVQSPEPPAPERALSPAEL	0.742461	NaN	0.997676	0.649601	0.864738	0.716352	+	+	___1	+	1	0.01	0.02	0	0.01	0	0.06	0.02	1	NaN	NaN	0.00337541	NaN	0.0449183	0.0404733	UID925
SCRIB	S764	A0A0G2JNZ2	Protein scribble homolog	TPYKGDDEGIFISRVSEEGPAARAGVRVGDK	0.952498	1.34745	0.938561	0.760079	1.61568	1.18746			___1	+	1	NaN	NaN	NaN	NaN	NaN	NaN	NaN	NaN	0.0971898	0.211204	0.0918542	0.108649	NaN	NaN	UID926
SCRIB	S1140	A0A0G2JNZ2	Protein scribble homolog	NPRDPTDEGIFISKVSPTGAAGRDGRLRVGL	1.77858	1.81212	0.985378	2.04256	1.72239	1.44429			___1	+	0.999848	0.98	0.98	0.99	0.79	0.85	0.95	0.6	1	0.517083	0.493266	0.385732	0.476347	0.556153	0.417185	UID927
KIF26B	S1306	B7WPD9	Kinesin-like protein;Kinesin-like protein KIF26B	ATVSHYECLSLERAESLSSVSSRLHAGKDGT	0.504305	0.549607	0.874693	0.995662	0.530081	1.02303			___1	+	0.999963	NaN	NaN	NaN	NaN	NaN	NaN	NaN	NaN	NaN	0.15379	NaN	0.0920288	0.169425	NaN	UID928
KIF26B	S594	B7WPD9	Kinesin-like protein;Kinesin-like protein KIF26B	SRGPRLSQAAGASPLSESDKEDNGSEGQLTN	NaN	NaN	NaN	0.790867	NaN	NaN			___1	+	0.781395	NaN	NaN	NaN	NaN	NaN	NaN	NaN	NaN	NaN	NaN	NaN	NaN	NaN	NaN	UID929
KIF26B	S596	B7WPD9	Kinesin-like protein;Kinesin-like protein KIF26B	GPRLSQAAGASPLSESDKEDNGSEGQLTNRE	0.988021	NaN	0.787144	NaN	0.652916	0.586218			___1	+	0.914537	NaN	NaN	NaN	NaN	NaN	NaN	NaN	NaN	0.126268	NaN	NaN	NaN	NaN	0.0598975	UID930
KIF26B	S625	B7WPD9	Kinesin-like protein;Kinesin-like protein KIF26B	REGPELPASKMQRSHSPVPAAAPAHSPSPAS	NaN	NaN	NaN	NaN	0.595138	0.872477			___1	+	0.999912	NaN	NaN	NaN	NaN	NaN	NaN	NaN	NaN	NaN	NaN	NaN	NaN	NaN	NaN	UID931
KIF26B	S1390	B7WPD9	Kinesin-like protein;Kinesin-like protein KIF26B	LSFSTKSLPQAVGQGSSSPPGGKHTPWSTQS	NaN	NaN	NaN	NaN	NaN	NaN			___1		0.525195	NaN	NaN	NaN	NaN	NaN	NaN	NaN	NaN	NaN	NaN	NaN	NaN	NaN	NaN	UID935
KIF26B	S1391	B7WPD9	Kinesin-like protein;Kinesin-like protein KIF26B	SFSTKSLPQAVGQGSSSPPGGKHTPWSTQSL	NaN	NaN	NaN	NaN	0.719121	0.983085			___1		0.560826	NaN	NaN	NaN	NaN	NaN	NaN	NaN	NaN	NaN	NaN	NaN	NaN	0.396878	NaN	UID936
KIF26B	S1392	B7WPD9	Kinesin-like protein;Kinesin-like protein KIF26B	FSTKSLPQAVGQGSSSPPGGKHTPWSTQSLS	1.08044	0.540819	0.924816	0.771058	NaN	NaN			___1		0.749234	NaN	NaN	NaN	NaN	NaN	NaN	NaN	NaN	0.0423879	0.153714	0.0608509	0.154318	NaN	NaN	UID937
PHACTR4	S160	Q8IZ21-3	Phosphatase and actin regulator 4	ENVPKPPLLPPKRPLSSSHEASEGQAKDATS	1.05935	1.03948	0.922319	0.667213	0.72366	0.871783	+		___1	+	0.882387	0.62	0.52	0.95	0.02	0.98	1	0.01	0.74	0.115123	0.132323	0.0808392	0.0895534	0.137195	0.138159	UID938
PHACTR4	S161	Q8IZ21-3	Phosphatase and actin regulator 4	NVPKPPLLPPKRPLSSSHEASEGQAKDATSS	NaN	NaN	NaN	NaN	NaN	NaN			___1		0.530735	NaN	NaN	NaN	NaN	NaN	NaN	NaN	NaN	NaN	NaN	NaN	NaN	NaN	NaN	UID939
PHACTR4	S102	Q8IZ21-3	Phosphatase and actin regulator 4	LKNGHTTPIGNARSSSPVQVEEEPVRLASLR	0.736428	0.587673	0.750134	0.402585	1.07903	0.751223	+	+	___1	+	0.998953	0.02	0.45	0	0	0	0	0	0	0.0316489	0.0308375	0.0325607	0.0226164	0.064468	0.0735149	UID941
GOPC	S368	Q9HD26-2	Golgi-associated PDZ and coiled-coil motif-containing protein	GEIEFEVVYVAPEVDSDDENVEYEDESGHRY	1.08925	NaN	NaN	1.00042	0.427538	0.409545			___1	+	1	NaN	NaN	NaN	NaN	NaN	NaN	NaN	NaN	NaN	NaN	NaN	0.119994	0.0887316	0.0237367	UID942
BNIP3	S125	F6RP06	BCL2/adenovirus E1B 19 kDa protein-interacting protein 3	QTPQDTNRASETDTHSIGEKNSSQSEEDDIE	0.903356	0.636195	0.935524	0.972596	1.22905	0.997145	+		___1	+	1	0.55	0.35	1	0.01	0	0.51	0.58	0.6	0.050175	0.0928484	0.0283612	0.0768744	0.0955613	0.0824911	UID943
BNIP3	S132	F6RP06	BCL2/adenovirus E1B 19 kDa protein-interacting protein 3	RASETDTHSIGEKNSSQSEEDDIERRKEVES	0.225496	0.449105	0.754513	0.757463	0.919345	0.820266			___1	+	0.999988	0.91	0.99	0.82	0.43	0.62	0.25	1	0.96	0.179702	0.129511	0.264581	0.193495	0.17133	0.140767	UID945
BNIP3	S134	F6RP06	BCL2/adenovirus E1B 19 kDa protein-interacting protein 3	SETDTHSIGEKNSSQSEEDDIERRKEVESIL	1.48054	0.338676	1.01149	1.02721	NaN	NaN			___1	+	0.999998	0.88	0.75	0.96	0.55	1	0.41	0.8	0.72	0.317519	0.140445	0.389274	0.448435	NaN	NaN	UID946
BNIP3	S105	F6RP06	BCL2/adenovirus E1B 19 kDa protein-interacting protein 3	QHESGRSSSKSSHCDSPPRSQTPQDTNRASE	0.782388	0.54435	0.99427	0.99779	1.13095	0.761484	+		___1	+	0.999997	0.34	0.73	0.31	0	0	0.06	1	1	0.070863	0.0349452	0.0699922	0.0672862	0.0927158	0.0429695	UID952
PHRF1	S1360	A0A0J9YX88	PHD and RING finger domain-containing protein 1	HLLRPDAAEKAEAPSSPDVAPAGKEDSPSAS	1.09157	1.08114	0.972003	0.860892	1.01209	1.00756			___1	+	1	0.93	0.95	0.83	0.16	1	0.08	1	1	0.359714	0.0381625	0.0148584	0.0509939	0.051863	0.0484163	UID955
PHRF1	S1371	A0A0J9YX88	PHD and RING finger domain-containing protein 1	EAPSSPDVAPAGKEDSPSASGRVQEAARPEE	0.926218	0.797075	0.69782	0.834759	1.18596	0.986901			___1	+	0.999997	0.96	0.98	0.97	0.38	0.6	0.96	0.18	0.31	0.600404	0.0594675	0.0583599	0.236192	0.3225	0.336858	UID956
PHRF1	S568	A0A0J9YX88	PHD and RING finger domain-containing protein 1	EGFKGCLQPRALPSGSPAQGPSGNRPQSTGL	NaN	NaN	NaN	NaN	NaN	NaN			___1	+	0.798113	NaN	NaN	NaN	NaN	NaN	NaN	NaN	NaN	NaN	NaN	NaN	NaN	NaN	NaN	UID957
PHRF1	S1202	A0A0J9YX88	PHD and RING finger domain-containing protein 1	TRSHSPERKGAVREASPAPLAQGEPGREDLP	0.984401	0.986624	0.944727	1.03217	1.08693	0.969335			___1	+	1	0.77	0.73	0.96	0.73	0.99	1	0.77	0.96	0.0412873	0.0110735	0.0384438	0.0300481	0.056993	0.024441	UID958
PHRF1	S1124	A0A0J9YX88	PHD and RING finger domain-containing protein 1	KKKRRSASRPRGRECSPTSSLERLCRHKHQR	1.00845	0.7963	0.682489	1.09358	0.891351	0.78642			___1	+	0.99726	0.22	0.56	0.05	0.51	0.72	0.8	1	0.42	0.272537	0.231161	0.174231	0.117631	0.0592586	0.0591101	UID959
PHRF1	S1142	A0A0J9YX88	PHD and RING finger domain-containing protein 1	SSLERLCRHKHQRERSHERPDRKESVAWPRD	NaN	NaN	NaN	NaN	0.847018	0.720601			___1	+	1	NaN	NaN	NaN	NaN	NaN	NaN	NaN	NaN	NaN	NaN	NaN	NaN	0.0715093	0.049751	UID961
PHRF1	S915	A0A0J9YX88	PHD and RING finger domain-containing protein 1	SAMSKLRGAVAAEGASDTEREEPTESQGLAA	1.06025	1.06792	0.993065	1.05494	1.10517	1.1258			___1	+	1	0.86	1	0.76	0.78	0.99	0.97	0.82	1	0.0205992	0.0439637	0.0600016	0.128209	0.066486	0.0514209	UID962
PHRF1	S101	A0A0J9YX88	PHD and RING finger domain-containing protein 1	VAGTQGKLEAAGSFNSDDDAESCPICLNAFR	0.675701	NaN	0.771967	1.04049	NaN	0.779921			___1	+	0.819124	NaN	NaN	NaN	NaN	NaN	NaN	NaN	NaN	NaN	NaN	0.266432	0.253612	NaN	0.386193	UID963
PHRF1	S1229	A0A0J9YX88	PHD and RING finger domain-containing protein 1	EDLPTRLPALGEAHVSPEVATADKAPLQAPP	1.01585	1.05119	1.04776	1.08845	1.29504	1.07942			___1	+	1	0.22	0.05	0.42	0.84	1	1	0.7	1	0.05109	0.0697209	0.135532	0.092409	0.0206352	0.0642191	UID964
PHRF1	S5	A0A0J9YX88	PHD and RING finger domain-containing protein 1	___________MDDDSLDELVARSPGPDGHP	NaN	NaN	1.04391	2.10681	0.745582	0.767939			___1	+	1	NaN	NaN	NaN	NaN	NaN	NaN	NaN	NaN	NaN	NaN	0.111695	0.045187	NaN	0.272804	UID965
PHRF1	S867	A0A0J9YX88	PHD and RING finger domain-containing protein 1	PGLLPSEITRTISINSPKAQTVQAVRCVTSY	0.970692	1.0864	0.811454	1.08153	1.0197	1.13626			___1	+	0.999999	0.32	0.98	0.18	0.35	0.91	0.73	0.92	0.36	0.124369	0.136735	0.0927772	0.11347	0.0663134	0.0630017	UID974
PHRF1	S973	A0A0J9YX88	PHD and RING finger domain-containing protein 1	RTVTCVTVVEPEAPPSPDVLQAATHRVVELR	0.911596	0.827608	0.859731	0.779439	1.14211	0.994268	+		___1	+	0.99989	0.45	0.25	1	0	0.82	0.98	0	0.89	0.0527272	0.032217	0.0524634	NaN	0.0409746	0.0434033	UID975
PHRF1	S991	A0A0J9YX88	PHD and RING finger domain-containing protein 1	VLQAATHRVVELRPPSRSRSTSSSRSRKKAK	0.87665	0.839458	1.02144	1.16222	1.22532	0.993369			___1	+	1	0.24	0.16	0.8	0.03	0.49	0.63	0.1	0.76	0.0415151	0.0516218	0.0279875	0.0808602	0.0569319	0.0666787	UID976
AIM1	S483	A0A0J9YWL0	Absent in melanoma 1 protein	KSPRAALDGGVASAASPESKPSPGTKGQLRG	NaN	1.28732	NaN	8.3989	0.694476	0.690995			___1	+	1	NaN	NaN	NaN	NaN	NaN	NaN	NaN	NaN	NaN	NaN	NaN	NaN	0.089013	0.0630586	UID978
AIM1	S892	A0A0J9YWL0	Absent in melanoma 1 protein	SAPAPGDVPKDTCVQSPISSFPCTDLKVSEN	NaN	NaN	NaN	NaN	1.22974	0.915393			___1	+	0.999999	NaN	NaN	NaN	NaN	NaN	NaN	NaN	NaN	NaN	NaN	NaN	NaN	NaN	NaN	UID980
AIM1	S941	A0A0J9YWL0	Absent in melanoma 1 protein	LELGGETTPPLSTERSPEAVGSECPSRVLVQ	1.03758	1.78002	NaN	2.69891	1.54254	NaN			___1	+	1	NaN	NaN	NaN	NaN	NaN	NaN	NaN	NaN	0.104327	0.14114	NaN	0.216266	0.16187	NaN	UID982
AIM1	S1133	A0A0J9YWL0	Absent in melanoma 1 protein	AVCMPMKRKKARMPNSPAPHFAMPPIHEDHL	0.869663	0.876727	1.49242	1.61552	1.19095	1.08479	+		___1	+	1	0.06	0.44	0.03	0	1	0.74	0	0.03	0.0809336	0.0628222	0.185384	0.193293	0.0278113	NaN	UID983
AIM1	S864	A0A0J9YWL0	Absent in melanoma 1 protein	PTAMPKPQHTFSDSQSPAESSPGPSLSLSAP	1.17637	1.22551	NaN	2.75476	1.18759	0.843734			___1	+	0.923021	NaN	NaN	NaN	NaN	NaN	NaN	NaN	NaN	NaN	0.0336013	NaN	0.696831	0.112322	0.100312	UID985
AIM1	S868	A0A0J9YWL0	Absent in melanoma 1 protein	PKPQHTFSDSQSPAESSPGPSLSLSAPAPGD	NaN	NaN	NaN	NaN	NaN	NaN			___1		0.673319	NaN	NaN	NaN	NaN	NaN	NaN	NaN	NaN	NaN	NaN	NaN	NaN	NaN	NaN	UID986
AIM1	S869	A0A0J9YWL0	Absent in melanoma 1 protein	KPQHTFSDSQSPAESSPGPSLSLSAPAPGDV	1.07724	1.49518	1.50227	2.39217	NaN	NaN			___1	+	0.936441	NaN	NaN	NaN	NaN	NaN	NaN	NaN	NaN	NaN	0.0900765	0.209991	0.293244	NaN	NaN	UID987
AIM1	S1326	A0A0J9YWL0	Absent in melanoma 1 protein	VFNFNSSSTSHSSLKSPSHMEKYPQKEKTKE	1.81838	1.60313	2.24479	2.73729	NaN	NaN			___1	+	0.978894	NaN	NaN	NaN	NaN	NaN	NaN	NaN	NaN	0.204063	NaN	NaN	0.921402	NaN	NaN	UID988
AIM1	S427	A0A0J9YWL0	Absent in melanoma 1 protein	RSSGRRSGRRRGSQKSTDSPGADAELPESAA	NaN	NaN	NaN	NaN	NaN	NaN			___1		0.49998	NaN	NaN	NaN	NaN	NaN	NaN	NaN	NaN	NaN	NaN	NaN	NaN	NaN	NaN	UID989
AIM1	S430	A0A0J9YWL0	Absent in melanoma 1 protein	GRRSGRRRGSQKSTDSPGADAELPESAARDD	NaN	NaN	1.3478	NaN	1.57528	0.747942			___1	+	0.998598	NaN	NaN	NaN	NaN	NaN	NaN	NaN	NaN	NaN	NaN	NaN	NaN	0.026195	0.155405	UID990
AIM1	S737	A0A0J9YWL0	Absent in melanoma 1 protein	KAKEMEQPEKKVMPNSPQNGVLVKETAIETK	0.897865	0.944711	1.11285	1.99281	1.13772	0.782979	+		___1	+	1	0.27	0.31	0.56	0	1	0.53	0	0.63	0.054791	0.110541	0.117461	0.0588342	0.176145	0.135297	UID991
DNAJB6	S277	O75190	DnaJ homolog subfamily B member 6	PPRPASLLRHAPHCLSEEEGEQDRPRAPGPW	0.879273	0.77504	1.21502	1.45592	1.17313	1.11353			___1	+	1	0.88	0.74	0.92	0.86	0.97	1	0.92	0.97	0.140409	0.0935793	0.146362	0.393485	0.137951	0.0512954	UID994
TMEM184B	S329	A0A0J9YYJ3	Transmembrane protein 184B	GPTWRGGAHGLSRSHSLSGARDNEKTLLLSS	0.863224	0.609494	0.895276	0.810517	0.875868	0.767413	+		___1	+	0.999914	0.07	0.08	0.01	0.01	0	0.47	0.41	0.68	0.0689941	0.0597452	0.0521815	0.119376	0.075502	0.0499632	UID996
TMEM184B	S343	A0A0J9YYJ3	Transmembrane protein 184B	HSLSGARDNEKTLLLSSDDEF__________	NaN	NaN	NaN	NaN	1.28853	0.936997			___1	+	0.999925	NaN	NaN	NaN	NaN	NaN	NaN	NaN	NaN	NaN	NaN	NaN	NaN	0.518171	0.0155224	UID997
TMEM184B	S344	A0A0J9YYJ3	Transmembrane protein 184B	SLSGARDNEKTLLLSSDDEF___________	NaN	NaN	NaN	NaN	0.801136	0.582572			___1	+	0.999912	NaN	NaN	NaN	NaN	NaN	NaN	NaN	NaN	NaN	NaN	NaN	NaN	0.322169	0.00965095	UID998
MEF2C	S463	Q06413-5	Myocyte-specific enhancer factor 2C	DHRNEFHSPIGLTRPSPDERESPSVKRMRLS	NaN	NaN	NaN	NaN	NaN	NaN			___1	+	0.776768	NaN	NaN	NaN	NaN	NaN	NaN	NaN	NaN	NaN	NaN	NaN	NaN	NaN	NaN	UID1002
MEF2C	S469	Q06413-5	Myocyte-specific enhancer factor 2C	HSPIGLTRPSPDERESPSVKRMRLSEGWAT_	1.91257	2.57958	1.51746	NaN	1.062	1.13858			___1	+	0.967876	NaN	NaN	NaN	NaN	NaN	NaN	NaN	NaN	0.379554	0.229993	0.107483	NaN	0.283939	0.130215	UID1003
MEF2C	S240	Q06413-5	Myocyte-specific enhancer factor 2C	GAGTSAGNGYGNPRNSPGLLVSPGNLNKNMQ	2.70196	4.41041	1.82214	0.637097	1.46246	1.13981	+	+	___1	+	1	0.04	0	0.48	0	0	0	0	0	0.29524	0.208313	0.0908463	0.0503473	0.105769	0.0291788	UID1007
MEF2C	S258	Q06413-5	Myocyte-specific enhancer factor 2C	LLVSPGNLNKNMQAKSPPPMNLGMNNRKPDL	3.41208	4.23851	2.60493	NaN	0.182131	0.267414	+		___1	+	1	0.73	0.56	0.59	0	0	0.01	0.76	0.03	0.176091	0.387284	0.145686	NaN	0.392099	0.04751	UID1008
CLN6	S31	A0A0S2Z5D0	Ceroid-lipofuscinosis neuronal protein 6	PGAQLGASFLQARHGSVSADEAARTAPFHLD	0.702237	0.521409	0.751115	1.39002	0.796515	0.916861	+		___1	+	1	0.71	0.49	0.63	0	0	0	0	0.02	0.0678572	0.032424	0.019153	0.181117	0.129068	0.129848	UID1009
CLN6	S23	A0A0S2Z5D0	Ceroid-lipofuscinosis neuronal protein 6	QHLGATGGPGAQLGASFLQARHGSVSADEAA	2.04707	1.16367	1.43279	1.7191	1.26248	0.625888	+		___1	+	1	0.22	0.05	0.17	0.04	0.78	0.01	0.04	0.13	0.319205	0.0461882	0.194711	0.212188	NaN	0.0461419	UID1010
SH3D19	S649	A0A0U1RQE4	SH3 domain-containing protein 19	ATRRSNKKLPFNRSSSDMDLQKKQSNLATGL	1.87081	1.31063	1.68927	1.46903	0.905305	0.390594			___1	+	0.998802	NaN	NaN	NaN	NaN	NaN	NaN	NaN	NaN	0.121697	0.346469	0.207438	NaN	0.22101	NaN	UID1011
	S51	A0A0U1RQE4		AADRNERNKPEHRSSSQGPLSSIRAVIKRSS	1.03395	0.794682	0.999077	0.742501	0.793013	0.692759			___1	+	0.999936	0.26	0.09	0.15	0.02	0.1	0.46	0.23	0.75	0.056886	0.0851205	0.0865022	0.0850199	0.138488	0.0323503	UID1012
	S289	A0A0U1RQJ2		EIHDENCCLQNNLKESPVKCDPLIMPRNREN	NaN	0.858841	0.92735	1.98106	NaN	NaN			___1	+	1	NaN	NaN	NaN	NaN	NaN	NaN	NaN	NaN	NaN	NaN	NaN	NaN	NaN	NaN	UID1013
	S53	A0A0U1RQJ2		SIYDTVRLNEQIDSGSKGSLSSRHFTDRTLP	NaN	NaN	NaN	NaN	1.09486	1.66835			___1	+	0.922317	NaN	NaN	NaN	NaN	NaN	NaN	NaN	NaN	NaN	NaN	NaN	NaN	0.661494	NaN	UID1014
EIF4G3	S1598	A0A0U1RQK7	Eukaryotic translation initiation factor 4 gamma 3	HNFLLEQKLDFIESDSPCSSEALSKKELSAE	0.66609	0.710408	0.729404	0.530689	0.791274	0.689288			___1	+	0.999976	0.06	0.03	0.01	0.15	0.26	0.27	0.02	0.4	0.314259	0.0172748	0.115353	0.00400719	0.0497794	0.0678112	UID1020
EIF4G3	S419	A0A0U1RQK7	Eukaryotic translation initiation factor 4 gamma 3	DQKQEEKPKPDPVLKSPSPVLRLVLSGEKKE	NaN	NaN	NaN	NaN	0.844835	NaN			___1	+	1	NaN	NaN	NaN	NaN	NaN	NaN	NaN	NaN	NaN	NaN	NaN	NaN	NaN	NaN	UID1021
EIF4G3	S421	A0A0U1RQK7	Eukaryotic translation initiation factor 4 gamma 3	KQEEKPKPDPVLKSPSPVLRLVLSGEKKEQE	0.76248	0.688472	0.784875	0.440029	0.884013	0.816703			___1	+	1	0.37	0.21	0.18	0.11	0.05	0.87	0.09	0.81	0.0574914	0.160024	0.0070948	0.0458754	0.0668226	0.0292439	UID1022
EIF4G3	S684	A0A0U1RQK7	Eukaryotic translation initiation factor 4 gamma 3	QTEEILDSQNLNSRRSPVPAQIAITVPKTWK	0.830985	0.615042	0.74422	0.555245	0.7772	0.717838	+		___1	+	1	0.29	0.11	0.15	0	0	0.26	0	0.21	0.0532673	0.0432949	0.0555786	0.0445754	0.0712949	0.107883	UID1024
SYTL2	S1800	A0A0U1RR07	Synaptotagmin-like protein 2	LKTLERSAARKMPSKSLEDISSDSSNQAKVD	0.990251	0.976859	0.967863	0.903264	0.698297	0.64457			___1	+	1	0.52	0.47	0.26	0.29	0.96	0.99	0.32	0.96	0.0772073	0.157094	0.239298	NaN	0.0976298	0.13512	UID1027
DENND4A	S1142	A0A0U1RR27	C-myc promoter-binding protein	GKPPLRSKRDSLEKESSDDDTPFDGSNYLAD	NaN	NaN	NaN	NaN	NaN	NaN			___1		0.53982	NaN	NaN	NaN	NaN	NaN	NaN	NaN	NaN	NaN	NaN	NaN	NaN	NaN	NaN	UID1028
DENND4A	S1143	A0A0U1RR27	C-myc promoter-binding protein	KPPLRSKRDSLEKESSDDDTPFDGSNYLADK	0.988596	1.16414	0.840894	0.457426	0.812192	0.91436			___1	+	0.874015	NaN	NaN	NaN	NaN	NaN	NaN	NaN	NaN	0.159213	NaN	0.0306322	NaN	0.0288157	0.0836775	UID1029
DENND4A	S1059	A0A0U1RR27	C-myc promoter-binding protein	ETRNIQSRCFRKRHKSDNETNLQQQVVWGNR	NaN	NaN	NaN	NaN	0.966486	0.718979			___1		0.748117	NaN	NaN	NaN	NaN	NaN	NaN	NaN	NaN	NaN	NaN	NaN	NaN	0.100483	0.0241487	UID1030
DENND4A	S1195	A0A0U1RR27	C-myc promoter-binding protein	GCVATQNPKRIQRMNSSFSVKPFEKTDVATG	NaN	NaN	NaN	NaN	0.543866	0.506666			___1	+	0.926049	NaN	NaN	NaN	NaN	NaN	NaN	NaN	NaN	NaN	NaN	NaN	NaN	NaN	0.0564668	UID1031
DENND4A	S1633	A0A0U1RR27	C-myc promoter-binding protein	TAMSKCPIFPMARSISTSGPLDKEDTGRQKL	0.964286	0.794016	0.904141	0.735088	0.954305	0.675492		+	___1	+	0.999444	0	0.76	0	0.09	0.23	0.85	0.02	0.7	0.0729309	0.152601	0.088915	0.0544263	0.131637	0.0464834	UID1032
DENND4A	S1555	A0A0U1RR27	C-myc promoter-binding protein	RDLRRPGRYFLKSSPSTENMHFPSSISSQTR	NaN	NaN	NaN	NaN	1.32884	NaN			___1		0.73563	NaN	NaN	NaN	NaN	NaN	NaN	NaN	NaN	NaN	NaN	NaN	NaN	NaN	NaN	UID1035
DENND4A	S1269	A0A0U1RR27	C-myc promoter-binding protein	MYMNNMSSPLTSRTPSIDLQRACDDKLNKKS	0.853769	0.746789	0.70849	0.874378	0.884778	1.00955			___1	+	0.999853	0.31	0.14	1	0.07	0.02	0.96	1	0.46	0.0295839	0.101422	0.0543123	0.0658784	0.197336	0.0320109	UID1036
DENND4A	S1172	A0A0U1RR27	C-myc promoter-binding protein	DKVDSPVIFDLEDLDSETDVSKAGCVATQNP	0.879487	1.0734	0.766237	NaN	NaN	NaN			___1		0.742312	NaN	NaN	NaN	NaN	NaN	NaN	NaN	NaN	NaN	NaN	NaN	NaN	NaN	NaN	UID1037
PLEKHG3	S76	G3V3I3	Pleckstrin homology domain-containing family G member 3	SNNNSSSWLNVKGPLSPFNSRAAAGPAHHKL	NaN	NaN	NaN	NaN	NaN	NaN			___1	+	0.999975	NaN	NaN	NaN	NaN	NaN	NaN	NaN	NaN	NaN	NaN	NaN	NaN	NaN	NaN	UID1038
EXOC6B	S262	A0A0U1RRB6	Exocyst complex component 6B	KKDAYIIFDTEIESTSPKSEQDSGILDVEDE	NaN	NaN	NaN	NaN	NaN	0.940903			___1	+	0.844823	NaN	NaN	NaN	NaN	NaN	NaN	NaN	NaN	NaN	NaN	NaN	NaN	NaN	0.116892	UID1039
PHF14	S208	A0A0U1RRH6	PHD finger protein 14	DFVSMEELNDMDDYDSEDDNDWRPTVVKRKG	1.0095	0.637331	0.693152	0.365855	0.826589	NaN			___1	+	0.998516	NaN	NaN	NaN	NaN	NaN	NaN	NaN	NaN	0.100872	0.139551	0.259791	NaN	0.110837	NaN	UID1040
PHF14	S280	A0A0U1RRH6	PHD finger protein 14	EGGCKKKKSKVLSRNSADDEELTNDSLTLSQ	NaN	NaN	NaN	NaN	1.1744	0.770635			___1	+	0.999946	NaN	NaN	NaN	NaN	NaN	NaN	NaN	NaN	NaN	NaN	NaN	NaN	NaN	NaN	UID1041
PHF14	S530	A0A0U1RRH6	PHD finger protein 14	QSYCKMSLQEREKQLSPEAQARINARLQQYR	0.787467	0.949278	0.977701	1.13137	0.936705	1.22807			___1	+	1	0.3	0.39	0.51	0.02	1	0.13	0.07	1	0.108852	0.0642536	0.0250873	0.0627889	0.0908769	0.121104	UID1047
PHF14	S835	A0A0U1RRH6	PHD finger protein 14	KKIPIRNTRTRGRKRSFVPEEEKHEERVPRE	1.37894	1.07255	1.86835	1.04014	1.47019	2.18855	+		___1	+	1	0.6	0.55	0.35	0	1	0.01	0.43	0	0.109556	0.19448	0.142598	0.131452	0.143871	1.03335	UID1048
PHF14	S298	A0A0U1RRH6	PHD finger protein 14	DEELTNDSLTLSQSKSNEDSLILEKSQNWSS	0.910919	1.0275	0.853338	0.692295	1.92018	1.65937			___1	+	1	0.11	0.02	0.04	0.05	1	0.98	0.03	0.26	0.0596247	0.0724215	0.038599	0.0702599	0.151677	0.17188	UID1049
PHF14	S302	A0A0U1RRH6	PHD finger protein 14	TNDSLTLSQSKSNEDSLILEKSQNWSSQKMD	0.888824	0.779317	0.871861	1.25246	0.989361	0.837668			___1	+	1	0.56	0.83	0.29	0.45	0.38	0.51	0.99	0.3	0.0448838	0.0508354	0.0880156	0.131298	0.166589	0.251815	UID1050
UNC13B	S254	A0A0U1RRL2	Protein unc-13 homolog B	SMQSYDLDYPERRAISPTSSSRYGSSCNVSQ	0.951548	0.979501	0.927002	NaN	0.827637	0.851064			___1	+	0.999713	NaN	NaN	NaN	NaN	NaN	NaN	NaN	NaN	0.0555198	NaN	0.0526285	NaN	0.0183801	0.108763	UID1051
ELF1	S187	A0A0U1RRL5	ETS-related transcription factor Elf-1	PKRKKGRKTKPPRPDSPATTPNISVKKKNKD	NaN	NaN	NaN	NaN	1.09828	0.923626			___1	+	0.924987	NaN	NaN	NaN	NaN	NaN	NaN	NaN	NaN	NaN	NaN	NaN	NaN	0.0515602	0.121244	UID1053
ELF1	S167	A0A0U1RRL5	ETS-related transcription factor Elf-1	ETQQVQEKYADSPGASSPEQPKRKKGRKTKP	1.13312	1.72798	0.917508	1.27625	1.11814	NaN			___1	+	0.800807	NaN	NaN	NaN	NaN	NaN	NaN	NaN	NaN	0.0765129	0.039947	NaN	NaN	0.0774157	NaN	UID1055
ELF1	S168	A0A0U1RRL5	ETS-related transcription factor Elf-1	TQQVQEKYADSPGASSPEQPKRKKGRKTKPP	1.09796	1.28443	0.69893	1.23665	0.851698	NaN			___1	+	0.775365	NaN	NaN	NaN	NaN	NaN	NaN	NaN	NaN	0.0741384	0.362354	0.190105	NaN	NaN	NaN	UID1056
GATAD2B	S135	A0A0U1RRM1	Transcriptional repressor p66-beta	TPSPDIIVLSDNEASSPRSSSRMEERLKAAN	1.52059	1.36445	1.28312	1.48913	1.56335	1.71489	+	+	___1	+	0.957159	0.03	0.01	0	0.03	0.1	0.11	0	0.41	0.149618	NaN	0.133878	0.0824903	0.167466	0.315937	UID1060
GATAD2B	S470	A0A0U1RRM1	Transcriptional repressor p66-beta	QEQEIEQRLQQQAALSPTTAPAVSSVSKQET	1.0661	1.38416	0.843274	1.54256	1.00579	0.97727	+		___1	+	0.995763	0.87	0.74	0.83	0.02	0.19	0.69	0.05	0.41	0.154599	0.192077	0.0335371	0.246101	0.0613937	0.107651	UID1061
GATAD2B	S317	A0A0U1RRM1	Transcriptional repressor p66-beta	MNLASHIQPGTVNRVSSPLPSPSAMTDAANS	NaN	NaN	NaN	0.570508	NaN	NaN			___1		0.572332	NaN	NaN	NaN	NaN	NaN	NaN	NaN	NaN	NaN	NaN	NaN	NaN	NaN	NaN	UID1062
GATAD2B	S318	A0A0U1RRM1	Transcriptional repressor p66-beta	NLASHIQPGTVNRVSSPLPSPSAMTDAANSQ	1.33434	1.13992	1.07604	0.859097	1.12023	0.944105	+		___1	+	0.994666	0.52	0.75	0.55	0	0.45	0	0.03	0.99	0.0484001	0.0358493	0.0280604	0.07043	0.0905388	0.0740676	UID1063
PTBP1	S490	A0A0U1RRM4	Polypyrimidine tract-binding protein 1	REGQEDQGLTKDYGNSPLHRFKKPGSKNFQN	0.857618	0.986359	0.839586	1.67017	1.75574	1.18555	+		___1	+	1	0.23	0.07	0.93	0	1	0.82	0	0.13	0.113508	0.070667	0.0174135	0.0289838	0.382649	0.396348	UID1065
	S155	A0A0U1RRM4		SSPNQAVRGPAADPSSPGTSGVGPAAGAGDS	0.668638	0.676394	0.954314	NaN	NaN	NaN			___1	+	0.980503	NaN	NaN	NaN	NaN	NaN	NaN	NaN	NaN	0.0108257	0.0675257	0.351089	NaN	NaN	NaN	UID1067
ENAH	S709	A0A0U1RRM6	Protein enabled homolog	GSTIETEQKEDKGEDSEPVTSKASSTSTPEP	1.27561	0.993236	1.06059	1.11138	1.43053	0.900823	+		___1	+	1	0.36	0.2	0.99	0	0.99	0	0.86	1	0.156545	0.0870878	0.0287928	0.0517093	0.172526	0.224585	UID1071
	S368	A0A0U1RRM6		HYATVPRPLNKNSRPSSPVNTPSSQPPATKP	NaN	NaN	NaN	NaN	NaN	NaN			___1		0.746841	NaN	NaN	NaN	NaN	NaN	NaN	NaN	NaN	NaN	NaN	NaN	NaN	NaN	NaN	UID1073
	S369	A0A0U1RRM6		YATVPRPLNKNSRPSSPVNTPSSQPPATKPC	1.26411	1.59312	1.12188	0.703864	1.02661	0.926111	+		___1	+	0.996723	0.44	0.68	0.49	0	0	0.03	0	0.24	0.0768712	0.0392914	0.0886661	0.0216731	0.0633847	0.0801615	UID1074
ENAH	S740	A0A0U1RRM6	Protein enabled homolog	TRKPWERTNTMNGSKSPVISRPKSTPLSQPS	1.16607	1.21154	0.700682	0.57974	1.05581	0.880048			___1	+	1	0.45	0.68	0.51	0.43	0.99	1	0.97	0.33	0.267214	0.242218	0.301018	0.184394	0.0505363	0.0188983	UID1075
ENAH	S748	A0A0U1RRM6	Protein enabled homolog	NTMNGSKSPVISRPKSTPLSQPSANGVQTEG	0.879632	NaN	1.05536	NaN	0.538281	0.604446			___1		0.499982	NaN	NaN	NaN	NaN	NaN	NaN	NaN	NaN	NaN	NaN	0.371477	NaN	NaN	0.323459	UID1076
PAPD7	S177	A0A0X1KG68	Non-canonical poly(A) RNA polymerase PAPD7	TANGHPGPRGPAPAGSPSQHQFHPGRRKREN	0.399821	0.530684	NaN	0.783083	NaN	NaN			___1	+	0.853393	NaN	NaN	NaN	NaN	NaN	NaN	NaN	NaN	NaN	NaN	NaN	NaN	NaN	NaN	UID1077
COBLL1	S384	A0A0X1KG75	Cordon-bleu protein-like 1	ETDKSPCEAGRVRAGSLQLSSMSAGNSSLRR	NaN	NaN	NaN	NaN	0.663631	0.723671	+		___1	+	1	0.71	0.49	0.63	0	0.82	0.02	0	0.09	NaN	NaN	NaN	NaN	0.0815103	0.232503	UID1078
COBLL1	S391	A0A0X1KG75	Cordon-bleu protein-like 1	EAGRVRAGSLQLSSMSAGNSSLRRTKRKAPS	1.04246	NaN	0.456452	1.16247	1.63278	1.25889			___1		0.520419	NaN	NaN	NaN	NaN	NaN	NaN	NaN	NaN	NaN	NaN	NaN	NaN	NaN	0.281644	UID1079
COBLL1	S395	A0A0X1KG75	Cordon-bleu protein-like 1	VRAGSLQLSSMSAGNSSLRRTKRKAPSPPSK	1.22083	NaN	NaN	NaN	1.23834	1.63833			___1		0.65201	NaN	NaN	NaN	NaN	NaN	NaN	NaN	NaN	0.0552791	NaN	NaN	NaN	0.283486	NaN	UID1080
COBLL1	S396	A0A0X1KG75	Cordon-bleu protein-like 1	RAGSLQLSSMSAGNSSLRRTKRKAPSPPSKI	NaN	NaN	NaN	NaN	NaN	NaN			___1		0.614303	NaN	NaN	NaN	NaN	NaN	NaN	NaN	NaN	NaN	NaN	NaN	NaN	NaN	NaN	UID1081
COBLL1	S343	A0A0X1KG75	Cordon-bleu protein-like 1	DAPKKRRAPLPPMPASQSVPQDLAHIQERPA	NaN	NaN	NaN	NaN	NaN	NaN			___1		0.52995	NaN	NaN	NaN	NaN	NaN	NaN	NaN	NaN	NaN	NaN	NaN	NaN	NaN	NaN	UID1082
COBLL1	S951	A0A0X1KG75	Cordon-bleu protein-like 1	PKELTNKEAERDMLPSPEQTLSPLSKMPHSV	1.43883	1.25097	1.69323	3.42181	NaN	NaN	+		___1	+	0.999996	0.77	0.56	0.75	0	0.21	0.04	0	0	0.191037	0.140461	0.054449	0.121464	NaN	NaN	UID1083
COBLL1	S957	A0A0X1KG75	Cordon-bleu protein-like 1	KEAERDMLPSPEQTLSPLSKMPHSVPQPLVE	NaN	NaN	1.14851	3.53766	NaN	NaN			___1	+	0.988605	NaN	NaN	NaN	NaN	NaN	NaN	NaN	NaN	NaN	NaN	0.155553	0.42779	NaN	NaN	UID1084
COBLL1	S296	A0A0X1KG75	Cordon-bleu protein-like 1	FSFFQRSKKKRDQTASAPATPLVNKHRPTFT	0.980331	0.632853	1.43733	2.62787	0.799861	0.770271	+		___1	+	0.999988	0.12	0.04	0.03	0	0	1	0	0	0.0957176	0.063787	0.0746198	0.237727	0.057709	0.0273318	UID1085
COBLL1	S826	A0A0X1KG75	Cordon-bleu protein-like 1	ENVKETAIQTEDSAISESPEEPLPNLKPKPN	NaN	NaN	NaN	NaN	NaN	NaN			___1		0.689282	NaN	NaN	NaN	NaN	NaN	NaN	NaN	NaN	NaN	NaN	NaN	NaN	NaN	NaN	UID1086
COBLL1	S828	A0A0X1KG75	Cordon-bleu protein-like 1	VKETAIQTEDSAISESPEEPLPNLKPKPNLR	1.38189	1.12799	1.7321	3.96198	0.601078	NaN	+		___1	+	0.999971	0.06	0.06	0	0	0.84	0.39	0	0.02	0.113859	0.154464	0.092951	0.116186	NaN	NaN	UID1087
COBLL1	S1161	A0A0X1KG75	Cordon-bleu protein-like 1	NTISVNGRSRLSHSMSPDAQDGH________	NaN	NaN	NaN	NaN	NaN	NaN			___1	+	0.999995	NaN	NaN	NaN	NaN	NaN	NaN	NaN	NaN	NaN	NaN	NaN	NaN	NaN	NaN	UID1088
COBLL1	S1110	A0A0X1KG75	Cordon-bleu protein-like 1	PTPTDGPSFTVMRQSSLTFQSSDPEQMRQSL	NaN	NaN	NaN	NaN	NaN	NaN			___1	+	0.993617	NaN	NaN	NaN	NaN	NaN	NaN	NaN	NaN	NaN	NaN	NaN	NaN	NaN	NaN	UID1090
COBLL1	S366	A0A0X1KG75	Cordon-bleu protein-like 1	AHIQERPASCIVKSMSVDETDKSPCEAGRVR	1.20953	0.869416	1.23762	2.29314	NaN	NaN			___1	+	0.998383	NaN	NaN	NaN	NaN	NaN	NaN	NaN	NaN	0.0824896	0.076704	0.178746	0.195498	NaN	NaN	UID1091
COBLL1	S481	A0A0X1KG75	Cordon-bleu protein-like 1	LSEVPKVEAENISPKSQDIPFVSTDIINTLK	NaN	NaN	1.4459	3.11546	1.20088	0.654826			___1	+	1	NaN	NaN	NaN	NaN	NaN	NaN	NaN	NaN	NaN	NaN	NaN	0.236794	0.0546764	NaN	UID1092
COBLL1	S523	A0A0X1KG75	Cordon-bleu protein-like 1	GEFSQNSMEEKQETKSTDGQEPHSVVYDTSN	0.697006	0.577873	0.777103	1.76	NaN	NaN			___1	+	0.810041	NaN	NaN	NaN	NaN	NaN	NaN	NaN	NaN	NaN	0.0567819	0.0887453	0.19306	NaN	NaN	UID1093
COBLL1	S987	A0A0X1KG75	Cordon-bleu protein-like 1	EKTDDDVIGQAPAEASPPPIAPKPVTIPASQ	0.85024	1.13471	1.85296	3.43721	0.762639	0.67804	+		___1	+	1	0.1	0.47	0.01	0	0	1	0.04	0.42	0.295669	NaN	0.369494	0.253808	0.0773545	NaN	UID1094
COBLL1	S854	A0A0X1KG75	Cordon-bleu protein-like 1	KPNLRTEHQVPSSVSSPDDAMVSPLKPAPKM	NaN	NaN	NaN	NaN	0.675604	0.90683			___1	+	0.829885	NaN	NaN	NaN	NaN	NaN	NaN	NaN	NaN	NaN	NaN	NaN	NaN	NaN	NaN	UID1096
COBLL1	S861	A0A0X1KG75	Cordon-bleu protein-like 1	HQVPSSVSSPDDAMVSPLKPAPKMTRDTGTA	NaN	NaN	NaN	NaN	NaN	NaN			___1	+	0.996933	NaN	NaN	NaN	NaN	NaN	NaN	NaN	NaN	NaN	NaN	NaN	NaN	NaN	NaN	UID1097
COBLL1	S478	A0A0X1KG75	Cordon-bleu protein-like 1	KEELSEVPKVEAENISPKSQDIPFVSTDIIN	1.07051	1.073	1.55231	3.65991	1.28001	1.18871	+		___1	+	1	0.39	0.14	0.73	0	0.97	0.9	0	0.01	0.13518	0.0540675	0.0906588	0.30526	0.129085	0.0695052	UID1098
DOS	S361	A0A140LJL2	Protein Dos	RGSPKRHHFQRQRAASESTEQEEGDAPQEDF	NaN	NaN	NaN	NaN	1.3254	1.42817			___1	+	0.810568	NaN	NaN	NaN	NaN	NaN	NaN	NaN	NaN	NaN	NaN	NaN	NaN	NaN	0.0628864	UID1099
DOS	S319	A0A140LJL2	Protein Dos	AGTVLQFLTRLRRHASLDGASPYFKVKKWKL	NaN	NaN	NaN	NaN	0.952252	0.952545			___1	+	1	NaN	NaN	NaN	NaN	NaN	NaN	NaN	NaN	NaN	NaN	NaN	NaN	NaN	NaN	UID1101
DOS	S641	A0A140LJL2	Protein Dos	AGAARPARAPLRRGDSVDGPPDGRTLGGAGD	1.47037	1.30914	1.39405	1.26135	0.33883	0.777489			___1	+	1	0.45	0.95	0.22	0.36	0.79	0.27	0.37	0.15	0.152342	0.129206	0.0493174	0.107004	0.188183	0.15865	UID1105
HLA-A	S343	A0A140T9I0	HLA class I histocompatibility antigen, A-2 alpha chain;HLA class I histocompatibility antigen, A-69 alpha chain;HLA class I histocompatibility antigen, A-68 alpha chain	AAVMWRRKSSDRKGGSYSQAASSDSAQGSDV	0.782382	1.05192	0.977484	0.556644	1.04155	1.26273	+		___1	+	0.979511	0.48	0.79	0.21	0.04	1	1	0.02	1	0.261359	0.0829672	0.0322526	0.0971042	0.134065	0.180471	UID1108
HLA-A	S345	A0A140T9I0	HLA class I histocompatibility antigen, A-2 alpha chain;HLA class I histocompatibility antigen, A-69 alpha chain;HLA class I histocompatibility antigen, A-68 alpha chain	VMWRRKSSDRKGGSYSQAASSDSAQGSDVSL	NaN	NaN	NaN	NaN	NaN	NaN			___1		0.638071	NaN	NaN	NaN	NaN	NaN	NaN	NaN	NaN	NaN	NaN	NaN	NaN	NaN	NaN	UID1109
HLA-A	S350	A0A140T9I0	HLA class I histocompatibility antigen, A-2 alpha chain;HLA class I histocompatibility antigen, A-69 alpha chain;HLA class I histocompatibility antigen, A-68 alpha chain	KSSDRKGGSYSQAASSDSAQGSDVSLTACKV	0.84476	0.707085	1.15075	0.891795	NaN	NaN			___1	+	0.998574	NaN	NaN	NaN	NaN	NaN	NaN	NaN	NaN	0.231973	0.128535	0.0282037	0.012462	NaN	NaN	UID1111
HLA-A	S352	A0A140T9I0	HLA class I histocompatibility antigen, A-2 alpha chain;HLA class I histocompatibility antigen, A-69 alpha chain;HLA class I histocompatibility antigen, A-68 alpha chain	SDRKGGSYSQAASSDSAQGSDVSLTACKV__	1.11959	0.949257	0.966262	0.565389	0.92926	0.845365	+	+	___1	+	0.999999	0.03	0.55	0	0	0.46	0.19	0	0.98	0.0432202	0.0745991	0.0385779	0.0356121	0.00359043	0.0312423	UID1112
HLA-A	S356	A0A140T9I0	HLA class I histocompatibility antigen, A-2 alpha chain;HLA class I histocompatibility antigen, A-69 alpha chain;HLA class I histocompatibility antigen, A-68 alpha chain	GGSYSQAASSDSAQGSDVSLTACKV______	1.03403	1.12686	0.96566	0.733331	1.22063	1.10254	+		___1	+	0.999996	0.39	0.14	0.51	0	0.34	0.82	0	0.98	0.0448091	0.0727206	0.0557692	0.0471726	0.0983779	0.141379	UID1113
HLA-A	S359	A0A140T9I0	HLA class I histocompatibility antigen, A-2 alpha chain;HLA class I histocompatibility antigen, A-69 alpha chain;HLA class I histocompatibility antigen, A-68 alpha chain	YSQAASSDSAQGSDVSLTACKV_________	0.803533	1.16417	0.999923	NaN	1.27245	1.35858			___1	+	0.997462	NaN	NaN	NaN	NaN	NaN	NaN	NaN	NaN	0.0453832	0.601819	NaN	NaN	0.29298	NaN	UID1114
FTO	S256	A0A1B0GTC3	Alpha-ketoglutarate-dependent dioxygenase FTO	AVAVYSYSCEGPEEESEDDSHLEGRDPDIWH	1.23956	1.46003	0.974693	0.829653	1.15762	1.07296	+		___1	+	1	0.42	0.17	0.82	0	0	0.03	0	1	0.0584467	0.062366	0.0596212	0.044857	0.163809	0.0209652	UID1115
ADSL	S9	P30566	Adenylosuccinate lyase	_______MAAGGDHGSPDSYRSPLASRYASP	0.942627	0.97752	0.986317	1.10897	0.999383	0.948408			___1	+	0.999893	0.21	0.99	0.09	0.28	0.94	0.49	0.59	0.98	0.0352004	0.0362349	0.0188995	0.124332	0.0365673	0.0688516	UID1117
	S634	A0A1B0GTL5		NSPSPAPSLPSASRASPTPLASPGKALPEWD	NaN	NaN	NaN	NaN	0.670865	0.515702			___1	+	0.999571	NaN	NaN	NaN	NaN	NaN	NaN	NaN	NaN	NaN	NaN	NaN	NaN	0.0396361	0.0249938	UID1118
	S640	A0A1B0GTL5		PSLPSASRASPTPLASPGKALPEWDNTFNVF	0.95918	1.36899	0.940231	2.11938	0.897836	0.786064			___1	+	1	NaN	NaN	NaN	NaN	NaN	NaN	NaN	NaN	0.033114	0.0917179	0.0379361	0.220329	NaN	NaN	UID1119
RAB11FIP5	S188	A0A1B0GTL5	Rab11 family-interacting protein 5	LSASMFDLSMKDKPRSPFSKIRDKMKGKKKY	0.856903	1.05876	0.749704	0.743846	0.714757	0.566083			___1	+	0.999488	0.06	0.12	0.01	0.12	1	0.81	0.12	0.15	0.0619472	0.0666988	0.0698859	0.0659877	0.0925717	0.060375	UID1120
RAB11FIP5	S191	A0A1B0GTL5	Rab11 family-interacting protein 5	SMFDLSMKDKPRSPFSKIRDKMKGKKKYDLE	1.16742	NaN	NaN	NaN	0.779271	0.579179			___1	+	0.818791	NaN	NaN	NaN	NaN	NaN	NaN	NaN	NaN	NaN	NaN	NaN	NaN	0.0316042	0.0791924	UID1121
	S1079	A0A1B0GTL5		NPFLFQGSRDPPSLSSASPPGSRESSIHSGP	NaN	0.665127	NaN	NaN	NaN	NaN			___1		0.741897	NaN	NaN	NaN	NaN	NaN	NaN	NaN	NaN	NaN	NaN	NaN	NaN	NaN	NaN	UID1122
	S1081	A0A1B0GTL5		FLFQGSRDPPSLSSASPPGSRESSIHSGPEE	0.688363	0.761378	0.613018	0.878707	NaN	NaN			___1	+	0.879524	NaN	NaN	NaN	NaN	NaN	NaN	NaN	NaN	0.0813893	0.230242	0.122522	0.139825	NaN	NaN	UID1123
RAB11FIP5	S296	A0A1B0GTL5	Rab11 family-interacting protein 5	RSSWLSTEGGRDSAQSPKLFTHKRTYSDEAN	NaN	NaN	NaN	NaN	0.693141	0.656139			___1	+	1	NaN	NaN	NaN	NaN	NaN	NaN	NaN	NaN	NaN	NaN	NaN	NaN	0.347627	0.595595	UID1124
	S866	A0A1B0GTL5		FRGESDEPAPQVQPESPETVSPKGSEGLPPP	0.716827	0.721365	0.830748	1.04984	0.987453	0.802504	+		___1	+	0.999496	0.24	1	0.09	0.03	0.05	0.08	0.92	0.59	0.0460887	0.0378968	0.114006	0.0451167	0.0381591	0.0611643	UID1127
RAB11FIP5	S494	A0A1B0GTL5	Rab11 family-interacting protein 5	RRSSLGEKGGPILGASPHHSSSGEEKAKSSW	0.864867	1.97917	2.13799	2.75363	1.0298	0.598377	+		___1	+	0.993403	0.7	1	0.52	0.02	0.17	0.95	0.02	0.11	0.382808	0.139708	0.195418	0.257397	0.310608	0.0437125	UID1129
	S938	A0A1B0GTL5		VGLSNRGPETEGEDASPSALVVGPPETKEEG	0.756718	0.808912	0.963488	1.08647	1.2296	0.883521		+	___1	+	0.999622	0.04	0.01	0.99	0.42	1	0.75	0.6	0.95	0.049655	0.167303	0.099902	0.115391	0.127137	0.0553449	UID1130
RAB11FIP5	S207	A0A1B0GTL5	Rab11 family-interacting protein 5	KIRDKMKGKKKYDLESASAILPSSAIEDPDL	1.88989	1.23479	1.11001	1.32027	NaN	NaN			___1	+	0.819329	NaN	NaN	NaN	NaN	NaN	NaN	NaN	NaN	NaN	NaN	NaN	0.2111	NaN	NaN	UID1135
RAB11FIP5	S209	A0A1B0GTL5	Rab11 family-interacting protein 5	RDKMKGKKKYDLESASAILPSSAIEDPDLGS	0.850589	0.992492	1.11375	NaN	NaN	0.333105			___1	+	0.871275	NaN	NaN	NaN	NaN	NaN	NaN	NaN	NaN	NaN	0.0273014	0.145202	NaN	NaN	NaN	UID1136
	S911	A0A1B0GTL5		QPSTPPPKPPRLFTPSRSQEEEEEKAAVGLS	NaN	NaN	NaN	NaN	NaN	NaN			___1	+	0.758487	NaN	NaN	NaN	NaN	NaN	NaN	NaN	NaN	NaN	NaN	NaN	NaN	NaN	NaN	UID1137
	S913	A0A1B0GTL5		STPPPKPPRLFTPSRSQEEEEEKAAVGLSNR	NaN	NaN	NaN	NaN	0.886727	0.901475			___1	+	0.795432	NaN	NaN	NaN	NaN	NaN	NaN	NaN	NaN	NaN	NaN	NaN	NaN	NaN	NaN	UID1138
RAB11FIP5	S176	A0A1B0GTL5	Rab11 family-interacting protein 5	EIEVTIQFTRNNLSASMFDLSMKDKPRSPFS	1.33708	1.44972	1.00994	1.1387	0.696627	0.494696		+	___1	+	0.999892	0.02	0.02	0	0.57	0.35	0.66	0.83	1	0.165467	0.150073	0.114662	0.0571304	0.0361882	0.0191623	UID1139
RAB11FIP5	S1209	A0A1B0GTL5	Rab11 family-interacting protein 5	SPHPVKPLSAAPVEGSPDRKQSRSSLSIALS	1.03287	1.05538	0.87785	0.972166	0.898751	0.78755			___1	+	1	0.08	0.16	0.01	0.18	0.61	0.63	1	0.45	0.0596852	0.0669629	0.0478078	0.0874486	0.0441407	0.030255	UID1140
RAB11FIP5	S307	A0A1B0GTL5	Rab11 family-interacting protein 5	DSAQSPKLFTHKRTYSDEANQMRVAPPRALL	0.763928	0.815689	0.863765	1.0301	0.828737	0.808199			___1	+	1	0.43	0.17	0.48	0.04	0.07	0.06	0.96	0.37	0.0293044	0.059458	0.0452658	0.0994097	0.0549752	0.1294	UID1141
RAB11FIP5	S395	A0A1B0GTL5	Rab11 family-interacting protein 5	PRSTDDTWPRGSRSNSSSEAVLGQEELSAQA	NaN	0.781554	1.14868	1.7155	0.548651	NaN			___1	+	0.862622	NaN	NaN	NaN	NaN	NaN	NaN	NaN	NaN	NaN	NaN	NaN	0.275691	NaN	NaN	UID1143
PXN	S83	P49023	Paxillin	QWQPSSSRFIHQQPQSSSPVYGSSAKTSSVS	NaN	NaN	NaN	NaN	NaN	NaN			___1		0.658823	NaN	NaN	NaN	NaN	NaN	NaN	NaN	NaN	NaN	NaN	NaN	NaN	NaN	NaN	UID1157
PXN	S84	P49023	Paxillin	WQPSSSRFIHQQPQSSSPVYGSSAKTSSVSN	NaN	NaN	NaN	NaN	NaN	NaN			___1		0.669923	NaN	NaN	NaN	NaN	NaN	NaN	NaN	NaN	NaN	NaN	NaN	NaN	NaN	NaN	UID1158
PXN	S85	P49023	Paxillin	QPSSSRFIHQQPQSSSPVYGSSAKTSSVSNP	0.89018	0.899832	1.03142	1.27109	0.899941	0.790084			___1	+	0.985438	0.06	0.25	0	0.05	0.42	0.9	0.22	0.54	0.0276945	0.0542313	0.11696	0.082108	0.0258629	0.0529493	UID1159
PXN	S243	P49023	Paxillin	VPSPVPAITVNQGEMSSPQRVTSTQQQTRIS	0.408037	0.500601	1.14625	1.17077	1.44157	1.45418			___1		0.623084	NaN	NaN	NaN	NaN	NaN	NaN	NaN	NaN	NaN	0.0519255	NaN	0.018304	NaN	NaN	UID1162
PXN	S244	P49023	Paxillin	PSPVPAITVNQGEMSSPQRVTSTQQQTRISA	0.797167	0.952452	0.875329	2.13733	NaN	NaN			___1	+	0.926002	NaN	NaN	NaN	NaN	NaN	NaN	NaN	NaN	NaN	NaN	0.0506304	0.180548	NaN	NaN	UID1163
PXN	S258	P49023	Paxillin	SSPQRVTSTQQQTRISASSATRELDELMASL	0.955734	0.939059	1.28212	0.767663	0.915507	1.06752	+		___1	+	0.999995	0.79	0.61	0.73	0	0.03	0.6	0	0	0.0354564	0.108156	0.0379354	0.0212883	0.243651	0.299125	UID1164
PXN	S340	P49023	Paxillin	GGPPKPGSQLDSMLGSLQSDLNKLGVATVAK	1.26589	0.986237	1.16687	0.744011	0.841271	0.883491	+		___1	+	1	0.39	0.15	0.73	0	0.98	0.04	0.01	0.21	0.0468948	0.0470118	0.0640719	0.0245516	0.042788	0.0703118	UID1166
PXN	S137	P49023	Paxillin	NKQKSAEPSPTVMSTSLGSNLSELDRLLLEL	0.849576	0.561017	0.968594	1.25991	0.678684	0.67882	+	+	___1	+	0.980859	0.03	0	0	0	0	0.55	0	1	0.0440105	0.0376221	0.090118	0.171872	0.0307633	0.0336292	UID1170
PXN	S302	P49023	Paxillin	GERCWAAGWPRDGGRSSPGGQDEGGFMAQGK	0.72885	0.470174	0.874898	0.757401	1.14817	0.905732	+		___1		0.721232	0.26	0.8	0.18	0	0	0.03	0.04	0.99	0.0446493	0.0256372	0.0429506	0.0707664	0.0907688	0.0795343	UID1171
PXN	S303	P49023	Paxillin	ERCWAAGWPRDGGRSSPGGQDEGGFMAQGKT	0.707055	0.433316	0.848736	0.722614	1.14817	0.849487	+		___1	+	0.858702	0.15	0.79	0.08	0	0	0	0	0.38	0.0433141	0.0347793	0.0416663	0.048813	0.0907688	0.0744831	UID1172
PXN	S321	P49023	Paxillin	GQDEGGFMAQGKTGSSSPPGGPPKPGSQLDS	1.00581	NaN	NaN	NaN	NaN	NaN			___1	+	0.836178	NaN	NaN	NaN	NaN	NaN	NaN	NaN	NaN	NaN	NaN	NaN	NaN	NaN	NaN	UID1173
PXN	S322	P49023	Paxillin	QDEGGFMAQGKTGSSSPPGGPPKPGSQLDSM	1.11914	0.891531	1.28399	1.42306	0.86364	0.900184			___1	+	0.975986	0.58	0.3	0.69	0.17	0.18	0.15	0.05	0.08	0.101552	0.113477	0.115668	0.194945	0.0720422	0.0706565	UID1174
PXN	S106	P49023	Paxillin	SAKTSSVSNPQDSVGSPCSRVGEEEHVYSFP	0.763617	0.762282	1.22066	1.74023	0.993269	0.852267	+		___1	+	0.975227	0.88	0.98	0.86	0	0.08	0.11	0	0.53	0.0488295	0.0751661	0.0881063	0.0663405	0.0760264	0.0389651	UID1175
PXN	S119	P49023	Paxillin	VGSPCSRVGEEEHVYSFPNKQKSAEPSPTVM	1.18883	0.964412	1.26832	0.867666	1.0395	1.08934			___1	+	0.871366	0.96	1	0.93	0.03	0.79	0.39	0.36	0.17	0.0240365	0.136186	0.135699	0.0401068	0.0720634	0.0495204	UID1176
PXN	S250	P49023	Paxillin	ITVNQGEMSSPQRVTSTQQQTRISASSATRE	1.30025	0.800926	0.974252	0.369167	1.14659	1.16327			___1	+	0.924195	0.77	0.99	0.66	0.69	0.84	1	0.52	0.71	1.89841	1.51468	0.125275	1.30826	0.162148	0.311468	UID1177
TNRC6C	S1218	A0A1B0GU24	Trinucleotide repeat-containing gene 6C protein	AAKPLGCRPPISKESSVDRPTFLDKLTLSFS	1.09267	1.03976	1.48558	1.78123	2.19688	2.24228			___1	+	0.976314	NaN	NaN	NaN	NaN	NaN	NaN	NaN	NaN	NaN	NaN	NaN	0.72218	NaN	NaN	UID1178
	S1241	A0A1B0GUI1		YKTVVHALSKPKANVSPQRQNRMPPEAPLRD	NaN	NaN	NaN	NaN	1.04804	1.03237			___1	+	1	NaN	NaN	NaN	NaN	NaN	NaN	NaN	NaN	NaN	NaN	NaN	NaN	NaN	NaN	UID1179
RALGAPA1	S773	A0A1B0GUI1	Ral GTPase-activating protein subunit alpha-1	DDAQILPRSTRVRHFSQSEETGNEVFGALNE	1.02443	0.962896	0.838609	0.558081	0.974148	1.07266	+		___1	+	0.995535	0.67	0.64	0.91	0	0.88	1	0	0.58	0.0643827	0.066296	0.0778095	0.002202	0.0562227	0.0693505	UID1180
RALGAPA1	S1319	A0A1B0GUI1	Ral GTPase-activating protein subunit alpha-1	ERLRSGNASTMTRRGSSPGSLEIPKDLPDIL	1.18013	1.20305	0.703989	0.792389	0.945002	0.990392	+		___1	+	0.999672	0.59	0.99	0.43	0	0.12	0.33	0.32	0.03	0.0850539	0.13046	0.0434467	0.073404	0.161129	0.227186	UID1181
RALGAPA1	S797	A0A1B0GUI1	Ral GTPase-activating protein subunit alpha-1	VFGALNEEQPLPRSSSTSDILEPFTVERAKG	0.967352	0.939764	0.839462	0.728272	0.883879	0.967497	+		___1	+	0.954518	0.48	0.25	0.95	0.02	0	1	0.56	0.93	0.0391524	NaN	0.0331139	0.0596714	0.182899	0.0789235	UID1186
CDKL5	S497	A0A1B0GUM4	Cyclin-dependent kinase-like 5	YRTKAKSHGALSDSKSVSNLSEARAQIAEPS	NaN	NaN	NaN	NaN	0.613789	0.653068			___1	+	0.992146	NaN	NaN	NaN	NaN	NaN	NaN	NaN	NaN	NaN	NaN	NaN	NaN	NaN	NaN	UID1192
CDKL5	S720	A0A1B0GUM4	Cyclin-dependent kinase-like 5	NDPVPRRVGSFYRVPSPRPDNSFHENNVSTR	1.14095	0.908088	0.872289	0.882109	0.790017	0.601505			___1	+	0.999955	0.28	0.26	0.08	0.41	0.93	0.69	1	0.66	0.157438	0.0815763	0.0514021	0.0563291	0.131493	0.124185	UID1193
PLEKHA6	S966	A0A1B0GUN5	Pleckstrin homology domain-containing family A member 6	RMRRHQSGSMREKRRSLQLPASPAPDPSPRP	NaN	NaN	NaN	NaN	0.567759	1.13027			___1	+	0.999999	NaN	NaN	NaN	NaN	NaN	NaN	NaN	NaN	NaN	NaN	NaN	NaN	0.213126	0.119595	UID1194
PLEKHA6	S901	A0A1B0GUN5	Pleckstrin homology domain-containing family A member 6	QAALNKVGVVPPRTKSPTDDEVTPSAVVRRN	0.996828	0.945246	1.19771	1.05205	0.923309	0.734671	+		___1	+	0.997168	0.2	0.66	0.05	0.01	1	0.99	0	0.97	0.170791	0.0696166	0.0668112	NaN	0.0304862	0.019479	UID1195
EFR3A	S247	A0A1B0GUZ7	Protein EFR3 homolog A	MQKIEEVDSRIGPPSSPSATDKEENPAVLAE	0.819789	0.949592	1.34824	1.12106	NaN	NaN			___1	+	0.965779	NaN	NaN	NaN	NaN	NaN	NaN	NaN	NaN	NaN	0.0599418	NaN	0.0379792	NaN	NaN	UID1203
EFR3A	S249	A0A1B0GUZ7	Protein EFR3 homolog A	KIEEVDSRIGPPSSPSATDKEENPAVLAENC	NaN	NaN	NaN	NaN	NaN	NaN			___1	+	0.802997	NaN	NaN	NaN	NaN	NaN	NaN	NaN	NaN	NaN	NaN	NaN	NaN	NaN	NaN	UID1204
EFR3A	S721	A0A1B0GUZ7	Protein EFR3 homolog A	LSVPYVPQVTDEDRLSRRKSIVDTVSIQVDI	1.12031	1.13897	0.948136	0.733131	0.70857	0.70053		+	___1	+	0.999999	0.02	0.01	0	0.03	0.5	0.56	0.1	0.97	0.0167242	0.0694826	0.0710295	0.0486393	0.0447872	0.0631617	UID1205
EFR3A	S449	A0A1B0GUZ7	Protein EFR3 homolog A	GKVPVFGTSTHTLDISQLGDLGTRRIQIMLL	0.959378	1.00514	1.01181	1.19439	1.1003	1.02088			___1	+	0.999265	0.65	0.41	0.94	0.38	0.99	1	0.17	0.91	0.0723139	0.258927	0.0413029	0.114765	0.0660237	0.0261438	UID1206
ZEB2	S1122	O60315	Zinc finger E-box-binding homeobox 2	LMNRAYLQSITPQGYSDSEERESMPRDGESE	1.13012	2.48272	1.29045	1.07539	NaN	NaN			___1	+	0.97161	NaN	NaN	NaN	NaN	NaN	NaN	NaN	NaN	0.0617202	0.206727	0.0977798	0.268861	NaN	NaN	UID1207
ZEB2	S1167	O60315	Zinc finger E-box-binding homeobox 2	GRQDGDEEFEEEEEESENKSMDTDPETIRDE	NaN	NaN	NaN	NaN	1.22392	0.921816			___1	+	1	NaN	NaN	NaN	NaN	NaN	NaN	NaN	NaN	NaN	NaN	NaN	NaN	0.128739	0.0962385	UID1213
	S308	A0A1B0GV45		SYKPVPFQRSSLEPDSEEDDRKSIQSARSAQ	1.94272	NaN	2.23973	2.12	0.735774	0.810448			___1	+	1	NaN	NaN	NaN	NaN	NaN	NaN	NaN	NaN	0.0230801	NaN	NaN	NaN	0.0797152	NaN	UID1220
	S463	A0A1B0GV45		KEVDSLMMRYLYRPESD______________	0.985705	0.948511	1.00913	1.19179	0.918636	0.807728			___1	+	1	NaN	NaN	NaN	NaN	NaN	NaN	NaN	NaN	0.041827	0.0333558	0.0207151	0.18964	0.0807041	0.0590882	UID1221
KIF21A	S1190	A0A1B0GV47	Kinesin-like protein KIF21A	MNTETSGTSAREKELSPPPGLPSKIGSISRQ	0.931925	0.858259	1.01059	0.963561	0.644093	0.755124			___1	+	1	1	1	1	0.83	0.69	0.65	0.91	0.99	0.167206	0.255742	0.0912896	0.0884011	0.199258	0.222247	UID1222
ENTHD2	S424	A0A1B0GV70	AP-4 complex accessory subunit tepsin	ATKILRHFEASCGQLSPARGTSAEPGPTAAL	14.4404	42.822	36.6896	24.9768	NaN	NaN			___1	+	0.994632	NaN	NaN	NaN	NaN	NaN	NaN	NaN	NaN	12.6934	0.780703	14.7507	14.5765	NaN	NaN	UID1229
FAM193A	S584	A0A1B0GVL4	Protein FAM193A	PRLILTDSGSAPTFCSDDEDVAPLSAKFADI	0.849173	0.868817	0.861317	0.807627	0.673629	0.704143			___1	+	0.999962	0.52	0.37	0.29	0.3	0.13	0.26	0.26	0.15	0.0771898	0.0835287	0.0914125	0.142858	0.124997	0.1242	UID1230
FAM193A	S1435	A0A1B0GVL4	Protein FAM193A	SPGEHQQNSKLVLAESPQPKGKNKKNKKKKG	1.092	1.07927	1.09605	1.41227	1.26004	1.02303	+		___1	+	1	0.61	0.47	0.98	0.01	0.31	0.46	0	0.38	0.0563681	0.0831056	0.047983	0.0484394	0.0342901	0.114306	UID1231
FAM193A	S1276	A0A1B0GVL4	Protein FAM193A	NGSLEQTEEPETSSHSPSRHMNHSEPRPGLG	NaN	NaN	NaN	NaN	NaN	NaN			___1		0.703951	NaN	NaN	NaN	NaN	NaN	NaN	NaN	NaN	NaN	NaN	NaN	NaN	NaN	NaN	UID1235
FAM193A	S1278	A0A1B0GVL4	Protein FAM193A	SLEQTEEPETSSHSPSRHMNHSEPRPGLGAD	0.943016	NaN	NaN	NaN	NaN	NaN			___1		0.54225	NaN	NaN	NaN	NaN	NaN	NaN	NaN	NaN	NaN	NaN	NaN	NaN	NaN	NaN	UID1236
	S46	A0A1B0GW05		SDVGAGEPGPERAPLSPGRKGAAGRKGPRAE	0.821673	0.985211	0.852467	0.934046	0.933188	0.765944			___1	+	1	0.35	0.73	0.12	0.86	0.89	0.95	1	0.73	0.197491	0.144396	0.042844	0.174809	0.108275	0.0655428	UID1239
	S25	A0A1B0GW05		REAAPKPPQPPRASQSPLRGASDVGAGEPGP	1.01056	0.760742	0.778863	0.838587	0.753751	0.425795			___1	+	1	0.29	0.93	0.1	0.11	0.2	0.95	0.21	0.28	0.0873285	0.0937051	0.0521073	0.127559	0.0272612	0.217517	UID1240
ING5	S118	E9PEN0	Inhibitor of growth protein 5	DLARFEADLKDKMEGSDFESSGGRGLKSKSV	0.811667	0.824888	0.741439	0.770321	1.38851	1.41459			___1	+	1	0.09	0.03	0.02	0.51	0.5	0.62	0.25	0.32	0.0239621	0.076322	0.0772182	0.0461838	0.124477	0.0534367	UID1241
SASH1	S248	O94885	SAM and SH3 domain-containing protein 1	___________SREQSDDETEESVKFKRLHK;YPTFDGSSNCNSREQSDDETEESVKFKRLHK	0.997367	1.53638	0.904958	0.566022	1.08377	0.88919	+		___1	+	0.999991	0.36	0.76	0.12	0	0.03	0.96	0	0.7	0.114994	0.10644	0.056545	0.060082	0.0980389	0.105163	UID1242
SASH1	S407	O94885	SAM and SH3 domain-containing protein 1	EMKKGLGSLSHGRTCSFGGFDLTNRSLHVGS;TKRVLLRIHQKSRTCSFGGFDLTNRSLHVGS	1.34442	1.64288	1.27839	0.795232	0.929703	0.923596			___1	+	0.999993	0.35	0.28	0.13	0.03	0.05	0.36	0.67	0.26	0.111659	0.164313	0.138818	0.0389096	0.0936425	0.0664464	UID1243
KAZN	S440	A0A1B0GWK2	Kazrin	INSPRHRTHSLCNGDSPGPVQKNLHNPIVQS	NaN	NaN	NaN	NaN	NaN	NaN			___1	+	1	NaN	NaN	NaN	NaN	NaN	NaN	NaN	NaN	NaN	NaN	NaN	NaN	NaN	NaN	UID1245
UBE2E3	S8	R4GND1	Ubiquitin-conjugating enzyme E2 E3	________MSSDRQRSDDESPSTSSGSSDAD	0.969673	0.945514	1.15215	0.858081	1.06349	0.848522			___1	+	1	0.14	0.69	0.09	0.48	0.84	0.96	0.63	0.86	0.0919676	0.0733459	0.106198	0.0215993	0.0499868	0.0644647	UID1246
UBE2E3	S12	R4GND1	Ubiquitin-conjugating enzyme E2 E3	____MSSDRQRSDDESPSTSSGSSDADQRDP	NaN	NaN	NaN	NaN	NaN	NaN			___1	+	0.938227	NaN	NaN	NaN	NaN	NaN	NaN	NaN	NaN	NaN	NaN	NaN	NaN	NaN	NaN	UID1247
RAB34	S13	A0A1C7CYW6	Ras-related protein Rab-34, isoform NARR	___MVGQPQPRDDVGSPRPRVIVGTIRPRVI	0.689256	0.552841	1.27459	1.44174	1.67281	1.24273	+	+	___1	+	1	0.04	0	0.04	0	0	0.14	0.1	0.26	0.137114	0.0490685	0.0838003	0.213693	0.0907933	0.153504	UID1253
ELMSAN1	S461	A0A1C7CYX1	ELM2 and SANT domain-containing protein 1	LRGGVIQSTRRRRRASQEANLLTLAQKAVEL	0.935068	0.775201	0.953585	0.682317	1.15695	1.2619	+		___1	+	1	0.23	0.15	0.06	0.02	0.06	0.99	0.01	1	0.0273731	0.0516098	0.031157	0.0769924	0.0764561	0.11385	UID1254
ELMSAN1	S923	A0A1C7CYX1	ELM2 and SANT domain-containing protein 1	KTSQKFPRVPLPRRESPSEERLEPKREVKEP	8.24095	NaN	8.51102	NaN	2.87904	4.09412			___1	+	0.999943	NaN	NaN	NaN	NaN	NaN	NaN	NaN	NaN	NaN	NaN	NaN	NaN	1.28752	1.03497	UID1255
ELMSAN1	S996	A0A1C7CYX1	ELM2 and SANT domain-containing protein 1	SDILILRSHESNAPGSAGGQASEKPREGTGK	1.02013	1.16652	1.09144	0.950197	1.20476	0.867728			___1	+	0.999793	0.21	0.98	0.09	0.63	0.78	0.92	1	0.89	0.115002	0.0836421	NaN	0.427046	0.0499766	0.137372	UID1257
DPYSL2	S642	A0A1C7CYX9	Dihydropyrimidinase-related protein 2	SPAKQQAPPVRNLHQSGFSLSGAQIDDNIPR	1.14552	1.0065	1.20252	1.57186	0.747948	0.570481			___1	+	0.980621	0.09	0.19	0.01	0.09	1	0.14	0.69	0.9	NaN	0.129416	0.247134	0.331257	0.074934	0.121728	UID1260
DPYSL2	S645	A0A1C7CYX9	Dihydropyrimidinase-related protein 2	KQQAPPVRNLHQSGFSLSGAQIDDNIPRRTT	NaN	NaN	NaN	NaN	NaN	0.580621			___1	+	0.924687	NaN	NaN	NaN	NaN	NaN	NaN	NaN	NaN	NaN	NaN	NaN	NaN	NaN	0.0514337	UID1261
DPYSL2	S647	A0A1C7CYX9	Dihydropyrimidinase-related protein 2	QAPPVRNLHQSGFSLSGAQIDDNIPRRTTQR	1.47103	NaN	1.09981	NaN	NaN	NaN			___1	+	0.991975	NaN	NaN	NaN	NaN	NaN	NaN	NaN	NaN	NaN	NaN	0.164296	NaN	NaN	NaN	UID1262
DPYSL2	S622	A0A1C7CYX9	Dihydropyrimidinase-related protein 2	PVCEVSVTPKTVTPASSAKTSPAKQQAPPVR	NaN	NaN	NaN	NaN	NaN	NaN			___1		0.733306	NaN	NaN	NaN	NaN	NaN	NaN	NaN	NaN	NaN	NaN	NaN	NaN	NaN	NaN	UID1263
DPYSL2	S623	A0A1C7CYX9	Dihydropyrimidinase-related protein 2	VCEVSVTPKTVTPASSAKTSPAKQQAPPVRN	NaN	NaN	NaN	NaN	1.17048	0.57457			___1	+	0.997237	NaN	NaN	NaN	NaN	NaN	NaN	NaN	NaN	NaN	NaN	NaN	NaN	0.511453	0.0286395	UID1264
ARPC1B	S642	A0A1W2PNV4	Actin-related protein 2/3 complex subunit 1B	GLTARERFQNLDKKASSEGGTAAGAGLDSLH	NaN	0.717365	1.94552	1.17908	NaN	NaN			___1		0.607396	NaN	NaN	NaN	NaN	NaN	NaN	NaN	NaN	NaN	0.258902	NaN	0.138346	NaN	NaN	UID1266
JMJD1C	S470	A0A1W2PNZ9	Probable JmjC domain-containing histone demethylation protein 2C	KSSPSPEVVKPKITHSPDSVKSKATYVNSQA	0.615925	0.538441	0.780862	1.07573	1.3084	1.0801	+		___1	+	0.999974	0.92	0.91	0.98	0	0	0	0.91	0.43	0.0289904	0.0461367	0.117847	0.0820535	0.0747117	0.044919	UID1268
JMJD1C	S135	A0A1W2PNZ9	Probable JmjC domain-containing histone demethylation protein 2C	QQQQQRSIRPNKRKGSDSSIPDEEKMKEEKY	NaN	NaN	NaN	NaN	0.984263	0.963486			___1	+	1	NaN	NaN	NaN	NaN	NaN	NaN	NaN	NaN	NaN	NaN	NaN	NaN	NaN	0.053745	UID1269
JMJD1C	S1003	A0A1W2PNZ9	Probable JmjC domain-containing histone demethylation protein 2C	QIASHSVTTFRNDCRSPTHLTVSSTNTLRSM	0.841857	NaN	NaN	NaN	1.10435	0.700307			___1	+	0.825571	NaN	NaN	NaN	NaN	NaN	NaN	NaN	NaN	NaN	NaN	NaN	NaN	NaN	0.0555701	UID1272
JMJD1C	S196	A0A1W2PNZ9	Probable JmjC domain-containing histone demethylation protein 2C	NMKRLRTDNVSDFSESSDSENSNKRIIDNSS	NaN	NaN	0.263286	0.741918	1.23936	1.02573			___1		0.624417	NaN	NaN	NaN	NaN	NaN	NaN	NaN	NaN	NaN	NaN	NaN	NaN	NaN	NaN	UID1275
JMJD1C	S197	A0A1W2PNZ9	Probable JmjC domain-containing histone demethylation protein 2C	MKRLRTDNVSDFSESSDSENSNKRIIDNSSE	0.749017	1.04449	NaN	NaN	NaN	NaN			___1		0.706757	NaN	NaN	NaN	NaN	NaN	NaN	NaN	NaN	NaN	NaN	NaN	NaN	NaN	NaN	UID1276
JMJD1C	S1871	A0A1W2PNZ9	Probable JmjC domain-containing histone demethylation protein 2C	EEREQDNSESPNGRTSPLVSQNNEQGSTLRD	0.798	0.74781	0.922889	0.84581	1.05621	0.897369			___1	+	0.791849	0.4	0.71	0.4	0.07	0.02	0.13	0.71	0.87	0.0647917	0.0363255	0.0441282	0.0639455	0.0939366	0.134219	UID1277
CRBN	S25	A0A1W2PPJ5	Protein cereblon	AAHNMGNHLPLLPAESEEEDEMEVEDQDSKE	2.56073	2.31357	3.13352	NaN	NaN	NaN			___1	+	1	NaN	NaN	NaN	NaN	NaN	NaN	NaN	NaN	NaN	NaN	NaN	NaN	NaN	NaN	UID1278
STRADA	S326	Q7RTN6	STE20-related kinase adapter protein alpha	TMSPSRSVANSGLSDSLTTSTPRPSNGDSPS	NaN	NaN	NaN	NaN	1.15669	0.615306			___1	+	0.97848	NaN	NaN	NaN	NaN	NaN	NaN	NaN	NaN	NaN	NaN	NaN	NaN	NaN	0.0997213	UID1279
STRADA	S46	Q7RTN6	STE20-related kinase adapter protein alpha	GEQPPGDTRRKTNDASSESIASFSKQEVMSS	NaN	NaN	NaN	NaN	NaN	NaN			___1	+	0.975299	NaN	NaN	NaN	NaN	NaN	NaN	NaN	NaN	NaN	NaN	NaN	NaN	NaN	NaN	UID1280
MPRIP	S289	Q6WCQ1	Myosin phosphatase Rho-interacting protein	KQDLKAEEQQLPPPLSPPSPSTPNHRRSQVI;KQDLKAEEQQLPPPLSPPSPSTPNHRYSCPE	0.741043	NaN	NaN	NaN	1.03292	0.778047			___1	+	0.99998	NaN	NaN	NaN	NaN	NaN	NaN	NaN	NaN	NaN	NaN	NaN	NaN	0.0657853	0.154561	UID1283
MPRIP	S292	Q6WCQ1	Myosin phosphatase Rho-interacting protein	LKAEEQQLPPPLSPPSPSTPNHRRSQVIEKF;LKAEEQQLPPPLSPPSPSTPNHRYSCPESPS	NaN	NaN	NaN	NaN	1.18349	0.904862			___1	+	0.938954	NaN	NaN	NaN	NaN	NaN	NaN	NaN	NaN	NaN	NaN	NaN	NaN	0.275754	0.0957781	UID1284
	S195	A0A1W2PPU9		FQVERRRLERRTRARSPGREEVARLFGNERR	1.10368	1.06298	1.0526	1.02047	1.03904	0.997736			___1	+	1	0.93	0.99	0.85	0.82	0.93	0.71	0.98	1	0.199385	0.0477861	0.0908471	0.114793	0.0799323	0.0666327	UID1286
MPRIP	S362	Q6WCQ1	Myosin phosphatase Rho-interacting protein	FTNEAPPAPLPDASASPLSPHRRAKSLDRRS	NaN	NaN	NaN	NaN	NaN	NaN			___1	+	0.953187	NaN	NaN	NaN	NaN	NaN	NaN	NaN	NaN	NaN	NaN	NaN	NaN	NaN	NaN	UID1288
MPRIP	S365	Q6WCQ1	Myosin phosphatase Rho-interacting protein	EAPPAPLPDASASPLSPHRRAKSLDRRSTEP	1.16881	1.20458	0.967299	0.831433	1.00993	1.03567			___1	+	0.999597	0.67	0.7	0.86	0.35	0.92	0.78	0.57	0.95	0.126747	0.0328306	0.0987389	0.180765	0.106369	0.0630648	UID1289
MPRIP	S218	Q6WCQ1	Myosin phosphatase Rho-interacting protein	_____XRTKDQPDGSSLSPAQSPSQSQPPAA;LWQEEMRTKDQPDGSSLSPAQSPSQSQPPAA	NaN	NaN	NaN	NaN	1.27275	0.537069			___1	+	0.890733	NaN	NaN	NaN	NaN	NaN	NaN	NaN	NaN	NaN	NaN	NaN	NaN	0.128334	0.382759	UID1291
MPRIP	S220	Q6WCQ1	Myosin phosphatase Rho-interacting protein	___XRTKDQPDGSSLSPAQSPSQSQPPAASS;QEEMRTKDQPDGSSLSPAQSPSQSQPPAASS	0.994135	0.994066	0.95071	0.649843	1.08407	0.836479	+		___1	+	0.994083	0.07	0.96	0.02	0.04	0.99	0.96	0.03	0.99	0.0994754	0.0833925	0.0770825	0.0263753	0.108311	NaN	UID1292
MPRIP	S269	Q6WCQ1	Myosin phosphatase Rho-interacting protein	RMDCGRKVRVESGYFSLEKTKQDLKAEEQQL	0.863709	0.773817	0.844386	0.919488	0.940687	0.891815			___1	+	1	0.56	0.86	0.29	0.27	0.35	0.08	0.43	0.19	0.103945	0.174607	0.0418877	0.0786406	0.1362	0.0669019	UID1295
	S98	A0A1W2PPU9		PPSPSTPNHRYSCPESPSQELGGPLPSPGPR	1.24955	1.55916	1.31942	1.53115	NaN	NaN			___1	+	0.999684	NaN	NaN	NaN	NaN	NaN	NaN	NaN	NaN	0.0440491	0.123838	0.142455	0.202398	NaN	NaN	UID1296
KCNMA1	S707	Q12791-2	Calcium-activated potassium channel subunit alpha-1	KCGCKRLEDEQPSTLSPKKKQRNGGMRNSPN	0.642816	0.463366	0.913071	1.4339	0.928856	0.672633	+	+	___1	+	0.999998	0.01	0.27	0	0	0	0.01	0.05	0.55	0.0447059	0.0557796	0.0439017	0.179643	0.019724	0.0501728	UID1300
TCEA1	S97	A0A1W2PPZ5	Transcription elongation factor A protein 1	TEKDLDEKKKEPAITSQNSPEAREESTSSGN	NaN	NaN	NaN	NaN	NaN	NaN			___1		0.736782	NaN	NaN	NaN	NaN	NaN	NaN	NaN	NaN	NaN	NaN	NaN	NaN	NaN	NaN	UID1301
TCEA1	S100	A0A1W2PPZ5	Transcription elongation factor A protein 1	DLDEKKKEPAITSQNSPEAREESTSSGNVSN	1.03773	1.14676	0.927034	0.691804	1.27422	1.04578	+		___1	+	1	0.24	0.06	0.59	0	0	0.73	0	0.08	0.0331778	0.041305	0.0343821	0.046843	0.0464442	0.0341517	UID1302
DDX17	S599	A0A1X7SBZ2	Probable ATP-dependent RNA helicase DDX17	CDRRLRGVKDGGRRDSASYRDRSETDRAGYA	0.806543	1.70931	3.77452	0.93206	0.812817	0.75715			___1	+	0.998118	0.52	0.29	0.38	0.07	0.49	1	0.89	0.07	0.185422	0.618078	1.73577	0.206143	0.169812	0.229705	UID1303
DDX17	S64	A0A1X7SBZ2	Probable ATP-dependent RNA helicase DDX17	PPPSVVTRPEPQALPSPAIRAPLPDLYPFGT	1.92433	2.10756	1.66667	2.20022	1.14345	1.26839			___1	+	0.957491	0.42	0.2	0.27	0.05	0.46	0.5	0.15	0.46	0.746467	NaN	0.170545	0.180738	0.116048	0.0896601	UID1305
DDX17	S672	A0A1X7SBZ2	Probable ATP-dependent RNA helicase DDX17	AGTYGASSTTSTGRSSQSSSQQFSGIGRSGQ	NaN	NaN	NaN	NaN	NaN	1.15885			___1	+	0.820846	NaN	NaN	NaN	NaN	NaN	NaN	NaN	NaN	NaN	NaN	NaN	NaN	NaN	NaN	UID1307
	S7	A0A1W2PQL4		_________MAERPGSPGSREMRLLTFRDIA	0.965594	0.982797	1.14645	0.938229	1.07873	1.42085			___1		0.5	0.36	0.92	0.14	0.29	0.59	1	0.77	0.61	0.044938	0.1436	0.0194165	0.0638441	0.113835	0.0652999	UID1308
	S10	A0A1W2PQL4		______MAERPGSPGSREMRLLTFRDIAIEF	0.965594	0.982797	1.14645	0.938229	1.07873	1.42085			___1		0.5	0.36	0.92	0.14	0.67	1	1	0.85	0.8	0.044938	0.1436	0.0194165	0.0638441	0.113835	0.0652999	UID1309
RPS10;RPS10-NUDT3;RPS10P5	S97	A0A1W2PQS6	40S ribosomal protein S10;Putative 40S ribosomal protein S10-like	YLHLPPEIVPATLRRSRPETGRPRPKGLEGE	1.02751	0.979659	0.66513	1.0094	NaN	NaN			___1	+	0.999992	NaN	NaN	NaN	NaN	NaN	NaN	NaN	NaN	0.0879282	0.217555	0.169112	0.0196373	NaN	NaN	UID1310
PFKFB3	S461	Q5W015	6-phosphofructo-2-kinase/fructose-2,6-bisphosphatase 3;6-phosphofructo-2-kinase;Fructose-2,6-bisphosphatase	SEDAKKGPNPLMRRNSVTPLASPEPTKKPRI	0.768144	0.488136	1.13285	0.781084	1.06342	0.981283	+		___1	+	0.9999	0.96	0.95	0.93	0.01	0.01	0.85	0.34	0.75	0.0881892	0.0408479	0.0655126	0.145867	0.0668399	0.136982	UID1311
PFKFB3	S467	Q5W015	6-phosphofructo-2-kinase/fructose-2,6-bisphosphatase 3;6-phosphofructo-2-kinase;Fructose-2,6-bisphosphatase	GPNPLMRRNSVTPLASPEPTKKPRINSFEEH	NaN	NaN	NaN	NaN	NaN	NaN			___1	+	0.999929	NaN	NaN	NaN	NaN	NaN	NaN	NaN	NaN	NaN	NaN	NaN	NaN	NaN	NaN	UID1312
IQSEC2	S1143	A0A1W2PR28	IQ motif and SEC7 domain-containing protein 2	TYGAGDGLKRGALSSSLRDLSDAGVCY____	NaN	NaN	NaN	NaN	0.798809	0.593696			___1	+	0.997592	NaN	NaN	NaN	NaN	NaN	NaN	NaN	NaN	NaN	NaN	NaN	NaN	NaN	0.0688777	UID1313
IQSEC2	S214	A0A1W2PR28	IQ motif and SEC7 domain-containing protein 2	PRERGQLSRGASRSSSPGAGGGHSTSTSTSP	0.940308	0.844592	0.816712	0.703185	NaN	NaN			___1		0.702211	NaN	NaN	NaN	NaN	NaN	NaN	NaN	NaN	0.0993268	0.164634	NaN	0.0792426	NaN	NaN	UID1314
GFAP	S323	A0A1W2PR46	Glial fibrillary acidic protein	RQMREQEERHVREAASYQEALARLEEEGQSL	1.38546	1.17943	1.06129	0.919922	0.594473	NaN			___1	+	0.999472	NaN	NaN	NaN	NaN	NaN	NaN	NaN	NaN	0.118469	0.0982278	0.574621	0.0281257	NaN	NaN	UID1316
GFAP	S305	A0A1W2PR46	Glial fibrillary acidic protein	QSLTCDLESLRGTNESLERQMREQEERHVRE	1.19999	1.3962	0.932271	0.530859	0.678714	0.572985	+		___1	+	1	0.06	0.04	0.01	0	0.11	0.3	0	1	0.0403038	0.117021	0.105141	0.0593132	0.0815618	0.0729793	UID1317
GFAP	S385	A0A1W2PR46	Glial fibrillary acidic protein	LEGEENRITIPVQTFSNLQIRETSLDTKSVS;LEGEENRITIPVQTFSNLQIRGGKSTKDGEN;LEGEENRITIPVQTFSNLQIRGQYSRASWEG	1.37931	1.35611	0.89224	0.539821	0.405318	0.19889		+	___1	+	0.999633	0.01	0	0	0.02	0.1	0.12	0.42	0.98	0.140771	0.0408204	0.0914306	0.0353151	0.0375041	0.0599775	UID1318
GFAP	S291	A0A1W2PR46	Glial fibrillary acidic protein	RQAKHEANDYRRQLQSLTCDLESLRGTNESL	NaN	NaN	NaN	NaN	NaN	NaN			___1	+	1	NaN	NaN	NaN	NaN	NaN	NaN	NaN	NaN	NaN	NaN	NaN	NaN	NaN	NaN	UID1319
GFAP	S298	A0A1W2PR46	Glial fibrillary acidic protein	NDYRRQLQSLTCDLESLRGTNESLERQMREQ	2.12168	1.75652	1.04883	0.40506	0.314087	0.199388	+	+	___1	+	0.997805	0.01	0	0	0	0	0	0	1	0.211869	0.0654546	0.12034	0.0107798	0.0980445	0.0407288	UID1320
GFAP	S13	A0A1W2PR46	Glial fibrillary acidic protein	___MERRRITSAARRSYVSSGEMMVGGLAPG	1.97494	1.92802	1.07644	0.900303	0.869772	0.72313	+		___1	+	0.99977	0.96	0.99	0.96	0	0	0	0.99	0.64	0.144566	0.0937196	0.137039	0.0948156	0.263644	0.336481	UID1321
GFAP	S16	A0A1W2PR46	Glial fibrillary acidic protein	MERRRITSAARRSYVSSGEMMVGGLAPGRRL	NaN	NaN	NaN	NaN	0.354783	0.928393			___1	+	0.758255	NaN	NaN	NaN	NaN	NaN	NaN	NaN	NaN	NaN	NaN	NaN	NaN	NaN	0.599969	UID1322
GFAP	S17	A0A1W2PR46	Glial fibrillary acidic protein	ERRRITSAARRSYVSSGEMMVGGLAPGRRLG	NaN	NaN	NaN	NaN	NaN	NaN			___1	+	0.893209	NaN	NaN	NaN	NaN	NaN	NaN	NaN	NaN	NaN	NaN	NaN	NaN	NaN	NaN	UID1323
GFAP	S398	A0A1W2PR46	Glial fibrillary acidic protein	TFSNLQIRETSLDTKSVSEGHLKRNIVVKTV;VNGTPPARETSLDTKSVSEGHLKRNIVVKTV	1.51347	1.40152	0.855069	0.448582	0.961386	0.534261	+		___1	+	0.998899	0.88	1	0.8	0	0.07	0.04	0	0.9	0.106816	0.121284	0.160043	0.0656714	0.0637549	0.0236156	UID1324
GFAP	S400	A0A1W2PR46	Glial fibrillary acidic protein	GTPPARETSLDTKSVSEGHLKRNIVVKTVEM;SNLQIRETSLDTKSVSEGHLKRNIVVKTVEM	NaN	1.70585	NaN	NaN	NaN	NaN			___1	+	0.972631	NaN	NaN	NaN	NaN	NaN	NaN	NaN	NaN	NaN	NaN	NaN	NaN	NaN	NaN	UID1325
TXNRD3	S42	A0A1W2PR67	Thioredoxin reductase 3	GARVLSPPGRRARLSSPGPSRSSEAREELRR	0.904265	0.62783	0.865265	0.780843	0.929253	0.890201			___1	+	0.999704	0.48	0.32	0.25	0.06	0.01	0.9	0.11	0.73	0.0438881	0.0842731	0.102734	0.0992232	0.0727426	0.0347372	UID1326
TXNRD3	S4	A0A1W2PR67	Thioredoxin reductase 3	____________MERSPPQSPGPGKAGDAPN	NaN	NaN	NaN	NaN	1.19161	0.865813			___1	+	0.999783	NaN	NaN	NaN	NaN	NaN	NaN	NaN	NaN	NaN	NaN	NaN	NaN	0.175576	0.152329	UID1327
STIM2	S621	A0A1X7SBY3	Stromal interaction molecule 2	RKQSPPLSLEIYQTLSPRKISRDEVSLEDSS	NaN	NaN	NaN	NaN	NaN	NaN			___1	+	0.976389	NaN	NaN	NaN	NaN	NaN	NaN	NaN	NaN	NaN	NaN	NaN	NaN	NaN	NaN	UID1330
STIM2	S678	A0A1X7SBY3	Stromal interaction molecule 2	IFSPASKVYNGILEKSCSMNQLSSGIPVPKP	NaN	NaN	NaN	NaN	0.632834	NaN			___1		0.61733	NaN	NaN	NaN	NaN	NaN	NaN	NaN	NaN	NaN	NaN	NaN	NaN	NaN	NaN	UID1331
STIM2	S680	A0A1X7SBY3	Stromal interaction molecule 2	SPASKVYNGILEKSCSMNQLSSGIPVPKPRH	0.750383	0.713482	0.756426	0.664146	1.2843	0.936862			___1	+	0.790087	NaN	NaN	NaN	NaN	NaN	NaN	NaN	NaN	0.0972561	0.263542	0.180021	0.190729	0.221222	0.0594014	UID1332
STIM2	S523	A0A1X7SBY3	Stromal interaction molecule 2	RSSSLCRSRRSIVPSSPQPQRAQLAPHAPHP	0.957191	1.1406	0.885654	0.624193	0.849234	0.709566	+		___1	+	0.991327	0.29	0.24	0.09	0	0.1	1	0	0.26	0.0355084	0.0230504	0.0366954	0.0343271	0.0920216	0.0424689	UID1334
STIM2	S661	A0A1X7SBY3	Stromal interaction molecule 2	VSWGSPDCVGLTETKSMIFSPASKVYNGILE	NaN	NaN	NaN	NaN	0.781922	NaN			___1	+	0.999995	NaN	NaN	NaN	NaN	NaN	NaN	NaN	NaN	NaN	NaN	NaN	NaN	NaN	NaN	UID1335
	S65	A0A1W2PRU0		GSDFLMKRLQKGYFDSGDYNMAKAKMKNKQL	0.94811	1.29098	0.842565	1.00085	0.825189	0.539332			___1	+	0.999999	0.13	0.73	0.02	0.72	0.92	0.98	1	0.83	0.10262	0.149997	0.158451	0.0100665	0.0556803	0.102214	UID1336
ENSA	S131	A6NMQ3	Alpha-endosulfine	TGDHIPTPQDLPQRKSSLVTSKLAG______;TGDHIPTPQDLPQRKSSLVTSKLAGGQVE__	NaN	NaN	NaN	NaN	NaN	NaN			___1		0.623203	NaN	NaN	NaN	NaN	NaN	NaN	NaN	NaN	NaN	NaN	NaN	NaN	NaN	NaN	UID1337
ENSA	S132	A6NMQ3	Alpha-endosulfine	GDHIPTPQDLPQRKSSLVTSKLAG_______;GDHIPTPQDLPQRKSSLVTSKLAGGQVE___	0.776493	0.606599	0.39564	1.17858	0.930398	1.04518	+		___1	+	0.955944	0.97	0.93	0.96	0	0	0.1	0.22	0	0.0517703	0.0956671	0.0345236	0.0849166	0.114127	0.107116	UID1338
ENSA	S2	A6NMQ3	Alpha-endosulfine	______________MSQKQEEENPAEETGEE	1.28769	1.29231	0.985744	0.560385	0.901449	0.891723	+		___1	+	1	0.93	0.85	0.9	0	0.04	0.05	0	0.99	0.11548	0.131307	0.0153042	0.0780796	0.164685	0.026236	UID1339
ENSA	S43	A6NMQ3	Alpha-endosulfine	LPERAEEAKLKAKYPSLGQKPGGSDFLMKRL	0.699267	NaN	0.795672	NaN	1.16639	1.22466			___1	+	1	NaN	NaN	NaN	NaN	NaN	NaN	NaN	NaN	0.0711873	NaN	NaN	NaN	0.0524646	0.113396	UID1340
SMN1;SMN2	S4	A0A1W2PRV5	Survival motor neuron protein	____________MAMSSGGSGGGVPEQEDSV	NaN	0.741913	NaN	NaN	NaN	NaN			___1	+	1	NaN	NaN	NaN	NaN	NaN	NaN	NaN	NaN	NaN	NaN	NaN	NaN	NaN	NaN	UID1341
SMN1;SMN2	S5	A0A1W2PRV5	Survival motor neuron protein	___________MAMSSGGSGGGVPEQEDSVL	NaN	NaN	NaN	NaN	1.0307	0.892172			___1	+	1	NaN	NaN	NaN	NaN	NaN	NaN	NaN	NaN	NaN	NaN	NaN	NaN	NaN	NaN	UID1342
SMN1;SMN2	S28	A0A1W2PRV5	Survival motor neuron protein	PEQEDSVLFRRGTGQSDDSDIWDDTALIKAY	0.774015	0.463613	0.706529	0.569929	0.8385	0.661713			___1	+	0.999999	0.22	0.43	0.05	0.44	0.41	0.96	0.82	0.93	0.108185	0.120006	0.0990609	0.0463451	0.0409617	0.0814001	UID1344
BIVM-ERCC5;ERCC5	S751	A0A1W2PS85	DNA repair protein complementing XP-G cells	SDAPGLPNGRELTPASPTCTNSVSKNETHAE	1.26848	1.46005	1.28805	1.1708	1.2534	1.00718		+	___1	+	0.922311	0.04	0	0.53	0.32	0.46	0.73	0.84	0.79	0.0386225	0.0717359	0.0882488	0.24591	0.04737	0.147082	UID1346
BIVM-ERCC5;ERCC5	S566	A0A1W2PS85	DNA repair protein complementing XP-G cells	CEKLKTEKEPDATPPSPRTLLAMQAALLGSS	0.996205	1.16899	1.08225	1.05652	1.28691	1.0625			___1	+	0.98736	0.48	0.55	0.69	0.23	0.22	0.85	0.84	0.93	0.0816588	0.0933681	0.0352958	0.074755	0.0856353	0.280023	UID1349
BIVM-ERCC5;ERCC5	S787	A0A1W2PS85	DNA repair protein complementing XP-G cells	NELCPYESKFDSSLLSSDDETKCKPNSASEV	NaN	NaN	NaN	NaN	NaN	NaN			___1	+	0.999888	NaN	NaN	NaN	NaN	NaN	NaN	NaN	NaN	NaN	NaN	NaN	NaN	NaN	NaN	UID1350
BIVM-ERCC5;ERCC5	S788	A0A1W2PS85	DNA repair protein complementing XP-G cells	ELCPYESKFDSSLLSSDDETKCKPNSASEVI	1.17169	1.65451	1.41059	1.23695	1.30545	0.900827	+		___1	+	0.9999	0.81	0.62	0.84	0.01	0.47	0.97	0.85	0.02	0.071944	0.135106	NaN	0.154206	0.192942	0.381195	UID1351
BIVM-ERCC5;ERCC5	S607	A0A1W2PS85	DNA repair protein complementing XP-G cells	RQARGRNAPAAVDEGSISPRTLSAIKRALDD	NaN	NaN	NaN	NaN	NaN	NaN			___1	+	1	NaN	NaN	NaN	NaN	NaN	NaN	NaN	NaN	NaN	NaN	NaN	NaN	NaN	NaN	UID1352
BIVM-ERCC5;ERCC5	S609	A0A1W2PS85	DNA repair protein complementing XP-G cells	ARGRNAPAAVDEGSISPRTLSAIKRALDDDE	1.16799	1.56661	1.25103	1.24662	1.08501	1.07489	+		___1	+	1	0.45	0.36	0.2	0	0	0	0	0	0.103989	0.0753738	0.0447759	0.0443614	0.0684871	0.0325479	UID1353
NFIC	S214	A0A286YEX4	Nuclear factor 1 C-type	DLYLAYFVRERDAEQSGSPRTGMGSDQEDSK	15.158	NaN	NaN	NaN	0.395942	0.950489			___1		0.661369	NaN	NaN	NaN	NaN	NaN	NaN	NaN	NaN	NaN	NaN	NaN	NaN	NaN	0.573698	UID1354
NFIC	S216	A0A286YEX4	Nuclear factor 1 C-type	YLAYFVRERDAEQSGSPRTGMGSDQEDSKPI	0.9419	1.81331	1.5723	1.52228	2.54528	1.37093			___1	+	0.999934	0.93	0.84	0.97	0.38	0.28	1	0.9	0.31	0.261797	0.355522	0.4151	0.304365	2.88687	1.0115	UID1355
NFIC	S345	A0A286YEX4	Nuclear factor 1 C-type	SSSRNWTEDMEGGISSPVKKTEMDKSPFNSP	1.17099	1.3637	0.854725	0.839809	1.00399	1.05843	+		___1	+	0.993459	0.8	0.6	0.86	0	0	0.15	0.09	0.98	0.00447319	0.0511335	0.104845	0.0578089	0.0807266	0.0239047	UID1357
NFIC	S495	A0A286YEX4	Nuclear factor 1 C-type	TKPATTSEGGATSPTSPSYSPPDTSPANRSF	0.993686	NaN	0.770483	0.710851	NaN	NaN			___1	+	0.807906	NaN	NaN	NaN	NaN	NaN	NaN	NaN	NaN	NaN	NaN	NaN	NaN	NaN	NaN	UID1359
NFIC	S509	A0A286YEX4	Nuclear factor 1 C-type	TSPSYSPPDTSPANRSFVGLGPRDPAGIYQA	1.20285	0.993921	0.990575	0.782242	NaN	NaN			___1	+	1	NaN	NaN	NaN	NaN	NaN	NaN	NaN	NaN	NaN	NaN	NaN	0.0732119	NaN	NaN	UID1362
NFIC	S326	A0A286YEX4	Nuclear factor 1 C-type	EDVDTSPGGDYYTSPSSPTSSSRNWTEDMEG	NaN	1.7279	NaN	NaN	NaN	NaN			___1		0.640462	NaN	NaN	NaN	NaN	NaN	NaN	NaN	NaN	NaN	NaN	NaN	NaN	NaN	NaN	UID1365
NFIC	S327	A0A286YEX4	Nuclear factor 1 C-type	DVDTSPGGDYYTSPSSPTSSSRNWTEDMEGG	0.982708	0.229063	0.956631	1.03672	1.06928	0.874884			___1	+	0.824255	NaN	NaN	NaN	NaN	NaN	NaN	NaN	NaN	0.0841899	NaN	0.0394647	0.10005	0.0292493	0.101942	UID1366
NFIC	S355	A0A286YEX4	Nuclear factor 1 C-type	EGGISSPVKKTEMDKSPFNSPSPQDSPRLSS	1.08255	1.29326	1.04552	0.839311	1.02065	0.891915			___1	+	1	0.32	0.95	0.19	0.01	0.2	0.78	0.06	1	0.0316696	0.0151079	0.0395441	0.140853	0.02983	0.0539118	UID1368
NFIC	S359	A0A286YEX4	Nuclear factor 1 C-type	SSPVKKTEMDKSPFNSPSPQDSPRLSSFTQH	7.00868	7.638	0.937949	4.7056	1.45043	13.9872			___1	+	0.999922	0.05	0.3	0.04	0.29	0.21	0.62	0.58	1	1.77791	2.49563	0.231982	1.00324	NaN	1.33597	UID1369
NFIC	S361	A0A286YEX4	Nuclear factor 1 C-type	PVKKTEMDKSPFNSPSPQDSPRLSSFTQHHR	1.0515	1.21093	0.945913	0.806848	1.07232	0.992853			___1	+	0.999978	0.88	0.97	0.75	0.09	0.61	1	0.12	1	0.0674266	0.138197	0.121655	0.118104	0.152449	0.0447817	UID1370
NFIC	S365	A0A286YEX4	Nuclear factor 1 C-type	TEMDKSPFNSPSPQDSPRLSSFTQHHRPVIA	0.513388	7.53635	1.03916	0.912224	0.914758	0.897717			___1	+	0.999998	0.2	0.06	0.1	0.39	0.94	0.35	0.88	0.91	0.144929	2.56467	NaN	0.0897143	0.0728179	0.0320096	UID1371
NFIC	S388	A0A286YEX4	Nuclear factor 1 C-type	QHHRPVIAVHSGIARSPHPSSALHFPTTSIL	0.980101	0.995256	0.8079	1.33973	0.897845	0.725682			___1	+	0.893256	0.42	0.78	0.17	0.61	0.97	0.92	0.72	1	0.242429	0.165966	0.182226	0.253454	0.11277	NaN	UID1372
NFIC	S295	A0A286YEX4	Nuclear factor 1 C-type	YDLNPASTGLRRTLPSTSSSGSKRHKSGSME	NaN	NaN	NaN	NaN	1.78277	2.33738			___1	+	0.832218	NaN	NaN	NaN	NaN	NaN	NaN	NaN	NaN	NaN	NaN	NaN	NaN	0.311841	1.21635	UID1373
NFIC	S301	A0A286YEX4	Nuclear factor 1 C-type	STGLRRTLPSTSSSGSKRHKSGSMEEDVDTS	0.603597	0.301809	1.19381	1.56296	NaN	NaN			___1		0.586093	NaN	NaN	NaN	NaN	NaN	NaN	NaN	NaN	0.342912	0.257578	0.191651	0.537209	NaN	NaN	UID1377
PHGDH	S326	A0A286YF22	D-3-phosphoglycerate dehydrogenase	SLTGVVNAQALTSAFSPHTKPWIGLAEALGT	0.983157	0.921486	0.768499	0.886552	1.02428	0.809432			___1	+	0.873445	0.61	0.78	0.68	0.93	0.9	1	0.81	0.92	0.0275192	0.231886	0.105246	0.142971	0.160033	0.0828345	UID1378
FRYL	S1970	O94915	Protein furry homolog-like	RRSNTLDIMDGRINHSSSLARTRSLSSLREK	NaN	NaN	NaN	NaN	NaN	NaN			___1	+	0.809434	NaN	NaN	NaN	NaN	NaN	NaN	NaN	NaN	NaN	NaN	NaN	NaN	NaN	NaN	UID1379
FRYL	S1971	O94915	Protein furry homolog-like	RSNTLDIMDGRINHSSSLARTRSLSSLREKG	NaN	NaN	NaN	NaN	0.935963	0.692759			___1		0.687984	NaN	NaN	NaN	NaN	NaN	NaN	NaN	NaN	NaN	NaN	NaN	NaN	0.0389368	0.0787894	UID1380
FRYL	S1972	O94915	Protein furry homolog-like	SNTLDIMDGRINHSSSLARTRSLSSLREKGM	0.897973	0.480719	NaN	NaN	0.742837	0.777731			___1	+	0.805064	NaN	NaN	NaN	NaN	NaN	NaN	NaN	NaN	NaN	NaN	NaN	NaN	0.18451	0.140894	UID1381
FRYL	S1337	O94915	Protein furry homolog-like	KPLPTARRHDEDEDDSLKDRELMVTSRRWLR	0.893808	0.783009	0.884285	0.939961	0.89509	0.87637			___1	+	1	NaN	NaN	NaN	NaN	NaN	NaN	NaN	NaN	0.108628	0.02269	0.0344823	0.0793508	0.030732	NaN	UID1382
FRYL	S1914	O94915	Protein furry homolog-like	YHDPIMGNKYAANRKSTGQLNLSTSPINSSS	0.88565	0.895966	0.821254	0.71363	0.813486	0.58318		+	___1		0.5	0.01	0.03	0	0.13	0.97	0.99	0.04	0.73	0.0566942	0.0545063	0.0636533	0.145792	0.0479082	0.0294408	UID1383
FRYL	S2272	O94915	Protein furry homolog-like	VVPSDIPKTYGGDTGSPEISFTKIFNNVSKE	0.958274	1.13914	1.22037	1.29837	1.0119	0.884112	+		___1	+	0.99392	0.59	0.44	0.36	0.05	0.83	0.78	0.05	0.46	0.0317698	0.0292469	0.0634518	0.187482	0.08786	0.0313788	UID1391
FRYL	S2314	O94915	Protein furry homolog-like	ISETPIIGNKYGDQHSAAGRNGKPKVIAVTR	NaN	NaN	NaN	NaN	0.800824	0.749678			___1	+	1	NaN	NaN	NaN	NaN	NaN	NaN	NaN	NaN	NaN	NaN	NaN	NaN	0.0829248	0.0845258	UID1392
AP3B2	S315	A0A2R8Y2A8	AP-3 complex subunit beta-2	NESLLEENAEKAFYGSEEDEAKGAGSEETAA	1.48845	1.64997	1.45836	1.46476	1.13929	0.858674			___1	+	1	0.17	0.42	0.2	0.08	0.01	0.06	0.1	0.15	0.116285	0.245451	0.131701	0.143813	0.0366821	0.0871948	UID1393
HARS2	S67	A0A2R8Y3N3	Probable histidine--tRNA ligase, mitochondrial	KPNFIIKTPKGTRDLSPQHMVVREKILDLVI	1.11047	1.03239	0.9419	0.74184	0.871493	0.924548	+		___1	+	1	0.43	0.17	0.52	0.01	1	0.78	0.01	1	0.0931376	0.105497	0.0581988	0.0630177	0.0374054	0.0424312	UID1397
DDX3X;DDX3Y	S71	A0A2R8Y4A4	ATP-dependent RNA helicase DDX3X;ATP-dependent RNA helicase DDX3Y	DSSGWSCSKDKDAYSSFGSRDSRGKPGYFSE;DSSGWSSSKDKDAYSSFGSRSDSRGKSSFFS	0.944778	0.595626	0.771287	0.326275	1.00582	0.898165			___1	+	0.961403	NaN	NaN	NaN	NaN	NaN	NaN	NaN	NaN	NaN	NaN	NaN	0.0301238	0.0635022	0.108242	UID1402
DDX3X	S593	A0A2R8Y4A4	ATP-dependent RNA helicase DDX3X	HHYKGSSRGRSKSRFSGGFGARDYRQSSGAS	0.872347	0.89558	1.18632	1.49904	1.17421	0.917434	+		___1	+	1	0.11	0.05	0.76	0	0.18	0.16	0.01	0.5	0.0757097	0.0287935	0.0407956	0.121511	0.0553388	0.055339	UID1403
DDX3X	S605	A0A2R8Y4A4	ATP-dependent RNA helicase DDX3X	SRFSGGFGARDYRQSSGASSSSFSSSRASSS	0.840276	0.59154	0.988169	0.706522	NaN	NaN			___1	+	0.998549	NaN	NaN	NaN	NaN	NaN	NaN	NaN	NaN	0.0841251	NaN	0.158869	0.0944288	NaN	NaN	UID1404
DDX3X	S610	A0A2R8Y4A4	ATP-dependent RNA helicase DDX3X	GFGARDYRQSSGASSSSFSSSRASSSRSGGG	NaN	NaN	NaN	NaN	NaN	NaN			___1		0.557983	NaN	NaN	NaN	NaN	NaN	NaN	NaN	NaN	NaN	NaN	NaN	NaN	NaN	NaN	UID1405
DDX3X	S611	A0A2R8Y4A4	ATP-dependent RNA helicase DDX3X	FGARDYRQSSGASSSSFSSSRASSSRSGGGG	1.19885	1.03966	0.560672	0.61775	1.01556	0.871007			___1	+	0.829223	NaN	NaN	NaN	NaN	NaN	NaN	NaN	NaN	NaN	0.237731	NaN	NaN	0.0875551	0.25471	UID1406
DDX3X	S24	A0A2R8Y4A4	ATP-dependent RNA helicase DDX3X	ALGLDQQFAGLDLNSSDNQSGGSTASKGRYI	0.584278	1.01484	0.81776	0.933098	NaN	NaN			___1		0.545297	NaN	NaN	NaN	NaN	NaN	NaN	NaN	NaN	NaN	0.119573	0.164912	NaN	NaN	NaN	UID1408
CCDC82	S131	F5H777	Coiled-coil domain-containing protein 82	IKHRNIDLQDQEKHLSQEDNDLNKQTGQIIE	1.16134	1.54231	1.13455	1.24685	1.30687	1.29697			___1	+	1	0.08	0.01	0.03	0.95	0.99	1	0.97	1	0.18761	0.281668	0.220837	0.287523	0.0681087	0.109534	UID1410
CCDC82	S219	F5H777	Coiled-coil domain-containing protein 82	KVGVKRPRRVVEDEGSSVEMEQKTPEKTLAA	1.21387	1.45803	0.926367	0.991602	1.32908	1.21749			___1	+	1	NaN	NaN	NaN	NaN	NaN	NaN	NaN	NaN	0.146707	0.0501583	0.0678974	0.278913	0.215935	0.31375	UID1411
CCDC82	S220	F5H777	Coiled-coil domain-containing protein 82	VGVKRPRRVVEDEGSSVEMEQKTPEKTLAAQ	NaN	NaN	NaN	NaN	NaN	NaN			___1	+	1	NaN	NaN	NaN	NaN	NaN	NaN	NaN	NaN	NaN	NaN	NaN	NaN	NaN	NaN	UID1412
SMARCE1	S314	Q969G3	SWI/SNF-related matrix-associated actin-dependent regulator of chromatin subfamily E member 1	RQEEREKEAAEQAERSQSSIVPEEEQAANKG	NaN	NaN	NaN	NaN	1.27541	0.923895			___1	+	0.997136	NaN	NaN	NaN	NaN	NaN	NaN	NaN	NaN	NaN	NaN	NaN	NaN	0.000706494	NaN	UID1413
CDK13	S105	A0A2R8Y4Z0	Cyclin-dependent kinase 13	YRRRRSLSPLGGRDDSPVSHRASQSLRSRKS	1.01315	0.940751	0.894625	1.03293	1.28041	0.934219		+	___1	+	1	0.03	0	0.98	0.79	1	1	0.67	0.98	0.10496	0.0894969	0.0675239	0.265121	0.043308	0.0236533	UID1414
CDK13	S163	A0A2R8Y4Z0	Cyclin-dependent kinase 13	PSYSRHSSYERGGDVSPSPYSSSSWRRSRSP	0.972685	0.897724	0.843094	0.673741	NaN	NaN			___1	+	0.999483	NaN	NaN	NaN	NaN	NaN	NaN	NaN	NaN	0.0567886	0.199103	0.0864115	NaN	NaN	NaN	UID1416
CDK13	S305	A0A2R8Y4Z0	Cyclin-dependent kinase 13	NHVKDVKKIKIEHAPSPSSGGTLKNDKAKTK	1.21198	1.19515	0.903884	0.605694	0.892002	0.921871	+		___1	+	0.999863	0.56	0.73	0.28	0	0.13	0.16	0.01	0.93	0.0399081	0.0971749	0.0593759	0.10216	0.087991	0.116774	UID1419
CCDC9	S386	A0A2R8Y4Z8	Coiled-coil domain-containing protein 9	KEGAASPAPETPQPTSPETSPKETPMQPPEI	0.973757	1.14509	0.905313	1.21706	1.02251	1.13403			___1	+	0.984543	0.28	0.84	0.09	0.1	0.93	0.84	0.26	0.52	0.0500474	0.0570433	0.0916784	0.037349	0.0407009	0.0465871	UID1433
CCDC9	S202	A0A2R8Y4Z8	Coiled-coil domain-containing protein 9	EPNPVRNFLDDPRRRSGPLEESERDRREESR	0.81288	1.02269	0.798403	1.78945	0.844607	0.787964	+		___1	+	1	0.87	0.93	0.9	0.02	1	0.85	0.02	0.99	0.0700115	0.0678977	0.287257	0.261221	0.332356	0.303178	UID1435
CCDC9	S80	A0A2R8Y4Z8	Coiled-coil domain-containing protein 9	NVAVESEKNLGPSRRSPGTPRPPGASKGGRT	1.02238	1.31143	0.960441	1.00797	1.17237	1.12761			___1	+	0.999977	0.42	0.17	0.42	0.54	0.61	1	0.92	0.98	0.141453	0.0992833	0.0620734	0.15741	0.0838768	0.0483272	UID1436
	S521	A0A2R8Y4Z8		VELNSPRTTHLAGALSPGGGQSAPAFPESGP	0.977821	1.26264	1.05505	1.41011	1.09059	1.46287	+	+	___1	+	0.997433	0.03	0.71	0	0	0.01	0.98	0	1	0.00471464	0.0728367	0.0600586	0.0300924	0.0618999	0.0198899	UID1437
CTNNB1	S675	P35222	Catenin beta-1	FRMSEDKPQDYKKRLSVELTSSLFRTEPMAW	1.62926	1.12224	1.55673	0.957295	0.875971	0.701238			___1	+	1	0.28	0.58	0.08	0.74	1	0.99	1	0.58	0.272379	0.0943384	0.0976872	NaN	0.0534846	0.0930419	UID1438
CTNNB1	S552	P35222	Catenin beta-1	VQLLVRAHQDTQRRTSMGGTQQQFVEGVRME	0.670857	0.591371	0.682027	0.787421	1.2151	1.07966			___1	+	0.997193	0.68	0.43	0.89	0.14	0.04	0.17	0.73	0.12	0.0770711	0.0476799	0.0373762	0.0879066	0.0552952	0.0346212	UID1441
CTNNB1	S191	P35222	Catenin beta-1	HQLSKKEASRHAIMRSPQMVSAIVRTMQNTN	0.756014	0.479412	0.788912	0.224919	0.891845	0.716139	+	+	___1	+	1	0	0.08	0	0	0	0.24	0	0.36	0.0533407	0.0396265	0.0667741	0.0163486	0.0137979	0.0391679	UID1442
INADL	S1212	A0A2R8Y549	InaD-like protein	PPMKLPPPYKALTDDSDENEEEDAFTDQKIR	1.86868	1.48983	1.54916	1.48505	NaN	NaN			___1	+	0.995651	NaN	NaN	NaN	NaN	NaN	NaN	NaN	NaN	0.332858	0.283402	0.172761	0.281648	NaN	NaN	UID1443
INADL	S645	A0A2R8Y549	InaD-like protein	PFTLVCCRRLFDDEASVDEPRRTETSLPETE	0.788297	1.24508	1.00097	NaN	NaN	NaN			___1	+	1	NaN	NaN	NaN	NaN	NaN	NaN	NaN	NaN	NaN	NaN	NaN	NaN	NaN	NaN	UID1444
KIAA1468	S180	A0A2R8Y566	LisH domain and HEAT repeat-containing protein KIAA1468	EPSTASGGGQLNRAGSISTLDSLDFARYSDD	NaN	NaN	NaN	NaN	1.44051	1.50606			___1	+	0.998768	NaN	NaN	NaN	NaN	NaN	NaN	NaN	NaN	NaN	NaN	NaN	NaN	0.142651	0.138652	UID1448
KIAA1468	S453	A0A2R8Y566	LisH domain and HEAT repeat-containing protein KIAA1468	LSISDEADSTIPKENSPNSFPRREREGMPPS	1.00871	0.984259	0.941633	0.814271	1.1232	0.803655	+		___1	+	1	0.14	0.71	0.09	0.01	0.85	0.91	0	0.85	0.015511	0.0396044	0.0234668	0.0558558	0.0660821	0.0615588	UID1450
KIAA1468	S170	A0A2R8Y566	LisH domain and HEAT repeat-containing protein KIAA1468	AAGVGGAGGREPSTASGGGQLNRAGSISTLD	1.04674	0.671218	1.22292	0.845071	1.04357	0.827585			___1	+	0.999166	NaN	NaN	NaN	NaN	NaN	NaN	NaN	NaN	0.0782968	0.523737	0.0128497	0.0969598	0.171976	0.0869283	UID1452
KIAA1468	S141	A0A2R8Y566	LisH domain and HEAT repeat-containing protein KIAA1468	RLRDYFSNPGNFERQSGTPPGMGAPGVPGAA	0.72593	0.723917	0.757067	0.660121	1.27483	1.25399			___1	+	0.91144	NaN	NaN	NaN	NaN	NaN	NaN	NaN	NaN	0.057604	0.012656	0.0753957	0.0304832	0.0338319	0.0825458	UID1457
KIAA1468	S243	A0A2R8Y566	LisH domain and HEAT repeat-containing protein KIAA1468	AAEHEVPLQERKNYKSSPEIQEPIKPLEKRA	NaN	0.781218	0.82669	NaN	0.944133	0.78525			___1		0.5	NaN	NaN	NaN	NaN	NaN	NaN	NaN	NaN	NaN	NaN	0.363096	NaN	0.139135	0.0863716	UID1458
KIAA1468	S244	A0A2R8Y566	LisH domain and HEAT repeat-containing protein KIAA1468	AEHEVPLQERKNYKSSPEIQEPIKPLEKRAL	NaN	0.781218	0.937831	0.960324	0.993127	0.825999			___1	+	0.815024	NaN	NaN	NaN	NaN	NaN	NaN	NaN	NaN	NaN	NaN	0.212882	NaN	0.146355	0.0908537	UID1459
KIAA1468	S193	A0A2R8Y566	LisH domain and HEAT repeat-containing protein KIAA1468	AGSISTLDSLDFARYSDDGNRETDEKVAVLE	0.949439	0.770187	0.868606	0.849802	0.878433	0.802118			___1	+	0.999998	0.67	0.98	0.55	0.42	0.28	1	0.55	0.92	0.138737	0.0897428	0.0241847	0.0650925	0.0366096	0.0120036	UID1460
ATXN2	S696	A0A2R8Y5A6	Ataxin-2	KDSFIENSSSNCTSGSSKPNSPSISPSILSN	0.71229	NaN	NaN	NaN	NaN	NaN			___1		0.702385	NaN	NaN	NaN	NaN	NaN	NaN	NaN	NaN	NaN	NaN	NaN	NaN	NaN	NaN	UID1465
ATXN2	S697	A0A2R8Y5A6	Ataxin-2	DSFIENSSSNCTSGSSKPNSPSISPSILSNT	0.887491	0.790813	0.944488	0.811837	1.09065	0.749345			___1	+	0.992747	0.98	1	0.97	0.25	0.23	0.15	0.16	0.1	0.0248483	0.0313355	0.0304352	0.0626444	0.210902	0.0461985	UID1466
ATXN2	S701	A0A2R8Y5A6	Ataxin-2	ENSSSNCTSGSSKPNSPSISPSILSNTEHKR	0.851184	0.832892	1.03384	1.04495	0.994754	0.962135			___1	+	0.999977	0.9	0.84	1	0.39	0.86	0.7	0.88	0.73	0.0467223	0.12296	0.0955211	0.120584	0.0264179	0.0776437	UID1467
ATXN2	S612	A0A2R8Y5A6	Ataxin-2	NSPAGNKENIKPNETSPSFSKAENKGISPVV	0.64961	0.600407	0.952602	0.942797	1.12277	0.868924	+		___1	+	0.999971	0.09	0.19	0.16	0	0	0	0.98	0.56	0.0123929	0.0282646	0.0953722	0.0262755	0.0687664	0.0539835	UID1470
ATXN2	S624	A0A2R8Y5A6	Ataxin-2	NETSPSFSKAENKGISPVVSEHRKQIDDLKK	0.687176	0.694876	1.01766	1.21561	1.03656	0.680166	+	+	___1	+	1	0	0.39	0	0	0.01	0.01	0.04	1	0.0729013	0.0975876	0.0373455	0.178403	0.0574171	0.047451	UID1472
ATXN2	S728	A0A2R8Y5A6	Ataxin-2	EHKRGPEVTSQGVQTSSPACKQEKDDKEEKK	0.74713	NaN	NaN	NaN	NaN	NaN			___1		0.574653	NaN	NaN	NaN	NaN	NaN	NaN	NaN	NaN	NaN	NaN	NaN	NaN	NaN	NaN	UID1473
ATXN2	S729	A0A2R8Y5A6	Ataxin-2	HKRGPEVTSQGVQTSSPACKQEKDDKEEKKD	0.651167	0.546515	0.740524	0.746049	0.840946	0.750438	+		___1	+	0.999307	0.21	0.18	0.05	0.03	0	0.22	0.42	0.33	0.120892	0.0228777	0.0614218	0.0677953	0.0314231	0.0281865	UID1474
ATXN2	S568	A0A2R8Y5A6	Ataxin-2	GIIPTEAVAMPIPAASPTPASPASNRAVTPS	NaN	8.40331	0.487704	0.586845	0.913933	0.664146			___1	+	0.889033	NaN	NaN	NaN	NaN	NaN	NaN	NaN	NaN	NaN	NaN	NaN	NaN	0.054852	0.0426096	UID1479
ATXN2	S306	A0A2R8Y5A6	Ataxin-2	SAQYKARVALENDDRSEEEKYTAVQRNSSER	0.732935	0.531831	0.865769	0.650203	0.714781	0.73573	+	+	___1	+	1	0.02	0.01	0	0	0	0.02	0	0.31	0.0666816	0.0775012	0.0905257	0.0478987	0.0221962	0.109701	UID1481
TSC2	S1345	X5D2U8	Tuberin	DILGDPGDKADVGRLSPEVKARSQSGTLDGE	0.893043	0.813393	0.970621	0.765185	0.864739	0.830185			___1	+	1	0.6	0.91	0.34	0.79	0.94	1	0.82	0.55	0.0114583	0.0924283	0.194726	0.121025	0.047987	0.228345	UID1482
TSC2	S1381	X5D2U8	Tuberin	ASGEDSRGQPEGPLPSSSPRSPSGLRPRGYT	NaN	NaN	NaN	NaN	0.845609	NaN			___1	+	0.775716	NaN	NaN	NaN	NaN	NaN	NaN	NaN	NaN	NaN	NaN	NaN	NaN	NaN	NaN	UID1483
TSC2	S1382	X5D2U8	Tuberin	SGEDSRGQPEGPLPSSSPRSPSGLRPRGYTI	NaN	NaN	NaN	NaN	NaN	NaN			___1		0.67561	NaN	NaN	NaN	NaN	NaN	NaN	NaN	NaN	NaN	NaN	NaN	NaN	NaN	NaN	UID1484
TSC2	S1383	X5D2U8	Tuberin	GEDSRGQPEGPLPSSSPRSPSGLRPRGYTIS	NaN	NaN	NaN	NaN	NaN	NaN			___1		0.74458	NaN	NaN	NaN	NaN	NaN	NaN	NaN	NaN	NaN	NaN	NaN	NaN	NaN	NaN	UID1485
TSC2	S1280	X5D2U8	Tuberin	DAYSRSSSVSSQEEKSLHAEELVGRGIPIER	1.13006	1.37328	1.0131	1.27462	1.23945	1.11713			___1	+	1	0.23	0.06	0.27	0.17	0.03	0.48	0.18	0.47	0.0890064	0.0884308	0.171796	0.18159	0.0813167	0.0977968	UID1488
TSC2	S1053	X5D2U8	Tuberin	LGLDSGELQSGPESSSSPGVHVRQTKEAPAK	NaN	NaN	NaN	NaN	1.23784	0.96195			___1		0.67665	NaN	NaN	NaN	NaN	NaN	NaN	NaN	NaN	NaN	NaN	NaN	NaN	0.137029	0.091867	UID1491
TSC2	S1054	X5D2U8	Tuberin	GLDSGELQSGPESSSSPGVHVRQTKEAPAKL	1.29177	1.02408	1.19835	1.34015	NaN	NaN			___1	+	0.842093	NaN	NaN	NaN	NaN	NaN	NaN	NaN	NaN	0.178377	0.0912352	0.217169	0.0604855	NaN	NaN	UID1492
TSC2	S1089	X5D2U8	Tuberin	GQQVSRGARDRVRSMSGGHGLRVGALDVPAS	0.885566	0.673818	1.00015	0.851335	0.863928	0.751698			___1	+	0.998967	0.6	0.42	0.4	0.1	0.05	0.51	0.13	1	0.071406	0.0536385	0.0639561	0.146728	0.176833	0.0925244	UID1493
TSC2	S1321	X5D2U8	Tuberin	VDLSFQPSQPLSKSSSSPELQTLQDILGDPG	0.828031	0.929778	0.750927	0.555392	1.4125	1.27259			___1	+	0.985096	0.18	0.05	0.08	0.18	0.05	0.36	0.17	0.81	0.257355	0.141262	0.238365	0.0165758	0.2366	0.13784	UID1498
TSC2	S1322	X5D2U8	Tuberin	DLSFQPSQPLSKSSSSPELQTLQDILGDPGD	0.940806	0.440488	0.754351	0.721906	1.69023	1.42475			___1	+	0.772949	NaN	NaN	NaN	NaN	NaN	NaN	NaN	NaN	0.357474	NaN	0.189128	NaN	0.717439	NaN	UID1499
TSC2	S939	X5D2U8	Tuberin	FDDTPEKDSFRARSTSLNERPKSRIQTSLTS	1.00832	0.991237	0.996952	0.897717	1.06207	0.838224		+	___1	+	0.999963	0.01	0.56	0	0.19	0.53	0.72	0.04	0.78	0.0459101	0.0619558	0.0337912	0.086677	0.0297698	0.0467546	UID1500
KSR1	S547	A0A2R8Y5H9	Kinase suppressor of Ras 1	LEAHEAEAEEPEAGKSEAEDDEDEVDDLPSS	0.796172	0.802582	0.862012	0.791409	1.01737	0.985911			___1	+	1	0.65	1	0.47	0.32	0.17	0.46	0.14	0.72	0.0819164	0.106297	0.0398126	0.0755607	0.0808751	0.0980325	UID1501
KSR1	S331	A0A2R8Y5H9	Kinase suppressor of Ras 1	LGNRIDDVSSMRFDLSHGSPQMVRRDIGLSV	0.651691	0.658194	0.717104	NaN	NaN	NaN			___1	+	0.94216	NaN	NaN	NaN	NaN	NaN	NaN	NaN	NaN	0.0647892	0.176374	0.0370887	NaN	NaN	NaN	UID1503
KSR1	S334	A0A2R8Y5H9	Kinase suppressor of Ras 1	RIDDVSSMRFDLSHGSPQMVRRDIGLSVTHR	0.880034	NaN	0.730022	0.789401	0.695944	0.639614			___1	+	0.995672	NaN	NaN	NaN	NaN	NaN	NaN	NaN	NaN	0.024966	NaN	NaN	0.0026305	0.012293	0.0813905	UID1504
KSR1	S406	A0A2R8Y5H9	Kinase suppressor of Ras 1	CRISFLPLTRLRRTESVPSDINNPVDRAAEP	1.21279	0.878873	0.927548	1.02276	0.955807	0.929069			___1	+	0.998395	0.6	0.37	0.49	0.41	1	0.25	1	1	NaN	0.0304148	0.0778594	0.126694	0.0976286	0.109956	UID1505
KSR1	S311	A0A2R8Y5H9	Kinase suppressor of Ras 1	VFQLLPSFPTLTRSKSHESQLGNRIDDVSSM	0.882036	0.766498	0.816542	0.871722	0.933916	0.802637	+		___1	+	1	0.38	0.59	0.13	0.03	0.01	0.22	0.73	0.04	0.0482446	0.034127	0.0595332	0.0859845	0.0970877	0.0571638	UID1506
TSC1	S505	Q92574	Hamartin	TTAEAEPVVPRGGFDSPFYRDSLPGSQRKTH	1.16471	0.623462	0.99389	0.422833	0.929738	0.710171	+		___1	+	1	0.09	0.96	0.02	0	0.02	1	0	1	0.149904	0.060566	0.0598924	0.0182886	0.0625515	0.0230287	UID1507
TSC1	S1040	Q92574	Hamartin	SARGSSGSRGGGGSSSSSSELSTPEKPPHQR	1.03157	1.03179	0.974939	0.389	NaN	NaN			___1		0.500597	NaN	NaN	NaN	NaN	NaN	NaN	NaN	NaN	NaN	0.143269	0.033525	NaN	NaN	NaN	UID1508
TSC1	S1041	Q92574	Hamartin	ARGSSGSRGGGGSSSSSSELSTPEKPPHQRA	NaN	NaN	NaN	NaN	0.647817	0.766348			___1	+	0.779451	NaN	NaN	NaN	NaN	NaN	NaN	NaN	NaN	NaN	NaN	NaN	NaN	0.233729	NaN	UID1509
TSC1	S1100	Q92574	Hamartin	KSFLGMKARELFRNKSESQCDEDGMTSSLSE	0.527612	0.856351	0.541305	0.719974	0.97736	1.1151			___1	+	0.935645	NaN	NaN	NaN	NaN	NaN	NaN	NaN	NaN	0.0274274	NaN	0.344568	NaN	0.196312	0.0414322	UID1510
TSC1	S521	Q92574	Hamartin	PFYRDSLPGSQRKTHSAASSSQGASVNPEPL	NaN	NaN	NaN	NaN	0.850058	0.638229			___1	+	0.80163	NaN	NaN	NaN	NaN	NaN	NaN	NaN	NaN	NaN	NaN	NaN	NaN	0.104763	0.125384	UID1512
SHROOM3	S829	A0A2R8Y5P9	Protein Shroom3	SSEPEREPEWRDRPGSPESPLLDAPFSRAYR	1.06443	0.813444	0.914425	0.755461	0.769279	0.813955			___1	+	1	0.1	0.01	0.08	0.19	0.4	0.78	0.4	0.83	0.0448577	0.0690572	0.105892	0.0221774	0.0402771	0.03003	UID1514
SHROOM3	S583	A0A2R8Y5P9	Protein Shroom3	QSLSGNFGKTKSAFSSLQNIPESLRRHSSLE	1.08751	1.10161	1.00431	0.791751	0.905806	0.798872			___1	+	0.997181	0.55	0.87	0.28	0.36	0.69	0.78	0.69	0.97	0.0596402	0.135145	0.0786678	0.0533577	0.0628435	0.12241	UID1517
SHROOM3	S1140	A0A2R8Y5P9	Protein Shroom3	PREPSSWGARAGKSMSAEDLLERSDVLAGPV	1.14471	1.01615	0.76151	0.506779	0.920831	0.864497	+		___1	+	0.999732	0.65	0.39	0.73	0	1	0.59	0	0.13	0.0986717	0.0444221	0.0569409	0.0250898	0.0885134	0.11961	UID1518
SHROOM3	S358	A0A2R8Y5P9	Protein Shroom3	KSPFIEEQLHTVLEKSPENSPPVKPKHNYTQ	0.937951	0.669349	0.996686	0.916537	0.848031	0.989879	+		___1	+	1	0.16	0.06	0.98	0.01	0	1	0.56	0.99	0.0355568	0.056964	0.0753989	0.0532107	0.0255281	0.0402272	UID1519
SHROOM3	S161	A0A2R8Y5P9	Protein Shroom3	EPSGAYPPCHLSPAKSTGSIDQLSHFHNKRD	NaN	NaN	NaN	NaN	0.976781	0.764907			___1	+	0.897129	NaN	NaN	NaN	NaN	NaN	NaN	NaN	NaN	NaN	NaN	NaN	NaN	0.145549	0.0408094	UID1521
SHROOM3;SHROOM2	S940	A0A2R8Y5P9	Protein Shroom3;Protein Shroom2	GARRRLTPEQKKRSYSEPEKMNEVGIVEEAE	1.49115	1.23489	1.00791	0.917818	NaN	NaN			___1	+	0.999996	NaN	NaN	NaN	NaN	NaN	NaN	NaN	NaN	0.112252	0.0378777	0.127859	0.151468	NaN	NaN	UID1522
ASXH1;ASXL1	S442	A0A2R8Y5U1	Putative Polycomb group protein ASXL1	SRIQAEPDNLARASASPDRIPSLPQETVDQE	1.06585	1.11942	0.677541	0.950266	NaN	NaN			___1		0.537028	NaN	NaN	NaN	NaN	NaN	NaN	NaN	NaN	NaN	NaN	NaN	NaN	NaN	NaN	UID1524
ATP13A3	S725	A0A2R8Y635	Probable cation-transporting ATPase 13A3	SAIDPEAIPVKLVHDSLEDLQMTRYHFAMNG	0.999671	0.879813	1.22198	0.890954	0.773739	0.780727			___1	+	1	0.49	0.35	0.26	0.77	1	1	0.79	0.98	0.100595	0.157672	0.166392	0.102984	0.128941	0.166392	UID1525
UCK2	S233	A0A2R8Y653	Uridine-cytidine kinase 2	NGCLNGYTPSRKRQASESSSRPH________	0.459512	0.691589	1.34296	1.94587	1.22471	0.184519			___1	+	1	0.44	0.99	0.23	0.22	0.83	0.22	0.97	0.98	0.412661	0.192381	0.459845	0.320547	2.08911	0.967948	UID1528
RAPGEF2	S1115	A0A2R8Y661	Rap guanine nucleotide exchange factor 2	RKKVPVKDLPPFGINSPQALKKILSLSEEGS	1.05953	1.2615	0.865073	0.570163	0.927321	0.621496	+		___1	+	1	0.14	0.91	0.03	0	0.34	0.94	0.01	0.9	0.0381381	0.0233583	0.069391	0.104001	0.0830176	0.0798816	UID1529
RAPGEF2	S626	A0A2R8Y661	Rap guanine nucleotide exchange factor 2	QTKHIPTALPVSGTLSSSNPDLLQSHHRILD	NaN	NaN	NaN	NaN	NaN	NaN			___1	+	0.868087	NaN	NaN	NaN	NaN	NaN	NaN	NaN	NaN	NaN	NaN	NaN	NaN	NaN	NaN	UID1530
RAPGEF2	S627	A0A2R8Y661	Rap guanine nucleotide exchange factor 2	TKHIPTALPVSGTLSSSNPDLLQSHHRILDF	1.2301	1.39507	0.987099	0.578441	0.94196	0.85736			___1	+	0.929953	NaN	NaN	NaN	NaN	NaN	NaN	NaN	NaN	0.0748454	0.247879	0.0863487	0.093973	NaN	NaN	UID1531
RAPGEF2	S628	A0A2R8Y661	Rap guanine nucleotide exchange factor 2	KHIPTALPVSGTLSSSNPDLLQSHHRILDFS	1.02268	0.841101	0.827782	0.336845	0.920568	0.811977			___1	+	0.865812	NaN	NaN	NaN	NaN	NaN	NaN	NaN	NaN	NaN	0.0188035	NaN	NaN	NaN	NaN	UID1532
RAPGEF2	S995	A0A2R8Y661	Rap guanine nucleotide exchange factor 2	DVAQTGGHKKRVRRSSFLNAKKLYEDAQMAR	0.965676	1.03685	1.28052	0.799774	0.895432	0.971799			___1	+	0.903332	0.07	0.01	0.99	0.73	1	1	0.75	0.95	0.111443	0.228453	0.299489	0.271738	NaN	0.017407	UID1540
RAPGEF2	S1057	A0A2R8Y661	Rap guanine nucleotide exchange factor 2	LPKNPGDKKPVKSETSPVAPRAGSQQKAQSL	1.02238	1.02271	0.91745	0.495962	1.83926	1.59623	+		___1	+	0.999699	0.35	0.15	0.2	0	0.98	0.9	0	0.87	0.109215	0.0128135	0.0196624	0.0326424	0.141303	0.0623376	UID1541
RAPGEF2	S968	A0A2R8Y661		MASVNMDPALMFRTRSLSQGSTNATVLDVAQ	NaN	NaN	NaN	NaN	NaN	NaN			___1		0.552118	NaN	NaN	NaN	NaN	NaN	NaN	NaN	NaN	NaN	NaN	NaN	NaN	NaN	NaN	UID1542
DYRK1A	S500	A0A2R8Y6I6	Dual specificity tyrosine-phosphorylation-regulated kinase 1A	NSGRARSDPTHQHRHSGGHFTAAVQAMDCET	NaN	NaN	2.18853	2.63009	0.553248	0.439507			___1	+	0.994763	NaN	NaN	NaN	NaN	NaN	NaN	NaN	NaN	NaN	NaN	NaN	NaN	0.0426636	NaN	UID1545
DYRK1A	S710	A0A2R8Y6I6	Dual specificity tyrosine-phosphorylation-regulated kinase 1A	TEGHLTMRQGADREESPMTGVCVQQSPVASS	1.13273	1.05544	1.09187	0.791784	0.482408	0.410872			___1	+	0.999373	NaN	NaN	NaN	NaN	NaN	NaN	NaN	NaN	0.168275	NaN	NaN	0.0576126	0.0883757	NaN	UID1546
DYRK1A	S720	A0A2R8Y6I6	Dual specificity tyrosine-phosphorylation-regulated kinase 1A	ADREESPMTGVCVQQSPVASS__________	1.00275	NaN	1.16052	1.46232	1.03287	NaN			___1	+	0.984187	NaN	NaN	NaN	NaN	NaN	NaN	NaN	NaN	0.118739	NaN	0.141265	NaN	0.236402	NaN	UID1547
PMS2	S387	A0A2R8Y6S3	Mismatch repair endonuclease PMS2	SIPDTGSHCSSEYAASSPGDRGSQEHVDSQE	NaN	NaN	NaN	NaN	NaN	NaN			___1		0.673108	NaN	NaN	NaN	NaN	NaN	NaN	NaN	NaN	NaN	NaN	NaN	NaN	NaN	NaN	UID1549
PMS2	S388	A0A2R8Y6S3	Mismatch repair endonuclease PMS2	IPDTGSHCSSEYAASSPGDRGSQEHVDSQEK	1.28397	1.49575	1.67047	1.33549	1.13151	0.96354			___1	+	0.929394	NaN	NaN	NaN	NaN	NaN	NaN	NaN	NaN	NaN	NaN	NaN	NaN	0.227309	0.120274	UID1550
PMS2;PMS2CL	S400	A0A2R8Y6S3	Mismatch repair endonuclease PMS2;Protein PMS2CL	AASSPGDRGSQEHVDSQEKAPKTDDSFSDVD;VASTPGDRGSQEHVDSQEKAPETDDSFSDVD	0.619862	0.828471	NaN	0.741744	1.41382	1.16684			___1	+	1	NaN	NaN	NaN	NaN	NaN	NaN	NaN	NaN	0.0258101	NaN	NaN	NaN	0.333728	0.0447571	UID1551
PMS2;PMS2CL	S310	A0A2R8Y6S3	Mismatch repair endonuclease PMS2;Protein PMS2CL	TENKPHSPKTPEPRRSPLGQKRGMLSSSTSG;TENKPHSPKTPEPRRSPLGQKRGMSSSSTSD	0.777403	0.862411	1.05407	1.49271	1.06182	0.922436	+		___1	+	1	0.24	0.16	0.81	0	0.1	0	0	0.6	0.0381054	0.0320394	0.0504448	0.203647	0.0667882	0.0715834	UID1553
CNKSR2	S829	A0A2R8Y700	Connector enhancer of kinase suppressor of ras 2	NIGEKSESREEKLGDSLQDLYRALEQASLSP	NaN	NaN	1.17498	1.18647	1.13018	0.708606			___1	+	1	NaN	NaN	NaN	NaN	NaN	NaN	NaN	NaN	NaN	NaN	0.100414	0.0676518	0.278386	0.0452262	UID1554
DEPDC5	S445	A0A2R8Y721	DEP domain-containing protein 5	PASEKAKNGRDTSLGSPKESENALPIQVDYD	1.52753	NaN	NaN	NaN	1.12304	1.0621			___1	+	0.996901	NaN	NaN	NaN	NaN	NaN	NaN	NaN	NaN	NaN	NaN	NaN	NaN	NaN	NaN	UID1558
	S10	A0A2R8Y7C9		______GAFFMEFVRSPRTASSAFYPQVSVD	0.842186	0.781191	1.04527	0.958646	0.813533	0.96289			___1	+	1	0.55	0.32	0.98	0.46	0.44	0.96	1	0.94	0.182162	0.0663867	0.0891044	0.110327	0.230681	0.107265	UID1564
PPFIA1	S741	Q13136	Liprin-alpha-1	REEVRDDKTTIKCETSPPSSPRALRLDRLHK	0.745024	1.27199	0.960547	1.06553	NaN	NaN			___1	+	0.995616	NaN	NaN	NaN	NaN	NaN	NaN	NaN	NaN	NaN	0.213079	0.057335	0.132667	NaN	NaN	UID1565
PPFIA1	S763	Q13136	Liprin-alpha-1	ALRLDRLHKGALHTVSHEDIRDIRNSTGSQD	1.00389	0.887841	0.888101	0.732876	1.14229	1.0172			___1	+	0.999923	0.76	0.8	0.89	0.09	0.29	0.49	0.01	0.29	0.131303	0.0793558	0.0440667	0.131447	0.0291876	0.074271	UID1568
PPFIA1	S530	Q13136	Liprin-alpha-1	RLRGASLHHGRPHLGSVPDFRFPMADGHTDS	0.938171	1.15631	0.978672	0.818672	0.814385	0.643286			___1	+	1	0.52	0.4	0.28	0.9	0.89	1	1	1	0.135372	0.247868	0.0155841	0.128199	0.085411	0.0658023	UID1569
PPFIA1	S77	Q13136	Liprin-alpha-1	ALTQGKLHEVGHERDSLQRQLNTALPQEFAA	NaN	NaN	NaN	NaN	1.0875	1.05195			___1	+	1	NaN	NaN	NaN	NaN	NaN	NaN	NaN	NaN	NaN	NaN	NaN	NaN	0.112432	0.127693	UID1570
PPFIA1	S789	Q13136	Liprin-alpha-1	TGSQDGPVSNPSSSNSSQDSLHKAPKKKGIK	NaN	NaN	NaN	NaN	0.790614	1.02811			___1		0.723417	NaN	NaN	NaN	NaN	NaN	NaN	NaN	NaN	NaN	NaN	NaN	NaN	0.401032	0.176695	UID1573
PPFIA1	S790	Q13136	Liprin-alpha-1	GSQDGPVSNPSSSNSSQDSLHKAPKKKGIKS	NaN	NaN	NaN	NaN	1.52693	NaN			___1		0.716519	NaN	NaN	NaN	NaN	NaN	NaN	NaN	NaN	NaN	NaN	NaN	NaN	NaN	NaN	UID1574
PPFIA1	S238	Q13136	Liprin-alpha-1	INHEQENTPSTSGKRSSDGSLSHEEDLAKVI	NaN	NaN	NaN	NaN	NaN	NaN			___1	+	0.99771	NaN	NaN	NaN	NaN	NaN	NaN	NaN	NaN	NaN	NaN	NaN	NaN	NaN	NaN	UID1576
PPFIA1	S239	Q13136	Liprin-alpha-1	NHEQENTPSTSGKRSSDGSLSHEEDLAKVIE	0.955581	0.834536	1.1282	0.837361	1.35209	1.18204			___1	+	0.991963	0.53	0.29	0.41	0.67	0.93	0.7	0.89	0.34	0.0666007	0.0428003	0.107278	0.0508798	0.11224	0.0244186	UID1577
PPFIA1	S242	Q13136	Liprin-alpha-1	QENTPSTSGKRSSDGSLSHEEDLAKVIELQE	NaN	NaN	NaN	NaN	NaN	NaN			___1	+	0.999993	NaN	NaN	NaN	NaN	NaN	NaN	NaN	NaN	NaN	NaN	NaN	NaN	NaN	NaN	UID1578
PPFIA1	S666	Q13136	Liprin-alpha-1	ENTEQRAEEIESRVGSGSLDNLGRFRSMSSI	0.0932633	NaN	NaN	0.111041	0.728908	0.719073			___1	+	0.999969	NaN	NaN	NaN	NaN	NaN	NaN	NaN	NaN	NaN	NaN	NaN	NaN	0.0300274	0.0190736	UID1581
PPFIA1	S1171	Q13136	Liprin-alpha-1	SAETLPANFRVTSSMSSPSMQPKKMQMDGNV	NaN	NaN	NaN	NaN	NaN	NaN			___1	+	0.776966	NaN	NaN	NaN	NaN	NaN	NaN	NaN	NaN	NaN	NaN	NaN	NaN	NaN	NaN	UID1582
PPFIA1	S1172	Q13136	Liprin-alpha-1	AETLPANFRVTSSMSSPSMQPKKMQMDGNVS	0.960537	1.08749	0.809013	0.693196	0.925853	0.861673			___1	+	0.996674	0.72	0.63	0.5	0.21	0.99	1	0.16	0.45	0.0915403	0.0888793	0.0630951	0.0505101	0.0799246	0.0541903	UID1583
CUX1	S1274	A0A2R8Y852	Homeobox protein cut-like 1	FIEEIQAGSQGQAGASDSPSARSGRAAPSSE	NaN	NaN	NaN	NaN	1.21604	0.778216			___1		0.636765	NaN	NaN	NaN	NaN	NaN	NaN	NaN	NaN	NaN	NaN	NaN	NaN	0.155297	0.175913	UID1584
CUX1	S1276	A0A2R8Y852	Homeobox protein cut-like 1	EEIQAGSQGQAGASDSPSARSGRAAPSSEGD	NaN	NaN	NaN	NaN	1.2186	1.23246			___1	+	0.773908	NaN	NaN	NaN	NaN	NaN	NaN	NaN	NaN	NaN	NaN	NaN	NaN	0.0596607	NaN	UID1585
CUX1	S1188	A0A2R8Y852	Homeobox protein cut-like 1	SDSQPCEPPSVGTEYSQGASPQPQHQLKKPR	NaN	1.37949	NaN	NaN	NaN	NaN			___1	+	0.777831	NaN	NaN	NaN	NaN	NaN	NaN	NaN	NaN	NaN	0.107806	NaN	NaN	NaN	NaN	UID1589
CUX1	S1192	A0A2R8Y852	Homeobox protein cut-like 1	PCEPPSVGTEYSQGASPQPQHQLKKPRVVLA	1.26539	1.43328	1.02348	1.19923	1.04371	0.957094			___1	+	0.983972	NaN	NaN	NaN	NaN	NaN	NaN	NaN	NaN	0.0896847	0.112222	NaN	0.0887347	0.0479385	0.134478	UID1590
CUX1	S1024	A0A2R8Y852	Homeobox protein cut-like 1	SPAPESPMSSSESVKSLTELVQQPCPPIEAS	1.33618	1.52814	0.98263	1.1132	0.999135	1.15637	+		___1	+	0.938446	0.97	1	0.95	0	0	0.15	0.9	0.52	0.129855	0.0380597	0.0363113	0.021752	0.048895	0.160444	UID1591
AUTS2	S319	A0A2R8Y8C6	Autism susceptibility gene 2 protein	QPIPQPQTEPQLRAPSPDPDLVQRTEAPPQP	0.700139	0.681551	0.358881	0.60374	1.11646	1.08956			___1	+	1	NaN	NaN	NaN	NaN	NaN	NaN	NaN	NaN	0.269838	0.399125	NaN	NaN	0.0849188	0.123022	UID1592
AUTS2	S1197	A0A2R8Y8C6	Autism susceptibility gene 2 protein	SLITPGLPSMHYPRISPTAGNQNGLLNKTPP	0.868116	0.772948	0.759451	0.923849	0.976801	0.902825			___1	+	0.999986	0.36	0.77	0.13	0.16	0.22	0.97	0.98	0.2	0.0859507	0.0273576	0.0576816	0.0900009	0.0429439	0.03199	UID1593
AUTS2	S149	A0A2R8Y8C6	Autism susceptibility gene 2 protein	SFHSKKSRLSHPHHYSSDRENDRNLCQHLGK	NaN	NaN	NaN	NaN	0.600735	0.630245			___1		0.499935	NaN	NaN	NaN	NaN	NaN	NaN	NaN	NaN	NaN	NaN	NaN	NaN	0.0717771	0.0935979	UID1594
AUTS2	S150	A0A2R8Y8C6	Autism susceptibility gene 2 protein	FHSKKSRLSHPHHYSSDRENDRNLCQHLGKR	NaN	NaN	NaN	NaN	0.600735	0.630245			___1		0.499935	NaN	NaN	NaN	NaN	NaN	NaN	NaN	NaN	NaN	NaN	NaN	NaN	0.0717771	0.0935979	UID1595
AUTS2	S1232	A0A2R8Y8C6	Autism susceptibility gene 2 protein	SAPPPLISTLGGRPVSPRRTTPLSAEIRERP	0.780385	0.710124	0.818038	0.889337	1.03536	1.2572	+		___1	+	0.994829	0.23	1	0.09	0.01	0.52	0	0.96	0.89	NaN	0.0589557	0.0321427	0.0214842	0.0500367	NaN	UID1597
AUTS2	S950	A0A2R8Y8C6	Autism susceptibility gene 2 protein	LARVPSPYVRTPVVESARPNSTSSREAEPRK	NaN	NaN	NaN	NaN	1.12882	1.06051			___1		0.582868	NaN	NaN	NaN	NaN	NaN	NaN	NaN	NaN	NaN	NaN	NaN	NaN	NaN	0.0962241	UID1598
EPB41	S664	P11171	Protein 4.1	KKRERLDGENIYIRHSNLMLEDLDKSQEEIK	NaN	NaN	NaN	NaN	0.619776	0.764852			___1	+	1	NaN	NaN	NaN	NaN	NaN	NaN	NaN	NaN	NaN	NaN	NaN	NaN	0.0282833	0.200821	UID1600
EPB41	S542	P11171	Protein 4.1	PAPHFERTASKRASRSLDGAAAVDSADRSPR	NaN	NaN	NaN	NaN	0.764325	NaN			___1	+	1	NaN	NaN	NaN	NaN	NaN	NaN	NaN	NaN	NaN	NaN	NaN	NaN	NaN	NaN	UID1601
EPB41	S551	P11171	Protein 4.1	SKRASRSLDGAAAVDSADRSPRPTSAPAITQ	NaN	NaN	NaN	NaN	1.05958	0.741376			___1		0.601812	NaN	NaN	NaN	NaN	NaN	NaN	NaN	NaN	NaN	NaN	NaN	NaN	NaN	0.177455	UID1602
EPB41	S555	P11171	Protein 4.1	SRSLDGAAAVDSADRSPRPTSAPAITQGQVA	NaN	NaN	NaN	NaN	NaN	NaN			___1	+	0.793806	NaN	NaN	NaN	NaN	NaN	NaN	NaN	NaN	NaN	NaN	NaN	NaN	NaN	NaN	UID1603
TOPBP1	S888	Q92547	DNA topoisomerase 2-binding protein 1	LALANSSRNAVALSASPQLKEAQSEKEEAPK	0.937178	1.42372	1.03478	1.57953	1.80179	1.48881	+	+	___1	+	0.999872	0.01	0	0	0	0	0.06	0	1	0.0460304	0.0547345	0.0364587	0.138838	0.0744531	0.136227	UID1605
TOPBP1	S805	Q92547	DNA topoisomerase 2-binding protein 1	AFRAVVSQHARQVAASPAVGQPLQKEPSLHL	NaN	NaN	NaN	NaN	NaN	NaN			___1	+	1	NaN	NaN	NaN	NaN	NaN	NaN	NaN	NaN	NaN	NaN	NaN	NaN	NaN	NaN	UID1606
SAP130	S274	H7BXF5	Histone deacetylase complex subunit SAP130	IPPAVVATVSATRAQSPVITTTAAHATDSAL	0.996794	0.728679	0.936764	1.49198	0.804107	0.727224			___1	+	0.999749	NaN	NaN	NaN	NaN	NaN	NaN	NaN	NaN	0.0790533	NaN	0.119782	0.253716	0.227172	0.224932	UID1607
SAP130	S439	H7BXF5	Histone deacetylase complex subunit SAP130	PAERSSLIPISGHRASPNPVAMETRSDNRPS	1.04556	1.1189	0.837237	0.884225	1.11397	0.742801			___1	+	1	0.43	0.23	0.99	0.07	0.38	0.98	0.49	0.33	0.0318794	0.0987761	0.0579822	0.139885	0.074385	0.144677	UID1608
SAP130	S863	H7BXF5	Histone deacetylase complex subunit SAP130	QHVISTEEGDMMETNSTDDEKSTAKSLLVKA	NaN	NaN	NaN	NaN	0.903432	1.22538			___1	+	0.974249	NaN	NaN	NaN	NaN	NaN	NaN	NaN	NaN	NaN	NaN	NaN	NaN	NaN	NaN	UID1609
SAP130	S416	H7BXF5	Histone deacetylase complex subunit SAP130	NIPVAKVVPQQITHTSPRIQPDYPAERSSLI	NaN	NaN	NaN	NaN	NaN	NaN			___1	+	0.780195	NaN	NaN	NaN	NaN	NaN	NaN	NaN	NaN	NaN	NaN	NaN	NaN	NaN	NaN	UID1610
FAM73A	S210	A0A2R8YFQ8	Protein FAM73A	ALTFRNRQAEDEACGSIKLGAGDAIAEENVD	NaN	NaN	NaN	NaN	0.890966	0.918836			___1	+	1	NaN	NaN	NaN	NaN	NaN	NaN	NaN	NaN	NaN	NaN	NaN	NaN	NaN	0.0409749	UID1613
EPS8	S826	A0A2R8YE63	Epidermal growth factor receptor kinase substrate 8	QEIMRRRQEKISAAASDSGVESFDEGSSH__	NaN	NaN	NaN	NaN	NaN	NaN			___1		0.717343	NaN	NaN	NaN	NaN	NaN	NaN	NaN	NaN	NaN	NaN	NaN	NaN	NaN	NaN	UID1614
EPS8	S828	A0A2R8YE63	Epidermal growth factor receptor kinase substrate 8	IMRRRQEKISAAASDSGVESFDEGSSH____	NaN	NaN	NaN	NaN	0.829503	0.64645			___1	+	0.999992	NaN	NaN	NaN	NaN	NaN	NaN	NaN	NaN	NaN	NaN	NaN	NaN	0.194557	0.0204581	UID1615
EPS8	S832	A0A2R8YE63	Epidermal growth factor receptor kinase substrate 8	RQEKISAAASDSGVESFDEGSSH________	0.771999	NaN	0.919106	NaN	NaN	NaN			___1	+	0.999999	NaN	NaN	NaN	NaN	NaN	NaN	NaN	NaN	NaN	NaN	NaN	NaN	NaN	NaN	UID1616
EPS8	S642	A0A2R8YE63	Epidermal growth factor receptor kinase substrate 8	RMEYGPRPADTPPAPSPPPTPAPVPVPLPPS	0.81848	0.530392	0.915067	0.745746	0.921747	0.548276			___1	+	0.935235	NaN	NaN	NaN	NaN	NaN	NaN	NaN	NaN	0.062084	0.00781485	0.0247691	NaN	0.0409411	NaN	UID1617
EPS8	S676	A0A2R8YE63	Epidermal growth factor receptor kinase substrate 8	PVPVSKVPANITRQNSSSSDSGGSIVRDSQR	0.934139	0.622568	1.13635	0.877124	0.790472	0.672609	+		___1	+	0.999891	0.92	0.91	0.83	0.01	0.02	0.98	0.69	0.36	0.0821304	0.0722423	0.147299	0.136297	0.322583	0.38205	UID1618
EPS8	S677	A0A2R8YE63	Epidermal growth factor receptor kinase substrate 8	VPVSKVPANITRQNSSSSDSGGSIVRDSQRH	NaN	NaN	NaN	NaN	NaN	NaN			___1	+	0.857205	NaN	NaN	NaN	NaN	NaN	NaN	NaN	NaN	NaN	NaN	NaN	NaN	NaN	NaN	UID1619
EPS8	S678	A0A2R8YE63	Epidermal growth factor receptor kinase substrate 8	PVSKVPANITRQNSSSSDSGGSIVRDSQRHK	NaN	NaN	NaN	NaN	NaN	NaN			___1		0.618986	NaN	NaN	NaN	NaN	NaN	NaN	NaN	NaN	NaN	NaN	NaN	NaN	NaN	NaN	UID1620
EPS8	S679	A0A2R8YE63	Epidermal growth factor receptor kinase substrate 8	VSKVPANITRQNSSSSDSGGSIVRDSQRHKQ	NaN	NaN	NaN	NaN	0.902397	NaN			___1	+	0.987966	NaN	NaN	NaN	NaN	NaN	NaN	NaN	NaN	NaN	NaN	NaN	NaN	NaN	NaN	UID1621
EPS8	S702	A0A2R8YE63	Epidermal growth factor receptor kinase substrate 8	RDSQRHKQLPVDRRKSQMEEVQDELIHRLTI	0.926917	0.646842	0.969936	0.920124	0.922361	0.912624	+		___1	+	1	0.89	0.75	0.91	0.01	0	0.53	0.98	0.99	0.0902589	0.0484034	0.0995957	0.0982986	0.14278	0.058967	UID1622
CASK	S576	A0A2U3TZM1	Peripheral plasma membrane protein CASK	IVPSYRTQSSSCERDSPSTSRQSPANGHSST	1.20283	1.71516	1.16521	NaN	0.891222	0.737063			___1	+	0.999875	NaN	NaN	NaN	NaN	NaN	NaN	NaN	NaN	0.0816066	NaN	NaN	NaN	0.139627	NaN	UID1623
ACTB;ACTG1;POTEE	S232	P63261	Actin, cytoplasmic 1;Actin, cytoplasmic 1, N-terminally processed;Actin, cytoplasmic 2;Actin, cytoplasmic 2, N-terminally processed;POTE ankyrin domain family member E	CYVALDFEQEMATAASSSSLEKSYELPDGQV	NaN	NaN	NaN	NaN	NaN	NaN			___1		0.520668	NaN	NaN	NaN	NaN	NaN	NaN	NaN	NaN	NaN	NaN	NaN	NaN	NaN	NaN	UID1624
ACTB;ACTG1;POTEE	S233	P63261	Actin, cytoplasmic 1;Actin, cytoplasmic 1, N-terminally processed;Actin, cytoplasmic 2;Actin, cytoplasmic 2, N-terminally processed;POTE ankyrin domain family member E	YVALDFEQEMATAASSSSLEKSYELPDGQVI	0.895377	0.867763	1.27649	NaN	0.799768	0.771661			___1	+	0.77922	0.36	0.13	0.31	0.21	0.89	0.89	0.1	1	0.0959907	0.0499577	0.538505	NaN	0.0388527	0.0403139	UID1625
ACTB;ACTG1;POTEE	S234	P63261	Actin, cytoplasmic 1;Actin, cytoplasmic 1, N-terminally processed;Actin, cytoplasmic 2;Actin, cytoplasmic 2, N-terminally processed;POTE ankyrin domain family member E	VALDFEQEMATAASSSSLEKSYELPDGQVIT	NaN	NaN	NaN	NaN	1.37246	1.30897			___1		0.544773	NaN	NaN	NaN	NaN	NaN	NaN	NaN	NaN	NaN	NaN	NaN	NaN	0.348043	0.469438	UID1626
ACTB;ACTA2;ACTG2;ACTG1;ACTC1;ACTA1;ACTBL2;POTEE;POTEF	S239	P63261	Actin, cytoplasmic 1;Actin, cytoplasmic 1, N-terminally processed;Actin, aortic smooth muscle;Actin, gamma-enteric smooth muscle;Actin, cytoplasmic 2;Actin, cytoplasmic 2, N-terminally processed;Actin, alpha cardiac muscle 1;Actin, alpha skeletal muscle;Beta-actin-like protein 2;POTE ankyrin domain family member E;POTE ankyrin domain family member F	ENEMATAASSSSLEKSYELPDGQVITIGNER;EQEMATAASSSSLEKSYELPDGQVITIGNER;EQEMVRAAASSSPERSYELPDGQVITIGNER	0.958348	1.2185	0.856134	0.899665	0.914258	0.850414			___1	+	1	0.19	0.24	0.04	0.66	0.85	1	0.97	0.84	0.152621	0.217885	0.12398	0.13097	0.0595371	0.0407062	UID1628
TBCEL	S41	Q5QJ74	Tubulin-specific chaperone cofactor E-like protein	RGPGMGVHVPATPQGSPMKDRLNLPSVLVLN	0.935072	0.838501	1.06867	1.20571	0.781656	0.977992			___1	+	0.997245	0.18	1	0.06	0.12	0.84	1	0.11	0.85	0.151889	0.067094	0.0566001	0.171948	0.109145	NaN	UID1629
ARHGEF7	S516	B1ALK7	Rho guanine nucleotide exchange factor 7	TMKKLLPKRKPERKPSDEEFASRKSTAALEE	0.865041	0.585188	0.9924	0.688231	1.56174	1.50279			___1	+	0.999996	NaN	NaN	NaN	NaN	NaN	NaN	NaN	NaN	0.055979	0.0700937	0.0289679	NaN	NaN	0.240302	UID1633
ARHGEF7;ARHGEF6	S488	Q15052	Rho guanine nucleotide exchange factor 7;Rho guanine nucleotide exchange factor 6	LFPNVLLMLSASPRMSGFIYQGKLPTTGMTI;LFSNVLIMLSASPRMSGFIYQGKIPIAGTVV	1.09871	1.0769	1.05752	0.759333	0.942879	0.758205	+	+	___1	+	1	0.01	0.14	0	0	0.45	0.07	0	0.61	0.0305548	0.0242127	0.0259013	0.0618725	0.0252361	0.0485739	UID1634
ARHGEF7;ARHGEF6	S649	Q15052	Rho guanine nucleotide exchange factor 7;Rho guanine nucleotide exchange factor 6	KPERKPSDEEFASRKSTAALEEDAQILKVIE;KTERKPSEEEYVIRKSTAALEEDAQILKVIE	1.00472	0.816435	1.04346	0.768258	1.00694	1.00335	+		___1		0.5	0.97	0.93	0.97	0.03	0.47	1	0.03	0.89	0.130383	0.0693904	0.0748316	0.134415	0.151687	0.119301	UID1635
RAPGEF2	S1085	A0A2R8YGD3	Rap guanine nucleotide exchange factor 2	MDPALMFRTRKKKWRSLGSLSQGSTNATVLD	0.851094	0.846801	0.683977	0.474159	NaN	0.89884			___1	+	0.994414	NaN	NaN	NaN	NaN	NaN	NaN	NaN	NaN	0.0819767	0.204178	0.00638092	0.0442744	NaN	NaN	UID1636
RAPGEF2	S1088	A0A2R8YGD3	Rap guanine nucleotide exchange factor 2	ALMFRTRKKKWRSLGSLSQGSTNATVLDVAQ	0.431618	NaN	1.47585	NaN	NaN	1.62178			___1		0.625438	NaN	NaN	NaN	NaN	NaN	NaN	NaN	NaN	NaN	NaN	NaN	NaN	NaN	0.42905	UID1637
AP1S1	S146	A0A2R8YGH5	AP-1 complex subunit sigma-1A	LKAIEQADLLQEEDESPRSVLEEMGLA____	NaN	NaN	NaN	NaN	1.11915	0.639497			___1	+	1	NaN	NaN	NaN	NaN	NaN	NaN	NaN	NaN	NaN	NaN	NaN	NaN	0.143967	0.017405	UID1638
SPAST	S230	A0A2R8YGN6	Spastin	MKTGSAGLSGHHRAPSYSGLSMVSGVKQGSG	0.963086	1.14678	0.846293	0.857846	0.872642	0.757271			___1	+	0.99985	0.62	1	0.45	0.11	0.74	1	0.2	0.46	0.0668723	0.0370952	0.0258161	0.0431774	0.755987	0.0343955	UID1639
SPAST	S205	A0A2R8YGN6	Spastin	ESGAVPKRKDPLTHTSNSLPRSKTVMKTGSA	1.19217	1.04201	0.831247	NaN	NaN	NaN			___1	+	0.972456	NaN	NaN	NaN	NaN	NaN	NaN	NaN	NaN	NaN	0.0345359	0.0429237	NaN	NaN	NaN	UID1640
SPAST	S207	A0A2R8YGN6	Spastin	GAVPKRKDPLTHTSNSLPRSKTVMKTGSAGL	1.01188	1.06543	0.812215	0.596448	0.807778	0.66768	+	+	___1	+	0.998847	0.01	0.02	0	0	0.36	0.85	0	0.56	0.0555948	0.0371443	0.0552192	0.0366142	0.0125945	0.0768599	UID1641
GLI3	S386	A0A2R8YGX0	Transcriptional activator GLI3;Transcriptional repressor GLI3R	MHNKRSKIKPDEDLPSPGARGQQEQPEGTTL	1.19745	1.42384	0.989951	0.861153	0.602422	0.718813	+	+	___1	+	1	0.02	0	0.01	0.02	0.03	0.24	0.67	1	0.116423	0.0509298	0.0669946	0.131793	0.071738	0.0254576	UID1642
GLI3	S605	A0A2R8YGX0	Transcriptional activator GLI3;Transcriptional repressor GLI3R	RPPPPRDSGSHSQSRSPGRPTQGALGEQQDL	1.19986	1.18813	0.90156	0.605517	0.645288	0.654564	+	+	___1	+	1	0.01	0	0	0	0.22	0.11	0	0.8	0.0619854	0.0746619	0.0397697	0.0584094	0.0166138	0.0286888	UID1643
FAM208B	S900	A0A2R8YH03	Protein FAM208B	EREILSPLFPRNGTKSPEAATPVGKVMPFRH	1.49147	0.490303	0.461837	NaN	1.05844	1.25118			___1	+	1	NaN	NaN	NaN	NaN	NaN	NaN	NaN	NaN	0.672877	0.128422	NaN	NaN	0.0553632	0.100085	UID1644
FAM208B	S1240	A0A2R8YH03	Protein FAM208B	VQTKTGTLQDLIQHGSPINNECHPSLERKDD	0.649095	0.721363	0.67931	0.607834	0.935384	1.05705	+		___1	+	1	0.68	0.74	0.42	0.01	0	0	0	0	0.0680791	0.0420906	0.0297393	0.0486596	0.128555	0.138777	UID1645
KCTD1	S9	J3KSG1	BTB/POZ domain-containing protein KCTD1	_______MSRPLITRSPASPLNNQGIPTPAQ	0.979856	1.44336	0.972691	1.13306	NaN	NaN			___1	+	1	NaN	NaN	NaN	NaN	NaN	NaN	NaN	NaN	0.0784169	0.140481	0.0746001	0.0752316	NaN	NaN	UID1646
KCTD1	S12	J3KSG1	BTB/POZ domain-containing protein KCTD1	____MSRPLITRSPASPLNNQGIPTPAQLTK	NaN	NaN	NaN	NaN	NaN	NaN			___1	+	1	NaN	NaN	NaN	NaN	NaN	NaN	NaN	NaN	NaN	NaN	NaN	NaN	NaN	NaN	UID1647
PNPLA6	S1329	A0A384DVU0	Neuropathy target esterase	YEEDAGPDCSRDEGGSPEGASPSTASEMEEE	1.01093	0.685022	0.906358	0.772948	0.597601	0.652169	+		___1	+	1	0.08	0.02	0.02	0.03	0.01	1	0.1	0.71	0.0793558	0.071804	0.08392	0.0409627	0.0695652	0.0284563	UID1648
IFIH1	S301	A0A3B3IRK8	Interferon-induced helicase C domain-containing protein 1	TMGSDSDEENVAARASPEPELQLRPYQMEVA	1.05437	0.627493	1.06615	0.617564	0.907933	0.779262	+		___1	+	1	0.06	1	0.01	0	0.01	0.99	0.01	0.89	0.133196	0.241774	0.0689195	0.0871046	0.149223	NaN	UID1649
MSL3	S367	Q8N5Y2	Male-specific lethal 3 homolog	TRHSANCDRLSESSASPQPKRRQQDTSASMP	0.892987	1.02957	0.911309	1.71795	0.959619	0.987294	+		___1	+	0.999483	0.94	0.87	0.96	0	0.85	0.99	0	1	0.0377816	0.0282124	0.107227	0.206803	0.0347415	0.0762883	UID1650
MSL3	S400	Q8N5Y2	Male-specific lethal 3 homolog	FLHLEKKTPVHSRSSSPIPLTPSKEGSAVFA	0.966415	0.915214	0.881757	0.867814	0.816295	0.673444		+	___1	+	0.997581	0.02	0.02	0	0.12	1	0.99	0.05	0.35	0.0155994	0.0477815	0.0127728	0.0938858	0.0233708	0.0109386	UID1652
FBRSL1	S141	Q9HCM7	Fibrosin-1-like protein	PPAEPSENRRPLEAGSPGQDLEPACDGARKV	NaN	NaN	NaN	NaN	NaN	0.974794			___1	+	1	NaN	NaN	NaN	NaN	NaN	NaN	NaN	NaN	NaN	NaN	NaN	NaN	NaN	NaN	UID1653
SP4	S117	A0A3B3IRW4	Transcription factor Sp4	QPASSSSSSSSSNNGSASPTKTKSGNSSTPG	NaN	NaN	NaN	NaN	1.19464	NaN			___1	+	0.762566	NaN	NaN	NaN	NaN	NaN	NaN	NaN	NaN	NaN	NaN	NaN	NaN	0.201995	NaN	UID1655
SP4	S119	A0A3B3IRW4	Transcription factor Sp4	ASSSSSSSSSNNGSASPTKTKSGNSSTPGQF	NaN	NaN	NaN	NaN	0.768209	0.727283			___1		0.651535	NaN	NaN	NaN	NaN	NaN	NaN	NaN	NaN	NaN	NaN	NaN	NaN	0.341156	0.0991662	UID1656
SP4	S753	A0A3B3IRW4	Transcription factor Sp4	LGSPRIVTVAAISQDSNPATPNVSTNMEEF_	NaN	NaN	NaN	NaN	0.579182	NaN			___1	+	0.840628	NaN	NaN	NaN	NaN	NaN	NaN	NaN	NaN	NaN	NaN	NaN	NaN	0.0419798	NaN	UID1658
QSER1	S1334	A0A3B3IRW6	Glutamine and serine-rich protein 1	PPLPKPSSTTPTPLVSETGGNSPSDKVDNEL	NaN	NaN	NaN	NaN	NaN	NaN			___1		0.560561	NaN	NaN	NaN	NaN	NaN	NaN	NaN	NaN	NaN	NaN	NaN	NaN	NaN	NaN	UID1663
QSER1	S1340	A0A3B3IRW6	Glutamine and serine-rich protein 1	SSTTPTPLVSETGGNSPSDKVDNELKNLEHL	0.974554	0.984551	0.942167	1.11852	1.23082	0.987516			___1	+	0.99632	NaN	NaN	NaN	NaN	NaN	NaN	NaN	NaN	0.0914823	0.0693046	0.0224915	0.0973639	0.137329	0.0807069	UID1664
QSER1	S1342	A0A3B3IRW6	Glutamine and serine-rich protein 1	TTPTPLVSETGGNSPSDKVDNELKNLEHLSS	NaN	NaN	NaN	NaN	NaN	NaN			___1		0.62793	NaN	NaN	NaN	NaN	NaN	NaN	NaN	NaN	NaN	NaN	NaN	NaN	NaN	NaN	UID1665
QSER1	S1116	A0A3B3IRW6	Glutamine and serine-rich protein 1	QSSGPFKKQSATNLESEEDSEAPVDSTLNNN	1.07363	0.609557	1.0169	1.16474	NaN	NaN			___1	+	0.999996	NaN	NaN	NaN	NaN	NaN	NaN	NaN	NaN	NaN	0.0636565	NaN	0.118689	NaN	NaN	UID1666
QSER1	S1120	A0A3B3IRW6	Glutamine and serine-rich protein 1	PFKKQSATNLESEEDSEAPVDSTLNNNRNQE	NaN	NaN	NaN	NaN	NaN	NaN			___1		0.535539	NaN	NaN	NaN	NaN	NaN	NaN	NaN	NaN	NaN	NaN	NaN	NaN	NaN	NaN	UID1667
MED13L	S807	F8VRB8	Mediator of RNA polymerase II transcription subunit 13-like	DLAPSLHDLDNIFDNSDDDELGAVSPALRSS	1.115	1.89711	0.871707	1.5151	0.947161	0.839186			___1	+	0.99965	0.06	0.08	0	0.12	0.38	0.98	0.12	0.92	0.0805807	0.550012	0.0485811	0.191749	0.0304059	0.0154564	UID1669
MED13L	S913	F8VRB8	Mediator of RNA polymerase II transcription subunit 13-like	TQLTEFKMEVEDGLGSPKPEEIKDFSYVHKV	1.04006	1.1338	1.33463	1.88446	1.2599	1.22699	+		___1	+	1	0.41	0.16	0.49	0.05	0.34	0.63	0.01	0.08	0.132328	0.0924808	0.0902012	0.206633	0.0880015	0.179667	UID1670
MED13L	S1071	F8VRB8	Mediator of RNA polymerase II transcription subunit 13-like	ASGQGSVKYDSTDQGSPASTPSTTRP_____	NaN	NaN	NaN	NaN	NaN	NaN			___1	+	0.942692	NaN	NaN	NaN	NaN	NaN	NaN	NaN	NaN	NaN	NaN	NaN	NaN	NaN	NaN	UID1671
KAT6A	S1143	Q92794	Histone acetyltransferase KAT6A	LRKRDVKNSPLEPDTSTPLKKKKGWPKGKSR	NaN	NaN	NaN	NaN	NaN	NaN			___1		0.638622	NaN	NaN	NaN	NaN	NaN	NaN	NaN	NaN	NaN	NaN	NaN	NaN	NaN	NaN	UID1677
KAT6A	S1113	Q92794	Histone acetyltransferase KAT6A	SSSKRKSKDEEEDEESDDADDTPILKPVSLL	0.892064	1.43861	1.126	1.46972	1.39179	1.21539			___1	+	1	0.28	0.09	0.19	0.1	0.18	0.87	0.19	0.93	0.109124	0.161192	0.24113	0.115586	0.0774881	0.0358633	UID1678
RB1	S612	A0A3B3IS71	Retinoblastoma-associated protein	QNNHTAADMYLSPVRSPKKKGSTTRVNSTAN	1.30983	1.05492	1.15413	NaN	1.07224	1.12672			___1	+	0.999996	NaN	NaN	NaN	NaN	NaN	NaN	NaN	NaN	0.617262	0.0467458	NaN	NaN	0.52075	0.620038	UID1680
RB1	S794	A0A3B3IS71	Retinoblastoma-associated protein	LSPIPHIPRSPYKFPSSPLRIPGGNIYISPL	0.853977	NaN	NaN	NaN	NaN	NaN			___1		0.712432	NaN	NaN	NaN	NaN	NaN	NaN	NaN	NaN	NaN	NaN	NaN	NaN	NaN	NaN	UID1681
RB1	S795	A0A3B3IS71	Retinoblastoma-associated protein	SPIPHIPRSPYKFPSSPLRIPGGNIYISPLK	0.99478	1.1241	1.08595	1.83923	1.27486	1.29627	+		___1	+	0.999613	0.24	0.09	0.11	0	0.56	1	0	0.66	0.0622634	0.0170748	0.047047	0.0527316	0.0729846	0.108894	UID1682
RB1	S842	A0A3B3IS71	Retinoblastoma-associated protein	PRSRILVSIGESFGTSEKFQKINQMVCNSDR	NaN	NaN	NaN	NaN	NaN	NaN			___1		0.676664	NaN	NaN	NaN	NaN	NaN	NaN	NaN	NaN	NaN	NaN	NaN	NaN	NaN	NaN	UID1683
RB1	S855	A0A3B3IS71	Retinoblastoma-associated protein	GTSEKFQKINQMVCNSDRVLKRSAEGSNPPK	1.28376	1.56249	1.20796	2.19498	1.58401	2.13023	+		___1	+	1	0.78	0.61	0.99	0.01	0.06	0.41	0	0.89	0.205991	0.0664001	0.114277	0.195973	0.164436	0.51236	UID1684
RB1	S807	A0A3B3IS71	Retinoblastoma-associated protein	FPSSPLRIPGGNIYISPLKSPYKISEGLPTP	1.1933	1.48581	1.48585	1.9413	1.15392	1.35694	+		___1	+	1	0.08	0.48	0.01	0	0.04	0.91	0	0.08	0.166204	0.0757453	0.180182	0.215436	0.0525951	0.131188	UID1685
RB1	S37	A0A3B3IS71	Retinoblastoma-associated protein	APPPPPPPEEDPEQDSGPEDLPLVRLEFEET	0.941793	0.952818	0.988079	1.17329	1.12393	1.16816			___1	+	1	0.31	0.23	0.1	0.75	1	1	0.57	1	0.0511161	0.0351884	0.0643044	0.317628	0.0842397	0.0194879	UID1687
RB1	S249	A0A3B3IS71	Retinoblastoma-associated protein	LLKEPYKTAVIPINGSPRTPRRGQNRSARIA	1.11696	1.23955	0.979212	1.69516	1.28612	1.1412	+		___1	+	1	0.14	0.02	0.18	0	0.08	0.82	0	0.94	0.0679106	0.0584528	0.12818	0.0843255	0.0252136	0.0346335	UID1688
RB1	S350	A0A3B3IS71	Retinoblastoma-associated protein	LFLDHDKTLQTDSIDSFETQRTPRKSNLDEE	NaN	NaN	NaN	NaN	NaN	NaN			___1		0.611446	NaN	NaN	NaN	NaN	NaN	NaN	NaN	NaN	NaN	NaN	NaN	NaN	NaN	NaN	UID1690
SSH2	S493	A0A3B3IS79	Protein phosphatase Slingshot homolog 2	ICKPGLELNKKDITTSADQIAEVKTMESHPP	1.37499	1.80736	0.839286	0.722692	NaN	NaN			___1	+	0.978844	NaN	NaN	NaN	NaN	NaN	NaN	NaN	NaN	0.0869257	NaN	0.0563603	0.0512603	NaN	NaN	UID1693
SSH2	S1222	A0A3B3IS79	Protein phosphatase Slingshot homolog 2	EKMDPLPVACRLPHSSSSENIKSLSHSPGVV	NaN	NaN	NaN	NaN	NaN	NaN			___1		0.582248	NaN	NaN	NaN	NaN	NaN	NaN	NaN	NaN	NaN	NaN	NaN	NaN	NaN	NaN	UID1695
SSH2	S1223	A0A3B3IS79	Protein phosphatase Slingshot homolog 2	KMDPLPVACRLPHSSSSENIKSLSHSPGVVK	1.29055	NaN	1.36704	NaN	0.87599	0.679167			___1	+	0.825885	NaN	NaN	NaN	NaN	NaN	NaN	NaN	NaN	NaN	NaN	NaN	NaN	0.0267744	NaN	UID1696
SSH2	S1224	A0A3B3IS79	Protein phosphatase Slingshot homolog 2	MDPLPVACRLPHSSSSENIKSLSHSPGVVKE	NaN	1.37944	1.22093	0.851422	NaN	NaN			___1		0.664948	NaN	NaN	NaN	NaN	NaN	NaN	NaN	NaN	NaN	NaN	NaN	NaN	NaN	NaN	UID1697
SSH2	S467	A0A3B3IS79	Protein phosphatase Slingshot homolog 2	LLASKQRHNKLWRSHSDSDLSDHHEPICKPG	0.942315	1.14357	0.884749	0.550221	0.953233	0.868704			___1	+	0.999976	0.29	0.72	0.09	0.19	0.4	0.69	0.58	1	0.154696	0.166516	0.129949	0.113028	0.0488729	0.0340715	UID1698
SSH2	S469	A0A3B3IS79	Protein phosphatase Slingshot homolog 2	ASKQRHNKLWRSHSDSDLSDHHEPICKPGLE	NaN	NaN	NaN	NaN	NaN	NaN			___1	+	0.992563	NaN	NaN	NaN	NaN	NaN	NaN	NaN	NaN	NaN	NaN	NaN	NaN	NaN	NaN	UID1699
LARP1B	S261	A0A3B3ISF0	La-related protein 1B	KENRETKLNGPGENVSEDEAQSSNQRKRANK	1.03227	0.802308	0.885724	0.98649	0.904302	0.646106			___1	+	1	0.06	0.98	0.01	0.6	0.94	0.88	0.67	1	0.121412	0.0697693	0.0399895	0.0461317	0.0501043	0.0203091	UID1708
LARP1B	S1107	A0A3B3ISF0	La-related protein 1B	TSELQVPINSPRRNISPESSDNSH_______	NaN	0.903486	1.20125	NaN	0.904826	0.961401			___1	+	0.999998	NaN	NaN	NaN	NaN	NaN	NaN	NaN	NaN	NaN	NaN	NaN	NaN	0.0736053	0.0424297	UID1709
ECE1	S34	B4DKB2	Endothelin-converting enzyme 1	STYKRATLDEEDLVDSLSEGDAYPNGLQVNF	NaN	0.734843	1.11727	NaN	NaN	NaN			___1		0.554302	NaN	NaN	NaN	NaN	NaN	NaN	NaN	NaN	NaN	0.00459427	0.0992256	NaN	NaN	NaN	UID1710
ECE1	S36	B4DKB2	Endothelin-converting enzyme 1	YKRATLDEEDLVDSLSEGDAYPNGLQVNFHS	1.3861	1.16351	1.62649	2.04105	0.536092	0.522418			___1	+	0.846654	0.37	0.15	0.25	0.17	0.37	0.2	0.06	0.07	0.561101	0.0206723	0.00443929	0.310872	0.169739	0.117827	UID1711
GPNMB	S547	A0A3B3ISS6	Transmembrane glycoprotein NMB	LLVYKKHKEYNPIENSPGNVVRSKGLSVFLN	NaN	NaN	NaN	NaN	NaN	NaN			___1	+	1	NaN	NaN	NaN	NaN	NaN	NaN	NaN	NaN	NaN	NaN	NaN	NaN	NaN	NaN	UID1714
C8orf33	S23	A0A3B3IT54	UPF0488 protein C8orf33	AGEAAAAPGPGTPCASRGARLPGPVSSARNP	NaN	NaN	NaN	NaN	NaN	NaN			___1		0.633633	NaN	NaN	NaN	NaN	NaN	NaN	NaN	NaN	NaN	NaN	NaN	NaN	NaN	NaN	UID1717
BLM	S328	H0YNU5	Bloom syndrome protein	SSSSKCLSTLKDLDTSDRKEDVLSTSKDLLS	0.616752	1.12306	0.987444	1.09855	1.67446	1.20109		+	___1	+	0.982368	0.02	0	0.31	0.08	1	0.04	1	0.41	0.111349	0.629094	0.281244	0.118065	0.11726	0.137372	UID1718
BLM	S282	H0YNU5	Bloom syndrome protein	DNSEKKKNLEEAELHSTEKVPCIEFDDDDYD	NaN	NaN	NaN	NaN	NaN	NaN			___1		0.5	NaN	NaN	NaN	NaN	NaN	NaN	NaN	NaN	NaN	NaN	NaN	NaN	NaN	NaN	UID1719
MCM4	S131	P33991	DNA replication licensing factor MCM4	PDLGSAQKGLQVDLQSDGAAAEDIVASEQSL	NaN	NaN	NaN	NaN	1.79	1.70617			___1	+	1	NaN	NaN	NaN	NaN	NaN	NaN	NaN	NaN	NaN	NaN	NaN	NaN	0.463395	0.314132	UID1721
MCM4	S326	P33991	DNA replication licensing factor MCM4	HTTRVEMDRGRIAEPSVCGRCHTTHSMALIH	0.9705	0.95338	1.05866	1.45373	NaN	NaN			___1	+	1	NaN	NaN	NaN	NaN	NaN	NaN	NaN	NaN	NaN	0.0128828	0.0429977	0.195967	NaN	NaN	UID1722
MCM4	S120	P33991	DNA replication licensing factor MCM4	SGVRGTPVRQRPDLGSAQKGLQVDLQSDGAA	0.854892	0.956897	0.899343	1.59297	1.54583	1.20516	+	+	___1	+	1	0	0	0.01	0	0.84	0.87	0	1	0.0196207	0.0885585	0.0421577	0.0691684	0.0759561	0.069068	UID1723
MCM4	S105	P33991	DNA replication licensing factor MCM4	LTYGTPSSRVEGTPRSGVRGTPVRQRPDLGS	NaN	NaN	NaN	NaN	1.45657	0.808417			___1	+	1	NaN	NaN	NaN	NaN	NaN	NaN	NaN	NaN	NaN	NaN	NaN	NaN	0.169531	0.0376911	UID1726
MCM4	S3	P33991	DNA replication licensing factor MCM4	_____________MSSPASTPSRRGSRRGRA	0.996262	0.946259	0.834004	1.38288	5.3484	4.35025		+	___1	+	0.950702	0.02	0	0.01	0.96	1	0.99	0.88	0.96	0.0792288	0.19555	0.0471021	0.324413	0.534025	0.480782	UID1727
TJP2	S978	Q9UDY2	Tight junction protein ZO-2	RKPSPEPRAQMRRAASSDQLRDNSPPPAFKP	0.920559	0.89834	0.734803	0.825377	1.10803	0.683464			___1	+	0.999485	0.26	0.93	0.14	0.11	0.51	0.69	0.14	0.02	0.0416481	0.0490236	0.0557944	0.104205	0.16824	0.130114	UID1728
TJP2	S979	Q9UDY2	Tight junction protein ZO-2	KPSPEPRAQMRRAASSDQLRDNSPPPAFKPE	NaN	1.04545	NaN	NaN	NaN	NaN			___1	+	0.855517	NaN	NaN	NaN	NaN	NaN	NaN	NaN	NaN	NaN	NaN	NaN	NaN	NaN	NaN	UID1729
TJP2	S986	Q9UDY2	Tight junction protein ZO-2	AQMRRAASSDQLRDNSPPPAFKPEPPKAKTQ	0.894935	1.03536	0.845173	0.790791	1.02441	0.852618	+		___1	+	1	0.13	0.93	0.05	0.01	0.87	0.39	0	0.25	0.0266037	0.0218902	0.065011	0.0485025	0.00756244	0.0310683	UID1730
TJP2	S266	Q9UDY2	Tight junction protein ZO-2	RAYHRAYDPDYERAYSPEYRRGARHDARSRG	NaN	NaN	NaN	NaN	0.981198	0.837404			___1	+	1	NaN	NaN	NaN	NaN	NaN	NaN	NaN	NaN	NaN	NaN	NaN	NaN	0.0866125	0.0458444	UID1731
TJP2	S440	Q9UDY2	Tight junction protein ZO-2	DYDYHSSSEKLKERPSSREDTPSRLSRMGAT	NaN	NaN	NaN	NaN	0.768212	NaN			___1		0.665002	NaN	NaN	NaN	NaN	NaN	NaN	NaN	NaN	NaN	NaN	NaN	NaN	NaN	NaN	UID1738
TJP2	S441	Q9UDY2	Tight junction protein ZO-2	YDYHSSSEKLKERPSSREDTPSRLSRMGATP	0.49524	0.772983	0.861386	0.511256	1.00361	0.749121			___1	+	0.802308	NaN	NaN	NaN	NaN	NaN	NaN	NaN	NaN	0.182128	NaN	0.0244603	0.191876	0.181893	0.037563	UID1739
TJP2	S244	Q9UDY2	Tight junction protein ZO-2	FGPSRDRDRDRSRGRSIDQDYERAYHRAYDP	0.82322	0.710608	0.838104	0.643672	1.08801	0.787451	+		___1	+	1	0.44	0.69	0.49	0.03	0.05	0.15	0	0.4	0.10557	0.0167189	0.0394899	0.101243	0.0981997	0.0516951	UID1741
TJP2	S1159	Q9UDY2	Tight junction protein ZO-2	KAPSRPYQDTRGSYGSDAEEEEYRQQLSEHS	0.796103	0.89	0.648341	0.591929	0.994726	0.780271	+		___1	+	1	0.24	0.91	0.08	0	0.98	0.18	0	0	0.040244	0.0557419	0.0218753	0.0638936	0.0589441	0.0873882	UID1743
TJP2	S1067	Q9UDY2	Tight junction protein ZO-2	PSTPIPPQEGEEVGESSEEQDNAPKSVLGKV	0.987564	1.04961	0.949929	0.789068	1.92782	1.46246			___1	+	0.99687	0.59	0.58	0.32	0.08	0.98	0.98	0.06	1	0.0612642	0.0591276	0.0940312	0.0481285	0.446017	0.0586082	UID1748
TJP2	S415	Q9UDY2	Tight junction protein ZO-2	SEIEDISEIESNRSFSPEERRHQYSDYDYHS	0.908525	0.850757	0.919874	0.666999	1.18598	1.04765	+	+	___1	+	0.999999	0.01	0	0.84	0.04	0.29	0.78	0.01	0.78	0.0226386	0.039487	0.0801684	0.0521512	0.0453517	0.0576161	UID1750
TJP2	S702	Q9UDY2	Tight junction protein ZO-2	RMRGQRSGVKKNLRKSREDLTAVVSVSTKFP	NaN	NaN	NaN	NaN	0.884687	0.766139			___1	+	0.999989	NaN	NaN	NaN	NaN	NaN	NaN	NaN	NaN	NaN	NaN	NaN	NaN	0.100084	0.0262795	UID1751
TJP2	S170	Q9UDY2	Tight junction protein ZO-2	YSERSRLNSHGGRSRSWEDSPERGRPHERAR	NaN	NaN	NaN	NaN	0.924289	0.685329			___1	+	0.999851	NaN	NaN	NaN	NaN	NaN	NaN	NaN	NaN	NaN	NaN	NaN	NaN	0.109333	0.136764	UID1753
TJP2	S174	Q9UDY2	Tight junction protein ZO-2	SRLNSHGGRSRSWEDSPERGRPHERARSRER	0.892524	0.88495	0.978917	0.678094	1.09163	0.888073	+		___1	+	1	0.35	0.97	0.15	0	1	0.98	0	0.99	0.0424446	0.0885732	0.0426648	0.0494302	0.112976	NaN	UID1754
TJP2	S461	Q9UDY2	Tight junction protein ZO-2	PSRLSRMGATPTPFKSTGDIAGTVVPETNKE	1.02039	0.873026	0.78058	0.345985	0.80785	0.586219	+	+	___1		0.5	0.01	0.03	0	0.01	0.33	1	0	0.99	0.128461	0.240693	0.147202	NaN	0.0430848	0.0385339	UID1755
TJP2	S130	Q9UDY2	Tight junction protein ZO-2	VVKRPRKVQVAALQASPPLDQDDRAFEVMDE	0.958434	0.813049	1.18339	1.19032	1.21797	0.99034			___1	+	1	0.55	0.35	1	0.01	0.41	0.33	0.1	0.43	0.113088	0.0232981	0.0885616	0.0275617	0.104779	0.0551735	UID1756
DAB2IP	S917	A0A3B3ITG3	Disabled homolog 2-interacting protein	PSTRLRQQSSSSKGDSPELKPRAVHKQGPSP	0.962527	0.971018	0.955409	1.46157	0.952654	1.05078			___1	+	1	0.97	0.97	0.93	0.06	0.89	0.95	0.07	1	0.0683683	0.0882097	0.0926954	0.222257	0.108461	0.146257	UID1757
DAB2IP	S641	A0A3B3ITG3	Disabled homolog 2-interacting protein	IENDLSGLIDFTRLPSPTPENKDLFFVTRSS	1.13102	1.08784	1.09457	0.681679	1.14635	0.954656	+		___1	+	0.999939	0.36	0.22	0.96	0	0.97	0.66	0	0.67	0.0496694	0.0280356	0.0569601	0.0927223	0.00823407	0.0496016	UID1758
DAB2IP;RASAL2	S1260	Q9UJF2-2	Disabled homolog 2-interacting protein;Ras GTPase-activating protein nGAP	TQLKERYSMQARNGISPTNPTKLQITENGEF;TQVKERYSMQVRNGISPTNPTKLSITENGEF	NaN	NaN	1.71804	1.95541	0.81882	0.57815			___1	+	0.997944	NaN	NaN	NaN	NaN	NaN	NaN	NaN	NaN	NaN	NaN	0.228072	0.23205	NaN	NaN	UID1759
DAB2IP	S931	A0A3B3ITG3	Disabled homolog 2-interacting protein	DSPELKPRAVHKQGPSPVSPNALDRTAAWLL	NaN	NaN	NaN	NaN	NaN	NaN			___1		0.593375	NaN	NaN	NaN	NaN	NaN	NaN	NaN	NaN	NaN	NaN	NaN	NaN	NaN	NaN	UID1760
DAB2IP	S934	A0A3B3ITG3	Disabled homolog 2-interacting protein	ELKPRAVHKQGPSPVSPNALDRTAAWLLTMN	1.32026	1.52161	1.45714	1.36062	1.00777	0.755642			___1	+	0.999887	NaN	NaN	NaN	NaN	NaN	NaN	NaN	NaN	0.0161158	0.0973478	0.0957941	0.187107	NaN	NaN	UID1761
DAB2IP	S686	A0A3B3ITG3	Disabled homolog 2-interacting protein	ANEPDLQMANGGKSLSMVDLQDARTLDGEAG	1.57116	1.50613	0.895843	0.871065	0.788877	0.828887	+		___1	+	0.999988	0.1	0.02	0.04	0	0	0	0.1	0.24	0.0176882	0.103159	0.0715253	0.0849217	0.0416241	0.0598329	UID1762
	S145	A0A3B3ITJ1		GSHTPAASSPRPGPGSRAPSPRWTGR_____	0.860282	0.672495	1.02299	0.898021	1.136	1.0969			___1	+	0.999755	NaN	NaN	NaN	NaN	NaN	NaN	NaN	NaN	0.0334634	NaN	0.0606201	0.0285718	0.212332	0.0799442	UID1763
HNRNPL	S185	P14866	Heterogeneous nuclear ribonucleoprotein L	FVNYSTSQKISRPGDSDDSRSVNSVLLFTIL	1.01361	1.01162	0.845447	0.840896	1.2528	1.18111			___1	+	0.999828	0.16	0.03	0.17	0.09	1	0.97	0.07	0.69	0.0387799	0.0440453	0.0706546	0.109	0.0779476	0.0609731	UID1764
HNRNPL	S188	P14866	Heterogeneous nuclear ribonucleoprotein L	YSTSQKISRPGDSDDSRSVNSVLLFTILNPI	1.09288	1.07865	0.892164	NaN	1.99867	1.37776			___1	+	0.904392	NaN	NaN	NaN	NaN	NaN	NaN	NaN	NaN	0.105615	0.0184766	NaN	NaN	0.0746155	0.293637	UID1765
KRIT1	S22	A0A3B3ITR4	Krev interaction trapped protein 1	IEDAYVAVIRPKNTASLNSREYRAKSYEILL	1.13553	1.1627	0.991368	0.76603	0.984057	0.776048	+		___1	+	0.998831	0.49	0.99	0.27	0	0.16	0.13	0	1	0.0566449	0.0605232	0.0301633	0.0679121	0.0941828	0.143533	UID1766
RAB12	S117	A0A3B3ITT1	Ras-related protein Rab-12	ALQRRAGGGGGLGAGSPALSGGQGRRRKQPP	1.14359	1.1171	0.985968	0.964706	0.568692	0.446205		+	___1	+	1	0	0	0	0.03	0.39	0.18	0.34	0.74	0.0401387	0.0383091	0.0292192	0.0662743	0.0130722	0.0333795	UID1767
RAB12	S314	A0A3B3ITT1	Ras-related protein Rab-12	DILKKMPLDILRNELSNSILSLQPEPEIPPE	0.813024	0.714159	1.24224	0.934814	NaN	NaN			___1	+	0.806574	NaN	NaN	NaN	NaN	NaN	NaN	NaN	NaN	0.0679141	0.143378	NaN	0.326067	NaN	NaN	UID1768
RAB12	S316	A0A3B3ITT1	Ras-related protein Rab-12	LKKMPLDILRNELSNSILSLQPEPEIPPELP	NaN	NaN	NaN	NaN	0.274397	NaN			___1	+	0.980834	NaN	NaN	NaN	NaN	NaN	NaN	NaN	NaN	NaN	NaN	NaN	NaN	NaN	NaN	UID1769
FANCE	S210	A0A3B3ITU7	Fanconi anemia group E protein	QQPGKRRKDSEEEAASPEGKRVPKRLRCWEE	0.992248	1.15222	1.0612	1.54522	1.1044	0.953899			___1	+	1	0.53	0.64	0.68	0.08	0.31	1	0.03	0.98	0.134781	0.159569	0.126737	0.0676334	0.0694954	0.124469	UID1771
FANCE	S247	A0A3B3ITU7	Fanconi anemia group E protein	ERPEHKSLESLADGGSASPIKDQPVMAVKTG	NaN	NaN	NaN	NaN	NaN	NaN			___1	+	0.857071	NaN	NaN	NaN	NaN	NaN	NaN	NaN	NaN	NaN	NaN	NaN	NaN	NaN	NaN	UID1772
FANCE	S249	A0A3B3ITU7	Fanconi anemia group E protein	PEHKSLESLADGGSASPIKDQPVMAVKTGED	NaN	0.310258	0.325422	1.51776	1.52447	1.22851			___1	+	0.99351	NaN	NaN	NaN	NaN	NaN	NaN	NaN	NaN	NaN	NaN	NaN	NaN	0.303763	0.159554	UID1773
ITPR1	S1598	Q14643	Inositol 1,4,5-trisphosphate receptor type 1	AMNWRLSARNAARRDSVLAASRDYRNIIERL	0.794598	0.855566	0.62369	1.39434	0.876716	0.819499			___1	+	1	0.07	0.08	0.01	0.13	0.96	0.93	0.03	0.7	0.0385022	0.0589195	0.0544092	NaN	0.0542691	0.0703117	UID1774
ITPR1	S1764	Q14643	Inositol 1,4,5-trisphosphate receptor type 1	VNRYYGNVRPSGRRESLTSFGNGPLSAGGPG	1.20977	1.22561	0.749008	1.50024	0.841876	0.70298	+	+	___1	+	0.999986	0.03	0.02	0	0	0.11	0.51	0	0.04	0.103342	0.0570314	0.0511813	0.0931264	0.035738	0.0300159	UID1775
TAF11	S7	A0A3B3ITY8	Transcription initiation factor TFIID subunit 11	_________MDDAHESPSDKGGETGESDETA	0.924688	0.958531	0.733241	0.606587	1.09969	1.05129	+		___1	+	0.999802	0.81	0.64	0.96	0	1	0.85	0	0	0.0154738	0.0221159	0.0508858	0.0427477	0.106364	0.078735	UID1776
STON2	S353	A0A3B3IU55	Stonin-2	STLMNFSKVQKLDISSLNRTPSVTEASPWRA	1.25764	1.48666	1.03126	NaN	1.07404	0.555129			___1	+	0.998934	NaN	NaN	NaN	NaN	NaN	NaN	NaN	NaN	0.0702712	0.13923	NaN	NaN	0.136096	0.0036222	UID1777
	S227	A0A3B3IU55		EHTSTRTHRLDPSPPSPQPKRSQNPGEGPEG	1.22895	1.16711	0.769391	0.466986	1.0222	0.912083	+		___1	+	1	0.35	0.84	0.27	0	0.47	0.14	0	0.17	0.0925729	0.072465	0.0732801	0.0679418	0.0896027	0.0648148	UID1779
	S205	A0A3B3IU55		TDKRTEWQTGRQTAVSPVQACSEHTSTRTHR	0.869975	0.661824	0.952891	NaN	0.603041	1.09535			___1	+	0.993795	NaN	NaN	NaN	NaN	NaN	NaN	NaN	NaN	NaN	NaN	0.221562	NaN	0.286152	NaN	UID1780
EML1	S119	A0A3B3IU69	Echinoderm microtubule-associated protein-like 1	NNGTVLPKKPTGSLPSPSGVRKETAVPATKR	1.24163	1.01493	1.07318	1.03107	0.705276	0.595737			___1	+	0.996695	0.07	0.03	0.01	0.23	1	0.1	0.85	0.74	0.0881263	0.0837525	0.0538497	0.0454021	0.0582698	0.037259	UID1781
EIF2B5	S618	A0A3B3IUB1	Translation initiation factor eIF-2B subunit epsilon	VLSHVVLEFPLQQMDSPLDSSRYCALLLPLL	NaN	NaN	NaN	NaN	1.12443	0.81335			___1	+	0.996284	NaN	NaN	NaN	NaN	NaN	NaN	NaN	NaN	NaN	NaN	NaN	NaN	0.140712	0.0813581	UID1784
EIF2B5	S552	A0A3B3IUB1	Translation initiation factor eIF-2B subunit epsilon	SEQSMDSEEPDSRGGSPQMDDIKVFQNEVLG	0.95448	1.00303	0.866581	0.940474	0.893771	0.848741			___1	+	1	0.53	0.36	0.31	0.39	0.92	0.99	0.95	0.43	0.0378225	0.0348717	0.019876	0.0600342	0.0367758	0.123475	UID1785
BIRC6	S480	Q9NR09	Baculoviral IAP repeat-containing protein 6	DIPKLEGDSDDLLEDSDSEEHSRSDSVTGHT	0.982037	0.806603	0.859927	0.814292	1.12273	0.971627			___1	+	0.999989	0.13	0.07	0.77	0.07	0.05	1	0.14	0.35	0.0450278	0.0823947	0.031063	0.081246	0.0384788	0.0635462	UID1787
BIRC6	S490	Q9NR09	Baculoviral IAP repeat-containing protein 6	DLLEDSDSEEHSRSDSVTGHTSQKEAMEVSL	1.05324	0.672133	0.92696	0.90661	0.989373	0.819977			___1	+	0.999996	0.79	0.78	0.6	0.51	0.63	1	0.39	1	0.138549	0.100155	0.0604905	0.217324	0.11537	0.076257	UID1791
BIRC6	S577	Q9NR09	Baculoviral IAP repeat-containing protein 6	IPFPCLLAGGLLTYKSPATSPISSNSHRSLD	0.670231	0.558901	0.467455	0.590101	1.12967	0.942627			___1	+	1	0.67	0.44	0.59	0.82	0.99	0.86	0.99	1	0.223302	0.0989414	0.154867	0.317477	0.00567675	0.105512	UID1792
BIRC6	S2955	Q9NR09	Baculoviral IAP repeat-containing protein 6	YSARVSVTTNTTDSVSDEEKVSGGKDGNGSS	NaN	NaN	NaN	NaN	1.14543	1.08916			___1	+	0.979021	NaN	NaN	NaN	NaN	NaN	NaN	NaN	NaN	NaN	NaN	NaN	NaN	0.115954	0.188594	UID1794
PDCD11	S1357	A0A3B3IUD7	Protein RRP5 homolog	RLGPSVVGLARYSHVSQHSPSKKALYNKHLP	NaN	NaN	NaN	NaN	NaN	NaN			___1		0.656236	NaN	NaN	NaN	NaN	NaN	NaN	NaN	NaN	NaN	NaN	NaN	NaN	NaN	NaN	UID1795
PDCD11	S1360	A0A3B3IUD7	Protein RRP5 homolog	PSVVGLARYSHVSQHSPSKKALYNKHLPEGK	0.896555	0.686491	0.947038	1.22684	1.45289	1.27294			___1	+	0.999478	0.32	0.09	0.41	0.18	0.2	0.6	0.85	1	0.106322	0.0908226	0.0529318	0.152776	0.424627	0.202615	UID1796
ARID1B	S1811	A0A3F2YNW7	AT-rich interactive domain-containing protein 1B	HNAARKDDSQSLADDSGKEEEDAECIDDDEE	0.67387	NaN	0.863565	0.712048	1.21513	1.02259			___1	+	0.96612	NaN	NaN	NaN	NaN	NaN	NaN	NaN	NaN	NaN	NaN	0.249973	0.244869	0.323717	0.0821357	UID1797
ARID1B	S1511	A0A3F2YNW7	AT-rich interactive domain-containing protein 1B	GPDRRPIQGQYPYPYSRERMQGPGQIQTHGI	0.706184	0.878011	0.881936	0.875191	1.32865	1.08456			___1	+	0.99958	NaN	NaN	NaN	NaN	NaN	NaN	NaN	NaN	0.0275415	0.0511233	0.0741681	0.0134452	NaN	NaN	UID1798
PRPF40A	S888	O75400	Pre-mRNA-processing factor 40 homolog A	KKKSKKRRHKSDSPESDAEREKDKKEKDRES	0.896997	1.16055	0.865228	0.921959	0.95864	0.860355			___1	+	1	0.91	0.98	0.81	0.17	0.37	0.55	0.94	0.89	0.0483355	0.0854811	0.0899973	0.0527205	0.0827261	0.156056	UID1804
GAS2L1	S306	A0A5E8	GAS2-like protein 1	FSPQRVSPTTSPRPASPVPGSERRGSRPEMT	0.594072	0.929289	2.34424	0.519664	0.987867	0.897615			___1	+	1	NaN	NaN	NaN	NaN	NaN	NaN	NaN	NaN	NaN	NaN	1.52146	NaN	0.0462584	0.0451869	UID1811
GAS2L1	S352	A0A5E8	GAS2-like protein 1	RPRDQLPPHPRSRRYSGDSDSSASSAQSGPL	NaN	NaN	NaN	NaN	1.22459	0.259993			___1	+	0.896563	NaN	NaN	NaN	NaN	NaN	NaN	NaN	NaN	NaN	NaN	NaN	NaN	0.076083	NaN	UID1812
GAS2L1	S490	A0A5E8	GAS2-like protein 1	PRARSPAAPRLSRVSSPSPELGTTPASIFRT	NaN	NaN	NaN	NaN	0.918737	0.789842			___1	+	0.918518	NaN	NaN	NaN	NaN	NaN	NaN	NaN	NaN	NaN	NaN	NaN	NaN	NaN	NaN	UID1815
E2F8	S102	A0AVK6	Transcription factor E2F8	RSGLPEAKDCIHEHLSGDEFEKSQPSRKEKS	NaN	NaN	NaN	NaN	1.5011	1.7265			___1	+	1	NaN	NaN	NaN	NaN	NaN	NaN	NaN	NaN	NaN	NaN	NaN	NaN	0.059578	0.0689897	UID1817
MED19	S243	J3KR33	Mediator of RNA polymerase II transcription subunit 19	RKRKKKEKKKKKNRHSPDHPGMGSSQASSSS	0.855652	1.11886	1.21057	1.28956	1.3601	1.19397			___1	+	1	0.64	0.38	0.66	0.2	0.94	0.98	0.37	0.18	0.107375	0.0844173	0.149724	0.0881421	0.14641	0.0348175	UID1821
UHRF1BP1L	S418	A0JNW5	UHRF1-binding protein 1-like	LKQAVKDHNVGSPPKSPTHASPQHTQTEKDY	0.930273	1.01249	1.13343	0.939682	1.05636	1.62757			___1	+	0.998652	0.63	0.99	0.47	0.57	0.81	0.94	0.99	0.8	0.105937	0.156112	0.188084	0.0846005	0.133466	NaN	UID1823
UHRF1BP1L	S953	A0JNW5	UHRF1-binding protein 1-like	LSHIPLKDPLLFKSASDTNLQKGISFMDYLS	NaN	NaN	NaN	NaN	NaN	NaN			___1	+	0.999992	NaN	NaN	NaN	NaN	NaN	NaN	NaN	NaN	NaN	NaN	NaN	NaN	NaN	NaN	UID1824
UHRF1BP1L	S989	A0JNW5	UHRF1-binding protein 1-like	KISEDESSGLVYKSGSGEIGSETSDKKDSFY	1.1318	1.31396	0.971883	1.2762	1.38018	1.14403			___1	+	0.999966	0.83	0.79	0.97	0.31	0.12	0.18	0.32	0.62	0.186808	0.0741171	0.0608234	0.14371	0.422332	0.178387	UID1825
UHRF1BP1L	S935	A0JNW5	UHRF1-binding protein 1-like	IRSVTVNHMSDNRSMSVDLSHIPLKDPLLFK	1.22439	0.836269	1.74279	1.14669	NaN	NaN			___1	+	0.993243	NaN	NaN	NaN	NaN	NaN	NaN	NaN	NaN	0.103531	0.0609104	NaN	0.0649219	NaN	NaN	UID1826
KIAA1598	S619	A0MZ66	Shootin-1	HKEDEGEIQPENKEDSIENVRETDSSNC___	0.90831	1.22649	0.931829	1.3271	0.814597	0.600145			___1	+	1	0.13	0.68	0.02	0.01	0.1	0.79	0.06	0.81	0.0378909	0.0977506	0.050502	0.134871	0.0859362	0.0603208	UID1828
KIAA1598	S249	A0MZ66	Shootin-1	FAQEMFIEQNKLKRQSHLLLQSSIPDQQLLK	0.918995	1.2882	0.934459	0.927202	0.694244	0.843517			___1	+	1	0.18	0.03	0.2	0.25	0.51	0.75	0.87	0.78	0.03716	0.141714	0.130479	0.151589	0.0564522	0.0772828	UID1829
KIAA1598	S506	A0MZ66	Shootin-1	DSSSPTGILATSESKSMPVLGSVSSVTKTAL	0.724281	1.17339	0.66312	0.676305	0.771373	0.621387			___1	+	1	NaN	NaN	NaN	NaN	NaN	NaN	NaN	NaN	NaN	0.0666081	0.0483915	0.184846	0.134862	0.0596862	UID1830
KIAA1598	S534	A0MZ66	Shootin-1	TALNKKTLEAEFNSPSPPTPEPGEGPRKLEG	NaN	NaN	NaN	NaN	1.23738	0.942935			___1	+	0.988892	NaN	NaN	NaN	NaN	NaN	NaN	NaN	NaN	NaN	NaN	NaN	NaN	0.356642	0.109816	UID1832
KIAA1598	S493	A0MZ66	Shootin-1	ERILRRRKVTAEADSSSPTGILATSESKSMP	NaN	NaN	NaN	1.38151	NaN	NaN			___1	+	0.918592	NaN	NaN	NaN	NaN	NaN	NaN	NaN	NaN	NaN	NaN	NaN	NaN	NaN	NaN	UID1833
KIAA1598	S494	A0MZ66	Shootin-1	RILRRRKVTAEADSSSPTGILATSESKSMPV	1.41739	2.13453	1.35587	NaN	0.994899	0.763963			___1	+	0.995645	NaN	NaN	NaN	NaN	NaN	NaN	NaN	NaN	NaN	NaN	0.115918	NaN	0.0963905	0.0818869	UID1834
PLSCR5	S3	A0PG75-2	Phospholipid scramblase family member 5	_____________MASKDAQNQRRGLPGFLP	1.14528	1.2447	1.06892	0.823806	0.816347	0.755998			___1	+	1	0.3	0.21	0.1	0.15	0.99	1	0.12	1	0.201501	0.292152	0.0139587	0.34522	0.104583	0.0577534	UID1835
ARHGAP10	S589	A1A4S6	Rho GTPase-activating protein 10	FRTPPDTTFPEPTCLSASPPNAPPRQSKRQG	NaN	NaN	NaN	NaN	NaN	NaN			___1		0.618125	NaN	NaN	NaN	NaN	NaN	NaN	NaN	NaN	NaN	NaN	NaN	NaN	NaN	NaN	UID1839
ARHGAP10	S591	A1A4S6	Rho GTPase-activating protein 10	TPPDTTFPEPTCLSASPPNAPPRQSKRQGQR	NaN	NaN	NaN	NaN	0.592532	NaN			___1	+	0.9784	NaN	NaN	NaN	NaN	NaN	NaN	NaN	NaN	NaN	NaN	NaN	NaN	0.134949	NaN	UID1840
C1orf226	S266	A1L170-2	Uncharacterized protein C1orf226	QDESKLKMTECRRASSPSLIERNGFKLSLSP	1.17026	0.813837	0.994018	0.644868	0.844599	0.688909	+	+	___1	+	0.999998	0.02	0.01	0	0	0.86	0.95	0	1	0.0907954	0.0429972	0.0444513	NaN	0.0368153	0.037183	UID1842
C1orf226	S292	A1L170-2	Uncharacterized protein C1orf226	LSLSPISLAESWEDGSPPPQARTSSLDNEGP	1.2649	0.901391	0.751001	0.638316	0.967131	0.63371			___1	+	1	0.91	0.84	0.84	0.03	1	0.24	0.12	0.68	0.117016	0.0718765	0.083262	0.116288	NaN	NaN	UID1845
C1orf226	S61	A1L170-2	Uncharacterized protein C1orf226	ENLNTALTPKLQASRSFPHLSKPVAPGSAPL	0.911698	0.879213	0.669571	0.678371	0.870459	0.737625	+		___1	+	1	0.28	0.69	0.08	0.04	0.33	0.9	0.02	0.02	0.0241722	0.0769726	0.0602031	0.0402001	0.0270167	0.0823623	UID1846
C1orf226	S301	A1L170-2	Uncharacterized protein C1orf226	ESWEDGSPPPQARTSSLDNEGPHPDLLSFE_	NaN	NaN	NaN	NaN	0.770427	0.785247			___1	+	0.97652	NaN	NaN	NaN	NaN	NaN	NaN	NaN	NaN	NaN	NaN	NaN	NaN	0.0383931	0.0815141	UID1847
SH3PXD2B	S512	A1X283	SH3 and PX domain-containing protein 2B	KASSDMSASAGYEEISDPDMEEKPSLPPRKE	NaN	NaN	NaN	NaN	0.742131	0.745211			___1	+	1	NaN	NaN	NaN	NaN	NaN	NaN	NaN	NaN	NaN	NaN	NaN	NaN	NaN	NaN	UID1849
SH3PXD2B	S291	A1X283	SH3 and PX domain-containing protein 2B	KKNSGEPLPPKPGPGSPSHPGALDLDGVSRQ	0.935434	1.17859	1.03778	1.2063	1.06063	0.953646			___1	+	0.99971	0.94	0.88	0.93	0.33	0.95	0.38	0.93	1	0.218762	0.0380571	0.0229137	0.0399928	0.0703399	0.0589859	UID1850
SH3PXD2B	S293	A1X283	SH3 and PX domain-containing protein 2B	NSGEPLPPKPGPGSPSHPGALDLDGVSRQQN	NaN	NaN	NaN	NaN	NaN	NaN			___1		0.685947	NaN	NaN	NaN	NaN	NaN	NaN	NaN	NaN	NaN	NaN	NaN	NaN	NaN	NaN	UID1851
STMN1	S16	A2A2D0	Stathmin	MASSDIQVKELEKRASGQAFELILSPRSKES	0.909726	1.18817	1.11223	1.10003	1.20129	1.43255		+	___1	+	1	0.03	0.07	0	0.79	0.72	1	0.99	0.83	0.083104	0.123966	0.116442	0.156653	0.0228705	0.100058	UID1852
STMN1	S25	A2A2D0	Stathmin	ELEKRASGQAFELILSPRSKESVPEFPLSPP	0.701558	1.00795	0.96544	1.18016	1.52156	1.17867			___1	+	1	0.47	0.24	0.32	0.03	0.95	0.11	0.2	1	0.0851998	0.13519	0.0716752	0.097431	0.196163	0.30623	UID1853
STMN1;STMN2	S46	A2A2D0	Stathmin;Stathmin-2	SEAPRTLASPKKKDLSLEEIQKKLEAAEERR;SVPEFPLSPPKKKDLSLEEIQKKLEAAEERR	1.15434	1.74697	0.985601	1.04079	24.3367	20.8825	+		___1	+	1	0.76	0.57	0.66	0	0	0.28	0.84	1	0.0468655	0.119363	0.0346426	0.0380273	NaN	NaN	UID1854
STMN1	S38	A2A2D0	Stathmin	ILSPRSKESVPEFPLSPPKKKDLSLEEIQKK	1.06364	1.35145	1.01204	1.75685	1.23977	1.17091	+		___1	+	1	0.54	0.96	0.3	0.01	0.11	0.33	0	0.95	0.180211	0.0708877	0.0763084	0.168952	0.187424	0.201619	UID1855
STMN1	S63	A2A2D0	Stathmin	EEIQKKLEAAEERRKSHEAEVLKQLAEKREH	0.83706	1.3071	0.882988	1.31329	1.36268	1.36647	+		___1	+	1	0.29	0.12	0.15	0	0.02	0.62	0.01	0.34	0.0858295	0.0263296	0.0306078	0.0685248	0.194139	0.187122	UID1856
FRMD3	S414	A2A2Y4-2	FERM domain-containing protein 3	GVPLPKEENISAPLISSSPVKAAREYEDPPS	NaN	NaN	NaN	NaN	1.06131	0.769139			___1		0.69723	NaN	NaN	NaN	NaN	NaN	NaN	NaN	NaN	NaN	NaN	NaN	NaN	0.158337	NaN	UID1857
FRMD3	S415	A2A2Y4-2	FERM domain-containing protein 3	VPLPKEENISAPLISSSPVKAAREYEDPPSE	1.17461	1.48014	0.970068	1.67838	NaN	NaN			___1		0.55496	NaN	NaN	NaN	NaN	NaN	NaN	NaN	NaN	0.394658	NaN	0.0741326	0.0166437	NaN	NaN	UID1858
FRMD3	S416	A2A2Y4-2	FERM domain-containing protein 3	PLPKEENISAPLISSSPVKAAREYEDPPSEE	NaN	NaN	NaN	NaN	NaN	NaN			___1	+	0.860413	NaN	NaN	NaN	NaN	NaN	NaN	NaN	NaN	NaN	NaN	NaN	NaN	NaN	NaN	UID1859
FRMD3	S429	A2A2Y4-2	FERM domain-containing protein 3	SSSPVKAAREYEDPPSEEEDKIKEEPLTISE	2.68984	2.80357	2.36497	1.77848	0.809869	0.764349			___1	+	1	NaN	NaN	NaN	NaN	NaN	NaN	NaN	NaN	NaN	NaN	NaN	0.306634	0.0616416	0.0326658	UID1860
CXorf23	S139	A2AJT9-3	Uncharacterized protein CXorf23	EHERNSYPQKVQGGHSPDDHRVRGSGKGGKP	1.18522	1.05518	0.902681	0.950588	NaN	NaN			___1	+	1	NaN	NaN	NaN	NaN	NaN	NaN	NaN	NaN	NaN	0.163993	0.0912995	0.183852	NaN	NaN	UID1867
NBAS	S473	A2RRP1	Neuroblastoma-amplified sequence	RLETRAGEEDEGEEDSDSDYEISAKARYFGY	0.344335	0.862601	1.10629	1.10823	0.595776	0.915534			___1	+	0.999987	0.23	0.06	0.73	0.09	0.98	0.06	0.92	1	0.259811	0.145398	0.335877	0.169418	0.432291	0.109327	UID1868
NBAS	S475	A2RRP1	Neuroblastoma-amplified sequence	ETRAGEEDEGEEDSDSDYEISAKARYFGYIK	NaN	NaN	NaN	NaN	NaN	NaN			___1	+	0.999772	NaN	NaN	NaN	NaN	NaN	NaN	NaN	NaN	NaN	NaN	NaN	NaN	NaN	NaN	UID1869
KIAA1467	S62	A2RU67	Uncharacterized protein KIAA1467	VKNGKSPLGEAPEPDSDAEVAEAAKPHLSEV	0.718819	0.564976	0.932026	0.894624	0.985864	1.21529	+		___1	+	1	0.13	0.27	0.22	0	0	0.02	0.74	0.78	0.0637044	0.0408446	0.0660526	0.0852925	0.0690048	0.128726	UID1872
SBNO1	S212	A3KN83-3	Protein strawberry notch homolog 1	EGARMWINDMKMRSFSPTMKVPVVKEDDEPE	0.486111	0.438945	0.875274	0.59518	1.17834	0.910578			___1	+	0.997465	NaN	NaN	NaN	NaN	NaN	NaN	NaN	NaN	0.0511434	NaN	0.0139099	0.155032	0.0324124	0.0406307	UID1877
SBNO1	S792	A3KN83-3	Protein strawberry notch homolog 1	IRKDHKKNKEKKKKKSIDPDSIQSALLASGL	NaN	NaN	NaN	0.860663	NaN	NaN			___1	+	0.967071	NaN	NaN	NaN	NaN	NaN	NaN	NaN	NaN	NaN	NaN	NaN	NaN	NaN	NaN	UID1878
MBLAC1	S252	A4D2B0	Metallo-beta-lactamase domain-containing protein 1	VLREASQPETEGGGNSQQEPVVGDEEPALH_	NaN	NaN	NaN	NaN	NaN	0.92067			___1		0.721783	NaN	NaN	NaN	NaN	NaN	NaN	NaN	NaN	NaN	NaN	NaN	NaN	NaN	NaN	UID1883
FAM83G	S4	A6ND36	Protein FAM83G	____________MAFSQVQCLDDNHVNWRSS	0.8338	0.665485	0.79085	0.745472	NaN	NaN			___1	+	1	NaN	NaN	NaN	NaN	NaN	NaN	NaN	NaN	0.0579424	0.200621	0.0444461	NaN	NaN	NaN	UID1884
FAM83G	S760	A6ND36	Protein FAM83G	QAKGGQVPRLLPDPGSPRLAQNARPMTDGRA	0.859944	1.13019	1.07037	0.992757	1.0525	1.11811			___1	+	1	0.72	0.81	0.48	0.73	0.78	0.99	1	0.84	0.0998855	0.198109	0.0521151	0.0624629	0.0893057	0.0784307	UID1885
FAM83G	S634	A6ND36	Protein FAM83G	YFEVREHSVPLRRRHSEQVANGPTPPPRRQL	NaN	0.771266	1.27513	1.53106	NaN	NaN			___1	+	0.999977	NaN	NaN	NaN	NaN	NaN	NaN	NaN	NaN	NaN	NaN	NaN	NaN	NaN	NaN	UID1886
FAM83G	S127	A6ND36	Protein FAM83G	EPLPSLEYWPQKSDRSIPQLDLGWPDTIAYR	0.88146	1.02004	0.66311	NaN	NaN	NaN			___1	+	1	NaN	NaN	NaN	NaN	NaN	NaN	NaN	NaN	0.158274	NaN	NaN	NaN	NaN	NaN	UID1888
FAM83G	S356	A6ND36	Protein FAM83G	AKKLVNPKYALVKAKSVDEIAKISSEKQEAK	0.846115	0.538464	1.06317	1.20691	0.933597	0.971891	+		___1	+	1	0.7	0.71	0.46	0	0	0.14	0.89	1	0.0355401	0.0542249	0.0195287	0.124499	0.0715689	0.10125	UID1889
PALM3	S420	A6NDB9	Paralemmin-3	GSEEKPGTGRDEAEMSPVVERKGGEKKLELE	NaN	NaN	NaN	NaN	0.498661	0.506743			___1	+	1	NaN	NaN	NaN	NaN	NaN	NaN	NaN	NaN	NaN	NaN	NaN	NaN	NaN	NaN	UID1890
PALM3	S302	A6NDB9	Paralemmin-3	EAMGEIGRVPEVVQTSSPRLQERLEAAASIE	NaN	NaN	NaN	NaN	0.890223	0.204563			___1		0.705712	NaN	NaN	NaN	NaN	NaN	NaN	NaN	NaN	NaN	NaN	NaN	NaN	0.153263	NaN	UID1892
HCFC1	S6	A6NEM2	Host cell factor 1;HCF N-terminal chain 1;HCF N-terminal chain 2;HCF N-terminal chain 3;HCF N-terminal chain 4;HCF N-terminal chain 5;HCF N-terminal chain 6;HCF C-terminal chain 1;HCF C-terminal chain 2;HCF C-terminal chain 3;HCF C-terminal chain 4;HCF C-terminal chain 5;HCF C-terminal chain 6	__________MASAVSPANLPAVLLQPRWKR	0.612438	0.545797	0.542853	0.412409	NaN	NaN			___1	+	0.999506	NaN	NaN	NaN	NaN	NaN	NaN	NaN	NaN	0.0851143	0.0639023	0.0383797	0.0608334	NaN	NaN	UID1893
HCFC1	S2064	A6NEM2	Host cell factor 1;HCF N-terminal chain 1;HCF N-terminal chain 2;HCF N-terminal chain 3;HCF N-terminal chain 4;HCF N-terminal chain 5;HCF N-terminal chain 6;HCF C-terminal chain 1;HCF C-terminal chain 2;HCF C-terminal chain 3;HCF C-terminal chain 4;HCF C-terminal chain 5;HCF C-terminal chain 6	SKDSSGTKPANKRPMSSPEMKSAPKKSKADG	0.885933	0.730416	1.04521	1.2875	0.294246	0.792147			___1		0.561951	0.53	0.33	0.33	0.38	0.41	0.78	0.92	0.84	0.082134	0.0706158	0.243371	0.206743	0.0328555	0.261265	UID1894
HCFC1	S2065	A6NEM2	Host cell factor 1;HCF N-terminal chain 1;HCF N-terminal chain 2;HCF N-terminal chain 3;HCF N-terminal chain 4;HCF N-terminal chain 5;HCF N-terminal chain 6;HCF C-terminal chain 1;HCF C-terminal chain 2;HCF C-terminal chain 3;HCF C-terminal chain 4;HCF C-terminal chain 5;HCF C-terminal chain 6	KDSSGTKPANKRPMSSPEMKSAPKKSKADGQ	0.885933	0.730416	0.778019	1.2875	0.294246	0.792147			___1		0.5	0.64	0.49	0.99	0.21	0.33	0.72	0.9	0.38	0.082134	0.0706158	0.278688	0.206743	0.0328555	0.261265	UID1895
HCFC1	S1205	A6NEM2	Host cell factor 1;HCF N-terminal chain 1;HCF N-terminal chain 2;HCF N-terminal chain 3;HCF N-terminal chain 4;HCF N-terminal chain 5;HCF N-terminal chain 6;HCF C-terminal chain 1;HCF C-terminal chain 2;HCF C-terminal chain 3;HCF C-terminal chain 4;HCF C-terminal chain 5;HCF C-terminal chain 6	GPLLGPSMAREPGGRSPAFVQLAPLSSKVRL	0.963409	2.03012	1.12468	1.03539	1.08384	0.898124	+		___1	+	1	0.1	0.99	0.02	0.04	0.01	0.95	0.91	1	0.107145	0.0945562	NaN	0.0879521	0.153064	NaN	UID1896
HCFC1	S666	A6NEM2	Host cell factor 1;HCF N-terminal chain 1;HCF N-terminal chain 2;HCF N-terminal chain 3;HCF N-terminal chain 4;HCF N-terminal chain 5;HCF N-terminal chain 6;HCF C-terminal chain 1;HCF C-terminal chain 2;HCF C-terminal chain 3;HCF C-terminal chain 4;HCF C-terminal chain 5;HCF C-terminal chain 6	TTVVGGVTKTITLVKSPISVPGGSALISNLG	2.20871	2.05929	1.99184	2.87427	1.11291	1.02993			___1	+	0.999999	0.96	0.92	0.94	0.05	0.05	0.02	0.01	0.06	0.573236	0.0769872	0.0752779	0.227573	0.142399	0.0999642	UID1897
OFD1	S634	A6NF31	Oral-facial-digital syndrome 1 protein	HIASPSPCPDRMPLPSPTESRHSLSIPPVSS	NaN	NaN	NaN	1.08124	1.06029	0.992924			___1	+	0.919926	NaN	NaN	NaN	NaN	NaN	NaN	NaN	NaN	NaN	NaN	NaN	NaN	NaN	NaN	UID1899
OFD1	S545	A6NF31	Oral-facial-digital syndrome 1 protein	PPSLHLLEAFKNITSSSPERHIFGEDRVVSE	NaN	NaN	NaN	NaN	1.6365	0.974057			___1		0.651745	NaN	NaN	NaN	NaN	NaN	NaN	NaN	NaN	NaN	NaN	NaN	NaN	NaN	0.143093	UID1900
OFD1	S546	A6NF31	Oral-facial-digital syndrome 1 protein	PSLHLLEAFKNITSSSPERHIFGEDRVVSEQ	NaN	NaN	NaN	NaN	0.840823	0.621913			___1	+	0.76085	NaN	NaN	NaN	NaN	NaN	NaN	NaN	NaN	NaN	NaN	NaN	NaN	0.756324	0.559203	UID1901
OFD1	S622	A6NF31	Oral-facial-digital syndrome 1 protein	ESEMYLEGLGRSHIASPSPCPDRMPLPSPTE	0.820483	0.750074	1.02424	0.837488	1.12801	0.951353			___1	+	0.999769	0.44	0.72	0.46	0.87	0.89	0.99	1	0.98	0.0939471	0.0133849	0.227359	0.161725	0.0805556	0.14127	UID1902
OFD1	S529	A6NF31	Oral-facial-digital syndrome 1 protein	RRVIKNSAKSPLAAKSPPSLHLLEAFKNITS	0.778122	0.683078	0.87892	1.21677	1.17411	1.08058	+		___1	+	0.999999	0.43	0.17	0.44	0	0	0	0.01	0.26	0.0399578	0.0446845	0.0309887	0.0849851	0.0844869	0.0534296	UID1903
ZNF316	S10	A6NFI3	Zinc finger protein 316	______MAALHTTPDSPAAQLERAEDGSECD	1.09945	1.0979	0.823044	0.599084	1.02191	1.10504	+		___1	+	0.999994	0.21	0.5	0.05	0	0.16	0.6	0	0.07	0.0553965	0.0730756	0.0286234	0.0826275	0.055917	0.0324319	UID1904
ZNF316	S22	A6NFI3	Zinc finger protein 316	TPDSPAAQLERAEDGSECDPDQEEEEEEEEK	1.39096	1.33589	1.16614	1.1111	1.0648	1.03884			___1	+	1	0.63	0.37	0.59	0.08	0.06	0.02	0.68	0.24	0.150397	0.183185	0.0736339	0.0640795	0.104081	0.110043	UID1905
ZNF316	S112	A6NFI3	Zinc finger protein 316	ALGTQERLSRGGDAKSPVLQEKGLQASRAPA	1.06024	1.23759	0.826866	0.841924	1.14797	1.11134			___1	+	1	0.81	0.62	0.94	0	0.05	0.57	0.15	0.06	0.0885814	0.0845053	0.0341404	0.0711955	0.0416227	0.263526	UID1906
2008-09-01	S10	A6NMH6	Septin-8	______MAATDLERFSNAEPEPRSLSLGGHV	0.857167	0.878249	0.787638	1.03796	1.11076	1.09537			___1	+	1	NaN	NaN	NaN	NaN	NaN	NaN	NaN	NaN	0.0490675	0.0522492	0.0671524	0.0632296	0.111243	NaN	UID1907
DTNBP1	S304	A6NFV8	Dysbindin	ATRDISEGGESPVVQSDEEEVQVDTALATSH	1.29934	1.73233	0.804561	NaN	0.976663	0.926577	+		___1	+	1	0.83	0.9	0.64	0	0.46	0.79	0	0.84	0.0613829	0.174729	NaN	NaN	0.0491934	0.0723593	UID1912
ZMYM3	S265	A6NHB5	Zinc finger MYM-type protein 3	PPKPEVVDSTESIPVSDEDSDAMVDDPNDED	0.93696	1.38231	0.920796	0.949886	NaN	0.900941			___1	+	0.922674	NaN	NaN	NaN	NaN	NaN	NaN	NaN	NaN	0.00132048	NaN	NaN	NaN	NaN	NaN	UID1913
ZMYM3	S959	A6NHB5	Zinc finger MYM-type protein 3	AEELDKASSDLCDLVSNQSAEGLLEDCDLFG	NaN	NaN	NaN	NaN	1.09595	0.979167			___1	+	0.999995	NaN	NaN	NaN	NaN	NaN	NaN	NaN	NaN	NaN	NaN	NaN	NaN	0.0144798	NaN	UID1916
ZMYM3	S774	A6NHB5	Zinc finger MYM-type protein 3	QPNLDTQSGPESLLNSQSPESKPQTPSQTKV	NaN	NaN	NaN	NaN	NaN	NaN			___1		0.54245	NaN	NaN	NaN	NaN	NaN	NaN	NaN	NaN	NaN	NaN	NaN	NaN	NaN	NaN	UID1918
ZMYM3	S776	A6NHB5	Zinc finger MYM-type protein 3	NLDTQSGPESLLNSQSPESKPQTPSQTKVEN	NaN	NaN	NaN	NaN	1.27513	0.218572			___1	+	0.92044	NaN	NaN	NaN	NaN	NaN	NaN	NaN	NaN	NaN	NaN	NaN	NaN	0.246575	0.269331	UID1919
ZMYM3	S213	A6NHB5	Zinc finger MYM-type protein 3	TLGDGINSSQTKPGGSSPPAHPSLPGDGLTA	0.983884	1.3222	0.0289574	0.938419	NaN	0.112351			___1	+	0.783396	NaN	NaN	NaN	NaN	NaN	NaN	NaN	NaN	NaN	NaN	NaN	0.0473244	NaN	NaN	UID1924
ZMYM3	S214	A6NHB5	Zinc finger MYM-type protein 3	LGDGINSSQTKPGGSSPPAHPSLPGDGLTAK	0.983537	1.10267	0.826848	0.727847	1.13684	0.871757			___1	+	0.99509	0.35	0.3	0.77	0.6	0.51	0.59	1	0.64	0.0814875	0.0803595	0.0925291	0.187126	0.0599106	0.0514207	UID1925
ZMYM3	S466	A6NHB5	Zinc finger MYM-type protein 3	NCCDQCGAYIYTKTGSPGPELLFHEGQQKRF	0.708304	1.0527	0.858064	0.721931	1.06494	0.771166			___1	+	0.99958	0.28	1	0.12	0.09	1	0.08	0.14	0.96	0.0756845	0.0950214	0.0781132	0.122553	0.0927207	0.0460987	UID1926
ARHGAP22	S577	A6NHM7	Rho GTPase-activating protein 22	QLLQREMEEFFSTLGSLTVGAKGARAPK___	NaN	NaN	NaN	NaN	NaN	NaN			___1	+	0.803331	NaN	NaN	NaN	NaN	NaN	NaN	NaN	NaN	NaN	NaN	NaN	NaN	NaN	NaN	UID1927
ARHGAP22	S286	A6NHM7	Rho GTPase-activating protein 22	QGEPGGPGLPAHRTSSLDGAAVAVLSRTAPT	1.05811	1.32624	1.29284	1.20599	0.742746	0.742864			___1	+	0.999573	0.23	1	0.09	0.57	0.29	1	0.86	0.79	0.0773363	0.178219	0.111679	0.106642	0.140504	0.0533498	UID1928
SMCHD1	S1974	A6NHR9	Structural maintenance of chromosomes flexible hinge domain-containing protein 1	LGMTPIRKCNDSLRHSPKVETTDCPVPPKRM	0.638657	1.08871	0.940116	0.745702	1.86949	1.35953			___1	+	0.999377	0.3	0.11	0.2	0.51	1	0.39	0.77	1	0.0813343	0.206444	0.0498153	0.112848	0.331329	0.131661	UID1929
UNC119B	S119	A6NIH7	Protein unc-119 homolog B	LETGTVLFEIAKPCVSDQEEDEEEGGGDVDI	NaN	NaN	NaN	NaN	0.780762	0.829876			___1	+	1	NaN	NaN	NaN	NaN	NaN	NaN	NaN	NaN	NaN	NaN	NaN	NaN	0.0518311	0.0705983	UID1930
CCDC85C	S246	A6NKD9	Coiled-coil domain-containing protein 85C	GPHKAPDGKAGATRRSLDDLSAPPHHRSIPN	1.08815	1.02998	0.934256	0.689759	0.84572	0.525019	+	+	___1	+	0.999999	0.01	0.18	0	0	0.98	0.9	0	0.56	0.0405024	0.0951427	0.0532529	0.0550858	0.0303013	0.0421619	UID1931
SAC3D1	S356	F8WC89	SAC3 domain-containing protein 1	VVMAEEEDEGTDRPGSPA_____________	0.940701	0.600591	0.938136	0.954214	0.780238	0.878675			___1	+	0.999999	0.11	0.01	0.23	0.06	0.02	0.94	1	0.89	0.098712	0.0708117	0.103283	0.0941682	0.051888	0.0499076	UID1934
RGPD3;RANBP2;RGPD4;RGPD5	S1993	P49792	RanBP2-like and GRIP domain-containing protein 3;E3 SUMO-protein ligase RanBP2;RanBP2-like and GRIP domain-containing protein 4;RANBP2-like and GRIP domain-containing protein 5/6	LFSSQCGKMANKANTSGDFEKDDDAYKTEDS;LFSSQYGKMANKANTSGDFEKDDDAYKTEDS;LFSSRYGKMANKANTSGDFEKDDDAYKTEDS	0.715485	0.76721	0.991105	1.47942	1.15131	1.06306			___1	+	0.997537	0.4	0.16	0.36	0.16	0.95	0.15	0.85	1	0.246099	0.0479386	0.0617314	0.158708	0.0612194	0.142903	UID1935
RGPD3;RANBP2;RGPD4;RGPD5	S2008	P49792	RanBP2-like and GRIP domain-containing protein 3;E3 SUMO-protein ligase RanBP2;RanBP2-like and GRIP domain-containing protein 4;RANBP2-like and GRIP domain-containing protein 5/6	SGDFEKDDDAYKTEDSDDIHFEPVVQMPEKV	NaN	NaN	NaN	NaN	NaN	NaN			___1	+	1	NaN	NaN	NaN	NaN	NaN	NaN	NaN	NaN	NaN	NaN	NaN	NaN	NaN	NaN	UID1936
RGPD3;RGPD6;RANBP2;RGPD4;RGPD5	S2454	P49792	RanBP2-like and GRIP domain-containing protein 3;E3 SUMO-protein ligase RanBP2;RanBP2-like and GRIP domain-containing protein 4;RANBP2-like and GRIP domain-containing protein 5/6	AKTAQEKDSLITPHVSRSSTPRESPCGKIAV	0.611648	0.641216	1.04374	0.764981	1.42957	1.09324			___1	+	1	0.42	0.36	0.83	0.12	0.19	0.21	0.99	0.91	0.0429215	0.0186112	0.215119	0.297371	0.0463139	0.21492	UID1937
RGPD3;RANBP2;RGPD4;RGPD5	S2250	P49792	RanBP2-like and GRIP domain-containing protein 3;E3 SUMO-protein ligase RanBP2;RanBP2-like and GRIP domain-containing protein 4;RANBP2-like and GRIP domain-containing protein 5/6	DDSVSSSSVHASPLASSPVRKNLFHFDESTT;DDSVSSSSVHASPLASSPVRKNLFHFGESTT;DDSVSSSSVHASPLASSPVRKNLFRFDESTT;DDSVSSSSVHASPLASSPVRKNLFRFGESTT	NaN	1.04044	0.907324	0.99448	1.06393	0.978801			___1		0.719326	NaN	NaN	NaN	NaN	NaN	NaN	NaN	NaN	NaN	0.00556058	0.209782	0.0540713	0.0740695	NaN	UID1946
RGPD3;RANBP2;RGPD4;RGPD5	S2251	P49792	RanBP2-like and GRIP domain-containing protein 3;E3 SUMO-protein ligase RanBP2;RanBP2-like and GRIP domain-containing protein 4;RANBP2-like and GRIP domain-containing protein 5/6	DSVSSSSVHASPLASSPVRKNLFHFDESTTG;DSVSSSSVHASPLASSPVRKNLFHFGESTTG;DSVSSSSVHASPLASSPVRKNLFRFDESTTG;DSVSSSSVHASPLASSPVRKNLFRFGESTTG	1.72623	NaN	1.39021	1.24835	NaN	NaN			___1	+	0.859989	NaN	NaN	NaN	NaN	NaN	NaN	NaN	NaN	NaN	NaN	0.0593118	NaN	NaN	NaN	UID1947
RGPD3;RGPD4;RGPD5	SNaN		RanBP2-like and GRIP domain-containing protein 3;RanBP2-like and GRIP domain-containing protein 4;RANBP2-like and GRIP domain-containing protein 5/6	SEIKHSTPSPTKYSLSPSKSYKYSPETPPRW;SEIKHSTPSPTKYSLSPSKSYKYSPKTPPRW	0.944689	0.901983	1.00107	1.167	0.946249	0.861938			___1	+	0.99918	NaN	NaN	NaN	NaN	NaN	NaN	NaN	NaN	0.0765969	0.0710882	0.041956	0.0508825	0.0603008	0.0608437	UID1950
HMGN1	S76	A6NL93	Non-histone chromosomal protein HMG-14	KEDLPAENGETKTEESPASDEAGEKEAKSD_	1.02253	1.17857	0.625707	0.446275	1.6954	1.74107	+		___1	+	1	0.26	0.11	0.11	0	0.49	1	0	0	0.0474833	0.0726528	0.0423515	0.0433729	0.0558344	0.0447846	UID1951
HMGN1	S79	A6NL93	Non-histone chromosomal protein HMG-14	LPAENGETKTEESPASDEAGEKEAKSD____	0.963262	0.835139	0.752251	1.01753	1.04739	1.05712			___1	+	1	0.8	0.89	0.59	0.05	0.15	1	0.94	0.07	0.027424	0.0700954	0.0882713	0.0594755	0.0785717	0.0553062	UID1952
HMGN1	S7	A6NL93	Non-histone chromosomal protein HMG-14	_________MPKRKVSSAEGAAKEEKPPAKV	0.725501	0.623198	0.67505	0.426423	1.44833	1.35526			___1	+	0.998227	0.55	0.38	0.32	0.9	0.96	0.71	0.83	0.98	0.259013	0.290977	0.378802	0.261708	0.216437	0.295737	UID1953
FAM196B	S100	A6NMK8	Protein FAM196B	RSQKAGGFRNIAIQTSPSLRKHFPVFKRKRL	1.28974	0.766246	1.07835	0.889584	0.927312	0.897694			___1	+	0.996032	0.2	0.07	0.07	0.02	0.2	0.08	0.94	0.64	0.0269778	0.146773	0.0953823	0.118892	0.0297087	0.0699159	UID1954
PHKA1	S758	A6NMN0	Phosphorylase b kinase regulatory subunit alpha, skeletal muscle isoform	QVPSVRVEIHLPRDQSGEVDFKALVLQLKET	NaN	NaN	NaN	NaN	NaN	NaN			___1	+	1	NaN	NaN	NaN	NaN	NaN	NaN	NaN	NaN	NaN	NaN	NaN	NaN	NaN	NaN	UID1955
PHKA1	S972	A6NMN0	Phosphorylase b kinase regulatory subunit alpha, skeletal muscle isoform	LLHHILSGKEFGVERSVRPTDSNVSPAISIH	1.27759	1.46997	0.921908	0.716549	0.536187	0.386903		+	___1	+	0.999672	0.03	0.1	0	0.11	0.1	0.67	0.81	0.99	0.137385	0.12767	0.17172	0.117374	0.0890923	0.0848502	UID1956
PHKA1	S978	A6NMN0	Phosphorylase b kinase regulatory subunit alpha, skeletal muscle isoform	SGKEFGVERSVRPTDSNVSPAISIHEIGAVG	NaN	NaN	NaN	NaN	NaN	NaN			___1		0.705471	NaN	NaN	NaN	NaN	NaN	NaN	NaN	NaN	NaN	NaN	NaN	NaN	NaN	NaN	UID1957
PHKA1	S981	A6NMN0	Phosphorylase b kinase regulatory subunit alpha, skeletal muscle isoform	EFGVERSVRPTDSNVSPAISIHEIGAVGATK	NaN	NaN	NaN	NaN	0.698871	NaN			___1	+	0.975083	NaN	NaN	NaN	NaN	NaN	NaN	NaN	NaN	NaN	NaN	NaN	NaN	0.0369681	NaN	UID1958
POLA1	S209	P09884	DNA polymerase alpha catalytic subunit;DNA polymerase	FSVHTATAVPSGKIASPVSRKEPPLTPVPLK	0.946363	0.991972	1.03043	1.45594	1.22969	1.44761	+		___1	+	0.999991	0.09	0.06	0.01	0.02	1	0.96	0.01	0.95	0.0802793	0.0542912	0.0444782	0.146478	0.139197	0.175678	UID1960
POLA1	S186	P09884	DNA polymerase alpha catalytic subunit;DNA polymerase	PQITPPPVMILKKKRSIGASPNPFSVHTATA	0.52378	0.692553	0.80751	NaN	NaN	NaN			___1	+	1	NaN	NaN	NaN	NaN	NaN	NaN	NaN	NaN	NaN	0.114915	0.030455	NaN	NaN	NaN	UID1961
ENSA;ARPP19	S90	A6NMQ3	Alpha-endosulfine;cAMP-regulated phosphoprotein 19	DFLRKRLQKGQKYFDSGDYNMAKAKMKNKQL;KEVLRMKSVEQKYFDSGDYNMAKAKMKNKQL	1.11653	1.39196	1.10149	1.01207	0.824226	0.581623	+	+	___1	+	1	0.02	0.08	0	0.03	0.01	0.67	1	0.85	0.0610189	0.0753332	0.0430734	0.0738329	0.0435338	0.0576701	UID1963
SHROOM1	S133	C9JXU1	Protein Shroom1	LAAEAEAAAQAAEPPSPPASRAAYRQRLQGA	1.5215	1.33708	0.933321	0.956923	0.0693187	0.111168			___1	+	0.985516	NaN	NaN	NaN	NaN	NaN	NaN	NaN	NaN	0.251652	0.384272	NaN	0.0351744	NaN	0.0480324	UID1964
OBSL1	S10	A6NN50	Obscurin-like protein 1	______MKASSGDQGSPPCFLRFPRPVRVVS	0.986917	0.884326	1.23402	1.56277	1.06443	NaN	+		___1	+	1	0.84	0.85	0.94	0	0.12	1	0	0.02	0.0545717	0.0809938	0.028613	0.130013	NaN	NaN	UID1965
AIF1L	S133	Q9BQI0	Allograft inflammatory factor 1-like	AVLKLVMMFEGKANESSPKPVGPPPERDIAS	NaN	NaN	NaN	NaN	NaN	0.73929			___1		0.74165	NaN	NaN	NaN	NaN	NaN	NaN	NaN	NaN	NaN	NaN	NaN	NaN	NaN	0.0267006	UID1968
AIF1L	S134	Q9BQI0	Allograft inflammatory factor 1-like	VLKLVMMFEGKANESSPKPVGPPPERDIASL	1.29725	1.73647	1.26877	2.00412	0.889173	0.719706	+		___1	+	0.997107	0.06	0.25	0.01	0	0	0	0	0	0.0839693	0.0734153	0.080919	0.108474	0.0286688	0.0113395	UID1969
PIP5K1A	S446	A6PW57	Phosphatidylinositol 4-phosphate 5-kinase type-1 alpha	RFMCNTVFKKIPLKPSPSKKFRSGSSFSRRA	0.88742	0.685862	1.13122	1.65096	0.824762	0.790829	+		___1	+	0.996519	0.49	0.32	0.27	0	0.01	0.36	0	0.79	0.0844836	0.0293762	0.0487237	0.0845943	0.122429	0.0502098	UID1970
PIP5K1A	S456	A6PW57	Phosphatidylinositol 4-phosphate 5-kinase type-1 alpha	IPLKPSPSKKFRSGSSFSRRAGSSGNSCITY	0.83426	0.532962	0.916835	0.936016	0.807728	1.04761	+		___1	+	0.981011	0.25	0.08	0.9	0	0	0.31	0.99	0.89	0.0882176	0.0710323	0.00363693	0.127794	NaN	0.055985	UID1971
IGFBP3	S91	C9JMX4	Insulin-like growth factor-binding protein 3	YKVDYESQSTDTQNFSSESKRETEYGPCRRE	NaN	NaN	NaN	NaN	0.945208	NaN			___1	+	0.775425	NaN	NaN	NaN	NaN	NaN	NaN	NaN	NaN	NaN	NaN	NaN	NaN	0.0259652	NaN	UID1972
ZSWIM8	S1155	S4R3H3	Zinc finger SWIM domain-containing protein 8	GMASIDSSAPETTSDSSPTLSRRPLRGGWAP	NaN	NaN	NaN	NaN	NaN	0.784225			___1		0.723083	NaN	NaN	NaN	NaN	NaN	NaN	NaN	NaN	NaN	NaN	NaN	NaN	NaN	NaN	UID1974
ZSWIM8	S1156	S4R3H3	Zinc finger SWIM domain-containing protein 8	MASIDSSAPETTSDSSPTLSRRPLRGGWAPT	NaN	NaN	NaN	NaN	1.32654	1.19916			___1	+	0.904933	NaN	NaN	NaN	NaN	NaN	NaN	NaN	NaN	NaN	NaN	NaN	NaN	NaN	0.180329	UID1975
ZSWIM8	S53	S4R3H3	Zinc finger SWIM domain-containing protein 8	CQNWRGWRKQSAGPNSPTGGGGGGGSGGTRM	1.01066	0.837705	0.940073	1.07445	1.18638	0.917321			___1	+	0.999992	0.76	0.87	0.53	0.86	0.69	1	1	1	0.124407	0.110212	0.0709483	0.129829	0.104751	0.0794308	UID1977
ZSWIM8	S1092	S4R3H3	Zinc finger SWIM domain-containing protein 8	TEGFTEKNVPESSPHSPCEGLPSEAALTPRP	1.37154	0.969212	0.94841	0.784162	0.784879	0.761023			___1	+	0.976032	NaN	NaN	NaN	NaN	NaN	NaN	NaN	NaN	0.224398	0.0533043	0.117157	0.236415	0.0545241	0.0092192	UID1980
ZSWIM8	S567	S4R3H3	Zinc finger SWIM domain-containing protein 8	LGEGVPSSQRGPRRLSAEGGDKALHKMGPGG	0.806464	0.659858	0.901381	1.06221	1.14372	1.31641	+		___1	+	1	0.92	0.88	0.86	0	0	0.01	0.88	0.25	0.0512767	0.00864874	0.0433839	0.120002	0.347988	0.365854	UID1981
ARHGAP32	S856	A7KAX9	Rho GTPase-activating protein 32	SQCQTPGSTASSEPVSPLQEKLSPFFTLDLS	NaN	NaN	NaN	NaN	1.77661	NaN			___1	+	0.986186	NaN	NaN	NaN	NaN	NaN	NaN	NaN	NaN	NaN	NaN	NaN	NaN	NaN	NaN	UID1982
ARHGAP32	S952	A7KAX9	Rho GTPase-activating protein 32	STWDKCVEERDATNRSPTQIVKMKTNETVAQ	0.832776	0.541911	1.27523	1.44931	0.893788	0.761014			___1	+	0.998748	0.24	0.66	0.06	0.05	0.05	0.79	0.74	1	0.0402726	0.0511175	0.133877	0.414646	0.0661618	0.0442262	UID1983
ARHGAP32	S871	A7KAX9	Rho GTPase-activating protein 32	SPLQEKLSPFFTLDLSPTEDKSSKPSSFTEK	1.31471	1.14164	0.991712	0.943505	1.01588	1.02504			___1	+	0.974305	0.85	0.99	0.71	0.72	0.98	0.95	1	0.82	0.175639	0.0721431	0.099045	0.106841	0.123982	0.134644	UID1984
ARHGAP32	S706	A7KAX9	Rho GTPase-activating protein 32	ALKGGRAEGTLRSAKSEESLTSLHAVDGDSK	1.09907	1.29509	0.871788	1.05429	1.08941	0.54812			___1	+	0.999999	0.08	0.94	0.02	0.12	0.08	0.29	0.49	1	0.0554297	0.0835081	0.0880031	0.139288	0.098555	0.11714	UID1985
ARHGAP32	S892	A7KAX9	Rho GTPase-activating protein 32	SSKPSSFTEKVVYAFSPKIGRKLSKSPSMSI	NaN	NaN	NaN	NaN	1.10422	NaN			___1	+	0.999999	NaN	NaN	NaN	NaN	NaN	NaN	NaN	NaN	NaN	NaN	NaN	NaN	NaN	NaN	UID1987
MDM2;mdm2	S197	E7EPE2	E3 ubiquitin-protein ligase Mdm2	HLVSRPSTSSRRRAISETEENSDELSGERQR	NaN	NaN	NaN	NaN	1.00325	1.08215			___1	+	0.99946	NaN	NaN	NaN	NaN	NaN	NaN	NaN	NaN	NaN	NaN	NaN	NaN	0.0207699	0.113384	UID1988
SOBP	S629	A7XYQ1	Sine oculis-binding protein homolog	EHGRSEVVDLTRRAGSPPGPPGAGGQLGFPG	1.40867	1.42938	1.10674	0.848074	0.84996	0.889519			___1	+	1	0.2	0.06	0.98	0.2	0.95	0.99	0.22	0.7	0.195583	0.0572823	0.0757335	NaN	0.0348447	0.0740019	UID1989
POM121C;POM121	S246	A8CG34	Nuclear envelope pore membrane protein POM 121C;Nuclear envelope pore membrane protein POM 121	HKKAVLSPRNSRMVCSPVTVRIAPPDRRFSR	0.965421	0.959502	NaN	NaN	NaN	0.556481			___1	+	0.994734	NaN	NaN	NaN	NaN	NaN	NaN	NaN	NaN	NaN	NaN	NaN	NaN	NaN	NaN	UID1995
POM121C;POM121B;POM121	S411	A8CG34	Nuclear envelope pore membrane protein POM 121C;Putative nuclear envelope pore membrane protein POM 121B;Nuclear envelope pore membrane protein POM 121	STRGISQLWKRNGPSSSPFSSPASSRSQTPE	NaN	NaN	NaN	NaN	NaN	NaN			___1		0.736668	NaN	NaN	NaN	NaN	NaN	NaN	NaN	NaN	NaN	NaN	NaN	NaN	NaN	NaN	UID1996
POM121C;POM121B;POM121	S412	A8CG34	Nuclear envelope pore membrane protein POM 121C;Putative nuclear envelope pore membrane protein POM 121B;Nuclear envelope pore membrane protein POM 121	TRGISQLWKRNGPSSSPFSSPASSRSQTPER	1.10362	0.857782	0.911409	0.658291	1.11827	0.827951	+	+	___1	+	0.995763	0.01	0.16	0.01	0.01	0.22	0.99	0	0.29	0.0561069	0.0619801	0.0641769	0.0185279	0.0367455	0.0429141	UID1997
POM121C;POM121B;POM121	S674	A8CG34	Nuclear envelope pore membrane protein POM 121C;Putative nuclear envelope pore membrane protein POM 121B;Nuclear envelope pore membrane protein POM 121	LQAETATKPQATSAPSPAPKQSFLFGTQNTS	0.729678	0.540957	0.842041	1.21751	1.38826	0.753619			___1	+	0.999409	NaN	NaN	NaN	NaN	NaN	NaN	NaN	NaN	0.204682	NaN	0.189957	0.460945	0.20217	0.0855082	UID2001
POM121C;POM121B;POM121	S473	A8CG34	Nuclear envelope pore membrane protein POM 121C;Putative nuclear envelope pore membrane protein POM 121B;Nuclear envelope pore membrane protein POM 121	AADTTPRKKQNSNSQSTPGSSGQRKRKVQLL	NaN	NaN	NaN	NaN	NaN	NaN			___1		0.591382	NaN	NaN	NaN	NaN	NaN	NaN	NaN	NaN	NaN	NaN	NaN	NaN	NaN	NaN	UID2002
POM121C;POMZP3;POM121	S275	A8CG34	Nuclear envelope pore membrane protein POM 121C;POM121 and ZP3 fusion protein;Nuclear envelope pore membrane protein POM 121	SRSAIPEQIISSTLSSPSSNAPDPCAKETVL	NaN	NaN	NaN	NaN	1.13103	1.20585			___1		0.65234	NaN	NaN	NaN	NaN	NaN	NaN	NaN	NaN	NaN	NaN	NaN	NaN	0.00288594	NaN	UID2006
POM121C;POM121	S2	A8CG34	Nuclear envelope pore membrane protein POM 121C;Nuclear envelope pore membrane protein POM 121	______________MSPAAAAAGAGERRRPI	0.892039	0.867509	0.88976	1.06499	1.23862	1.2083			___1	+	1	0.19	0.06	0.08	0.49	0.67	0.37	1	0.89	0.0733162	0.0515598	0.0950534	0.0793636	0.0916573	0.105144	UID2007
POM121C;POM121B;POM121	S935	A8CG34	Nuclear envelope pore membrane protein POM 121C;Putative nuclear envelope pore membrane protein POM 121B;Nuclear envelope pore membrane protein POM 121	TSTPTFNIPFGSSAKSPLPSYPGANPQPAFG	0.595079	0.700047	1.04675	1.04737	0.562316	0.512685	+	+	___1	+	0.938209	0.03	0.02	0	0	0.07	0.01	0.6	0.85	0.046432	0.0766079	0.257077	0.190225	0.0382956	0.048037	UID2008
POM121C	S370	A8CG34	Nuclear envelope pore membrane protein POM 121C	SQSSDDHLNKRSRSSSMSSLTGAYTSGIPSS	NaN	NaN	NaN	NaN	NaN	NaN			___1	+	0.798287	NaN	NaN	NaN	NaN	NaN	NaN	NaN	NaN	NaN	NaN	NaN	NaN	NaN	NaN	UID2011
PLEKHA2	S401	A8K727	Pleckstrin homology domain-containing family A member 2	GSAPGVLPSSRIRHRSEPQHPKEKPFMFNLD	0.865817	0.621524	0.97773	0.875366	0.84897	0.644745			___1	+	1	0.59	0.92	0.33	0.1	0.03	0.67	0.84	1	0.0896394	0.132124	0.0912652	0.0468154	0.0413408	0.074981	UID2014
PLEKHA2	S182	A8K727	Pleckstrin homology domain-containing family A member 2	GQEGSEPGSHTILRRSQSYIPTSGCRASTGP	NaN	NaN	NaN	NaN	NaN	NaN			___1		0.649046	NaN	NaN	NaN	NaN	NaN	NaN	NaN	NaN	NaN	NaN	NaN	NaN	NaN	NaN	UID2015
PLEKHA2	S184	A8K727	Pleckstrin homology domain-containing family A member 2	EGSEPGSHTILRRSQSYIPTSGCRASTGPPL	1.04775	0.922883	1.098	0.756045	0.977172	0.988498			___1	+	0.996116	0.74	0.86	0.5	0.12	0.71	0.91	0.17	0.9	0.0803789	0.0737125	0.11862	0.152221	0.134633	0.129986	UID2016
HSPA8	S362	P11142	Heat shock cognate 71 kDa protein	QKLLQDFFNGKELNKSINPDEAVAYGAAVQA	NaN	0.760769	0.69383	0.840236	1.10909	0.927476			___1	+	0.999942	NaN	NaN	NaN	NaN	NaN	NaN	NaN	NaN	NaN	NaN	0.0610459	NaN	0.01767	0.116132	UID2017
MLLT4	S1179	J3KN01	Afadin	LPGDDRLMKNRADHRSSPNVANQPPSPGGKS	1.28806	1.60891	0.872555	1.29893	0.714188	0.414596	+		___1	+	1	0.5	0.71	0.22	0	0	0.03	0.42	0.48	0.0858769	0.0946014	0.0584127	0.192243	0.16117	0.161478	UID2021
MLLT4	S1180	J3KN01	Afadin	PGDDRLMKNRADHRSSPNVANQPPSPGGKSA	1.28806	1.60891	0.872555	1.24713	0.714188	0.414596	+		___1	+	1	0.8	0.76	0.61	0	0	0.02	0.52	0.19	0.0858769	0.0946014	0.0584127	0.137485	0.16117	0.161478	UID2022
MLLT4	S1189	J3KN01	Afadin	RADHRSSPNVANQPPSPGGKSAYASGTTAKI	1.16684	1.23511	1.27537	1.61311	1.14783	1.4097	+		___1	+	1	0.15	0.45	0.03	0.02	0.32	0.34	0	0.14	0.0461929	0.0932704	0.110393	0.115109	0.115908	0.0443987	UID2023
MLLT4	S1508	J3KN01	Afadin	QPRTIERRDLQYITVSKEELSSGDSLSPDPW	0.928732	0.892738	0.738441	0.635081	0.716391	0.340959	+	+	___1	+	0.99842	0.01	0.03	0	0	0	0.16	0	0	0.0438602	0.00249034	0.00810835	0.0307666	0.0504167	0.0425602	UID2024
MLLT4	S1703	J3KN01	Afadin	PGLCRPPLPRDYEPPSPSPAPGAPPPPPQRN	0.818381	0.913293	1.28669	1.48543	0.671909	0.792894			___1	+	0.990861	0.65	0.39	0.85	0.01	0.74	0.05	0.09	0.73	0.119614	0.066976	0.0960636	0.0464338	NaN	0.100416	UID2025
MLLT4	S1705	J3KN01	Afadin	LCRPPLPRDYEPPSPSPAPGAPPPPPQRNAS	NaN	NaN	NaN	NaN	NaN	NaN			___1		0.552068	NaN	NaN	NaN	NaN	NaN	NaN	NaN	NaN	NaN	NaN	NaN	NaN	NaN	NaN	UID2026
MLLT4	S1206	J3KN01	Afadin	GGKSAYASGTTAKITSVSTGNLCTEEQTPPP	0.664932	0.895052	1.08433	0.749901	0.340776	0.628232			___1		0.594111	NaN	NaN	NaN	NaN	NaN	NaN	NaN	NaN	NaN	NaN	NaN	0.150092	NaN	NaN	UID2027
MLLT4	S1208	J3KN01	Afadin	KSAYASGTTAKITSVSTGNLCTEEQTPPPRP	1.99141	1.60195	1.12014	1.24386	0.721538	0.652962			___1	+	0.971671	NaN	NaN	NaN	NaN	NaN	NaN	NaN	NaN	0.159269	0.315348	0.0765592	NaN	0.085838	0.0717895	UID2028
MLLT4	S1806	J3KN01	Afadin	GAPENLTFKERQRLFSQGQDVSNKVKASRKL	0.964983	0.945017	1.11024	1.29974	0.650044	0.569477	+	+	___1	+	1	0	0	0	0.01	0.57	0.94	0.04	0.18	0.0308026	0.0165379	0.074455	0.0980893	0.0140027	0.0167132	UID2034
MLLT4	S1269	J3KN01	Afadin	NQWPNYEEKPHMHTDSNHSSIAIQRVTRSQE	NaN	NaN	NaN	NaN	NaN	NaN			___1	+	0.970742	NaN	NaN	NaN	NaN	NaN	NaN	NaN	NaN	NaN	NaN	NaN	NaN	NaN	NaN	UID2035
MLLT4	S1272	J3KN01	Afadin	PNYEEKPHMHTDSNHSSIAIQRVTRSQEELR	1.10025	1.52503	1.07133	NaN	0.507022	0.319278			___1	+	0.956728	0.36	0.26	0.14	0.29	0.36	0.99	0.82	1	0.22275	0.169121	0.425911	NaN	0.100499	NaN	UID2036
MLLT4	S1114	J3KN01	Afadin	QGAIYHGLATLLNQPSPMMQRISDRRGSGKP	0.973213	0.981415	0.919252	0.921863	0.672399	0.61123		+	___1	+	1	0.02	0.01	0	0.99	0.97	0.97	0.99	0.99	0.174719	0.124662	0.106612	0.0404017	0.0460003	0.0463391	UID2037
MLLT4	S1786	J3KN01	Afadin	CRDAKEKRSKSQDADSPGSSGAPENLTFKER	0.798089	0.981986	1.08869	1.23859	1.05801	0.721471	+		___1	+	1	0.13	0.63	0.02	0	0.99	0.11	0.02	0.5	0.0461588	0.0450413	0.04363	0.112269	0.100887	0.0277391	UID2038
MLLT4	S1282	J3KN01	Afadin	TDSNHSSIAIQRVTRSQEELREDKAYQLERH	1.06412	NaN	0.781635	0.969109	0.635777	0.606301			___1	+	1	NaN	NaN	NaN	NaN	NaN	NaN	NaN	NaN	NaN	NaN	NaN	NaN	0.0533174	0.101956	UID2040
MLLT4	S246	J3KN01	Afadin	EKRMQEFRSSDGRPDSGGTLRIYADSLKPNI	0.782573	NaN	NaN	NaN	0.641248	0.60949			___1	+	0.96854	NaN	NaN	NaN	NaN	NaN	NaN	NaN	NaN	NaN	NaN	NaN	NaN	0.109811	0.104153	UID2041
MLLT4	S1335	J3KN01	Afadin	DSSTSSQEHLNHSSKSVTPASTLTKSGPGRW	0.874958	0.523075	1.24004	1.13764	1.81477	1.73106			___1	+	0.968161	NaN	NaN	NaN	NaN	NaN	NaN	NaN	NaN	0.117562	0.146298	0.164363	0.575929	0.0904241	NaN	UID2042
MLLT4	S216	J3KN01	Afadin	EVYKDMPETSFTRTISNPEVVMKRRRQQKLE	0.808496	0.598645	0.68731	0.736609	0.663316	0.881331			___1	+	0.99999	0.32	0.13	0.2	0.09	0.02	0.56	0.09	0.18	0.069259	NaN	0.0755739	0.10248	0.152481	0.0989654	UID2044
MLLT4	S1090	J3KN01	Afadin	GLSQERAAELMTRTSSVVTLEVAKQGAIYHG	0.957266	1.01119	1.10996	0.945435	0.655443	0.629724			___1	+	0.999994	0.23	0.06	0.23	0.61	0.81	1	1	0.55	0.0762634	0.0869975	0.0729584	0.0299697	0.119	0.0350396	UID2045
MAP9	S7	A8MSM7	Microtubule-associated protein 9	_________MNDFHISDDEEKNPSKLLFLKT	1.07651	1.01582	0.825214	0.561697	1.38198	1.20481	+		___1	+	1	0.22	0.05	0.26	0.02	1	0.99	0.01	0.78	0.0755052	0.079296	0.108949	0.0657909	0.18294	0.119329	UID2046
CBR1	S2	P16152	Carbonyl reductase [NADPH] 1	______________MSSGIHVALVTGGNKGI	NaN	NaN	NaN	NaN	0.79978	0.68899			___1		0.5	NaN	NaN	NaN	NaN	NaN	NaN	NaN	NaN	NaN	NaN	NaN	NaN	0.0435836	0.137682	UID2050
CBR1	S3	P16152	Carbonyl reductase [NADPH] 1	_____________MSSGIHVALVTGGNKGIG	NaN	NaN	NaN	NaN	0.79978	0.68899			___1		0.5	NaN	NaN	NaN	NaN	NaN	NaN	NaN	NaN	NaN	NaN	NaN	NaN	0.0435836	0.137682	UID2051
ZNF286A	S9	J3KRF9	Zinc finger protein 286A	_______MGALSSQDSPHFQEKSTEEGEVAA	0.87754	0.900591	0.834433	NaN	NaN	NaN			___1	+	0.999719	NaN	NaN	NaN	NaN	NaN	NaN	NaN	NaN	0.0843342	0.10418	0.0495528	NaN	NaN	NaN	UID2052
SUMO3;SUMO2;SUMO4	S28	P61956-2	Small ubiquitin-related modifier 3;Small ubiquitin-related modifier 2;Small ubiquitin-related modifier 4	ENNDHINLKVAGQDGSVVQFKIKRHTPLSKL;ENNNHINLKVAGQDGSVVQFKIKRQTPLSKL;TENDHINLKVAGQDGSVVQFKIKRHTPLSKL	0.91755	1.07469	0.807469	1.0025	NaN	NaN			___1	+	1	NaN	NaN	NaN	NaN	NaN	NaN	NaN	NaN	0.137385	0.128458	0.261401	0.175757	NaN	NaN	UID2053
SPATA6	S410	A8MU33	Spermatogenesis-associated protein 6	LELKRSLLCRDSAYDSDPEYSSCQQPRGTFH	NaN	NaN	NaN	NaN	0.79371	0.778547			___1	+	0.999991	NaN	NaN	NaN	NaN	NaN	NaN	NaN	NaN	NaN	NaN	NaN	NaN	0.0151633	0.0183371	UID2054
SMTNL1	S148	E9PPJ3	Smoothelin-like protein 1	ASEKQKAEEKEAKPESGQKADANDRDKPEPK	NaN	NaN	NaN	NaN	0.0439659	0.118436			___1	+	1	NaN	NaN	NaN	NaN	NaN	NaN	NaN	NaN	NaN	NaN	NaN	NaN	NaN	0.0520747	UID2055
C17orf100	S54	A8MU93	Uncharacterized protein C17orf100	RRVETSQRRSEGPSLSPSGKRLPRILEASSR	1.34405	1.44102	0.967636	NaN	0.788828	0.835978	+		___1	+	0.972353	0.32	0.12	0.2	0.02	0.81	0.89	0.02	0.99	0.111357	0.144321	0.161437	NaN	0.0411726	0.0217641	UID2056
TSSC1	S347	A8MUM1	Protein TSSC1	ISSEPFGHLVDDDDISDQEDHRSEEKSKEPL	0.851476	0.596614	0.698765	0.951475	0.918153	0.743444		+	___1	+	1	0.02	0.09	0	0.09	0.17	0.86	0.56	1	0.0242065	0.427953	0.169525	0.291305	0.044123	0.0165746	UID2057
RARA	S459	A8MUP8	Retinoic acid receptor alpha	GGGGRDGGGLAPPPGSCSPSLSPSSNRSSPA	1.29828	NaN	1.1802	NaN	NaN	NaN			___1		0.584915	NaN	NaN	NaN	NaN	NaN	NaN	NaN	NaN	NaN	NaN	NaN	NaN	NaN	NaN	UID2059
RARA	S461	A8MUP8	Retinoic acid receptor alpha	GGRDGGGLAPPPGSCSPSLSPSSNRSSPATH	NaN	NaN	NaN	NaN	NaN	1.32129			___1		0.635617	NaN	NaN	NaN	NaN	NaN	NaN	NaN	NaN	NaN	NaN	NaN	NaN	NaN	NaN	UID2060
BICD1	S570	A8MVZ6	Protein bicaudal D homolog 1	PRGLLSPRLARRGVSSPVETRTSSEPVAKES	NaN	NaN	0.57574	NaN	0.688624	0.545364			___1	+	0.875508	NaN	NaN	NaN	NaN	NaN	NaN	NaN	NaN	NaN	NaN	NaN	NaN	0.112921	0.0389051	UID2061
BICD1	S610	A8MVZ6	Protein bicaudal D homolog 1	TKTPTISPVITAPPSSPVLDTSDIRKEPMNI	NaN	NaN	NaN	NaN	1.20274	0.833349			___1	+	0.780064	NaN	NaN	NaN	NaN	NaN	NaN	NaN	NaN	NaN	NaN	NaN	NaN	0.0404903	0.237501	UID2062
SNX24	S146	A8MXB7	Sorting nexin-24	DFLNVRHLPSLPKAESCGSFDETESEESSKL	NaN	NaN	NaN	NaN	NaN	NaN			___1	+	1	NaN	NaN	NaN	NaN	NaN	NaN	NaN	NaN	NaN	NaN	NaN	NaN	NaN	NaN	UID2063
SNX24	S149	A8MXB7	Sorting nexin-24	NVRHLPSLPKAESCGSFDETESEESSKLSHQ	NaN	NaN	NaN	NaN	NaN	NaN			___1	+	1	NaN	NaN	NaN	NaN	NaN	NaN	NaN	NaN	NaN	NaN	NaN	NaN	NaN	NaN	UID2064
MATR3;DKFZp686L22104	S807	A8MXP9	Matrin-3	GAESSENADDPNKDTSENADGQSDENKDDYT	NaN	NaN	NaN	NaN	1.8736	1.08133			___1	+	0.983429	NaN	NaN	NaN	NaN	NaN	NaN	NaN	NaN	NaN	NaN	NaN	NaN	NaN	0.0435669	UID2065
MATR3;DKFZp686L22104	S814	A8MXP9	Matrin-3	ADDPNKDTSENADGQSDENKDDYTIPDEYRI	1.40125	1.65174	0.690451	1.60877	0.228345	0.0458498			___1	+	1	0.24	0.54	0.06	0.57	0.97	0.99	0.99	0.54	2.26931	0.721035	0.303386	1.47708	0.310795	0.253041	UID2066
MATR3	S206	A8MXP9	Matrin-3	DRGPSLNPVLDYDHGSRSQESGYYDRMDYED	0.120999	0.149626	0.0635305	0.0748487	1.34555	1.07503			___1	+	0.999999	0.3	0.81	0.23	0.4	0.99	0.66	0.29	0.26	0.628198	0.435279	0.00944793	0.00959192	0.0670933	0.371092	UID2067
MATR3	S208	A8MXP9	Matrin-3	GPSLNPVLDYDHGSRSQESGYYDRMDYEDDR	1.13851	1.25585	0.638938	0.785864	1.59492	1.64489	+		___1	+	0.999999	0.85	0.71	0.83	0	0.11	0.79	0.05	0	0.0705234	0.0825952	0.0330423	0.0283233	0.319542	0.392372	UID2068
MATR3	S596	A8MXP9	Matrin-3	NRGIDLLKKDKSRKRSYSPDGKESPSDKKSK	NaN	NaN	NaN	NaN	NaN	NaN			___1	+	0.998081	NaN	NaN	NaN	NaN	NaN	NaN	NaN	NaN	NaN	NaN	NaN	NaN	NaN	NaN	UID2070
MATR3	S598	A8MXP9	Matrin-3	GIDLLKKDKSRKRSYSPDGKESPSDKKSKTD	1.08059	0.93016	1.03551	0.782929	0.909029	0.852306			___1	+	1	0.42	0.25	0.21	0.14	0.79	0.94	0.1	1	0.0447926	0.0661058	0.0470871	0.059888	0.0469403	0.115245	UID2071
MATR3;DKFZp686L22104	S795	A8MXP9	Matrin-3	ENGIKNEENTEPGAESSENADDPNKDTSENA	NaN	NaN	NaN	NaN	0.943203	1.05804			___1	+	0.997329	NaN	NaN	NaN	NaN	NaN	NaN	NaN	NaN	NaN	NaN	NaN	NaN	NaN	NaN	UID2072
MATR3;DKFZp686L22104	S796	A8MXP9	Matrin-3	NGIKNEENTEPGAESSENADDPNKDTSENAD	NaN	NaN	NaN	NaN	NaN	NaN			___1	+	0.996807	NaN	NaN	NaN	NaN	NaN	NaN	NaN	NaN	NaN	NaN	NaN	NaN	NaN	NaN	UID2073
MATR3	S188	A8MXP9	Matrin-3	VPRDDWEEKRHFRRDSFDDRGPSLNPVLDYD	1.04584	1.06394	1.18931	1.01185	1.19965	1.25572			___1	+	1	0.55	0.42	0.31	0.28	0.72	0.98	0.99	0.11	0.0441476	0.0504359	0.033077	0.0535284	0.138807	0.210856	UID2074
MATR3	S604	A8MXP9	Matrin-3	KDKSRKRSYSPDGKESPSDKKSKTDGSQKTE	0.984938	1.24804	1.1136	0.975247	1.35867	1.17314			___1	+	0.999787	0.75	0.68	0.55	0.98	0.99	1	1	1	0.101242	0.259042	0.117109	0.125798	0.190837	0.0883218	UID2075
MATR3;DKFZp686L22104	S8	A8MXP9	Matrin-3	________MSKSFQQSSLSRDSQGHGRDLSA	NaN	NaN	NaN	NaN	NaN	NaN			___1		0.676859	NaN	NaN	NaN	NaN	NaN	NaN	NaN	NaN	NaN	NaN	NaN	NaN	NaN	NaN	UID2077
MATR3;DKFZp686L22104	S9	A8MXP9	Matrin-3	_______MSKSFQQSSLSRDSQGHGRDLSAA	0.708642	NaN	0.852471	0.60306	2.44439	1.91101			___1	+	0.970153	NaN	NaN	NaN	NaN	NaN	NaN	NaN	NaN	0.0436569	NaN	0.138715	0.12796	0.0738374	0.255285	UID2078
HIF1A	S688	A8MYV6	Hypoxia-inducible factor 1-alpha	AGKGVIEQTEKSHPRSPNVLSVALSQRTTVP	0.815606	NaN	0.948979	1.20063	1.14064	0.857045			___1	+	1	0.53	0.96	0.39	0.39	0.34	0.6	0.99	0.95	0.0941069	NaN	0.107955	0.192417	0.190591	0.135372	UID2079
PDS5B	S1283	Q9NTI5	Sister chromatid cohesion protein PDS5 homolog B	KRLKEDILENEDEQNSPPKKGKRGRPPKPLG	1.02679	1.11719	0.933996	1.33393	1.21902	1.01302	+		___1	+	1	0.17	0.04	0.66	0	0.23	0.91	0	0.84	0.0269365	0.0770861	0.0195604	0.0631886	0.0383278	0.0356631	UID2080
PDS5B	S1257	Q9NTI5	Sister chromatid cohesion protein PDS5 homolog B	KPKGSQRSRKRGHTASESDEQQWPEEKRLKE	1.11528	1.0851	1.20547	0.908063	0.964729	0.859363			___1	+	0.999998	0.62	0.38	0.96	0.55	1	1	0.57	0.91	0.12492	0.109528	0.0962787	0.048827	0.0525751	0.169371	UID2081
PDS5B	S1259	Q9NTI5	Sister chromatid cohesion protein PDS5 homolog B	KGSQRSRKRGHTASESDEQQWPEEKRLKEDI	NaN	NaN	NaN	NaN	NaN	NaN			___1	+	0.999999	NaN	NaN	NaN	NaN	NaN	NaN	NaN	NaN	NaN	NaN	NaN	NaN	NaN	NaN	UID2082
PDS5B	S1177	Q9NTI5	Sister chromatid cohesion protein PDS5 homolog B	SNPSSPGRIKGRLDSSEMDHSENEDYTMSSP	NaN	NaN	NaN	NaN	0.498796	0.39945			___1	+	0.99791	NaN	NaN	NaN	NaN	NaN	NaN	NaN	NaN	NaN	NaN	NaN	NaN	0.474304	0.349717	UID2084
PDS5B	S1182	Q9NTI5	Sister chromatid cohesion protein PDS5 homolog B	PGRIKGRLDSSEMDHSENEDYTMSSPLPGKK	1.05398	1.06465	1.09538	0.780298	0.986351	0.833598			___1	+	0.999999	0.43	0.99	0.23	0.11	1	0.76	0.17	0.89	0.0516065	0.0792138	0.0879111	0.0518336	0.10543	0.0544995	UID2085
PDS5B	S1166	Q9NTI5	Sister chromatid cohesion protein PDS5 homolog B	RMETVSNASSSSNPSSPGRIKGRLDSSEMDH	0.681358	0.847606	0.767053	0.961946	0.925449	0.791365			___1	+	0.987866	0.19	0.43	0.04	0.11	0.91	0.04	1	1	0.270166	0.222386	0.168545	0.111893	0.0347906	0.0281991	UID2091
PDS5B	S1319	Q9NTI5	Sister chromatid cohesion protein PDS5 homolog B	EEPTMKTSKKGSKKKSGPPAPEEEEEEERQS	0.827408	0.841643	0.779158	2.14697	1.23942	0.996413	+		___1	+	1	0.84	0.69	0.98	0	0.34	0.93	0	0.76	0.117615	0.145982	0.0844827	0.457442	0.153261	0.10277	UID2092
PDS5B	S1334	Q9NTI5	Sister chromatid cohesion protein PDS5 homolog B	SGPPAPEEEEEEERQSGNTEQKSKSKQHRVS	1.32648	2.01405	1.26284	0.999667	1.57962	1.18349			___1	+	0.993294	NaN	NaN	NaN	NaN	NaN	NaN	NaN	NaN	NaN	0.35861	NaN	0.00246945	0.178171	0.082355	UID2093
SRRM1	S747	A9Z1X7	Serine/arginine repetitive matrix protein 1	RVSRTPEPKKIKKAASPSPQSVRRVSSSRSV	0.971533	1.0416	0.930307	0.87735	0.86096	0.706102			___1	+	1	0.42	0.53	0.16	0.06	1	1	0.04	0.33	0.0611513	0.0427125	0.0232183	0.055637	0.0951825	0.0736041	UID2094
SRRM1	S704	A9Z1X7	Serine/arginine repetitive matrix protein 1	KRHSPSPRPRAPQTSSSPPPVRRGASSSP__;KRHSPSPRPRAPQTSSSPPPVRRGASSSPQR	84.8187	NaN	90.9236	90.9883	0.758668	NaN			___1	+	0.978323	NaN	NaN	NaN	NaN	NaN	NaN	NaN	NaN	5.33397	NaN	NaN	NaN	NaN	NaN	UID2102
SRRM1	S705	A9Z1X7	Serine/arginine repetitive matrix protein 1	RHSPSPRPRAPQTSSSPPPVRRGASSSP___;RHSPSPRPRAPQTSSSPPPVRRGASSSPQRR	0.502015	1.04247	0.966003	0.921729	1.23999	0.881582			___1	+	0.999098	0.06	0.04	0.46	0.6	1	0.4	0.97	0.79	0.309679	0.0204544	0.334071	0.354141	0.0383908	0.0346737	UID2103
SRRM1	S684	A9Z1X7	Serine/arginine repetitive matrix protein 1	HRKGSSPSRSTREARSPQPNKRHSPSPRPRA	0.642749	0.6879	1.26004	1.05843	1.253	0.900965			___1	+	1	0.76	0.55	0.97	0.26	0.61	0.46	0.97	0.75	0.236926	0.121477	0.736778	0.249157	2.83955	1.80456	UID2106
SRRM1	S883	A9Z1X7	Serine/arginine repetitive matrix protein 1	QEEPVAAPEPKKETESEAEDNLDDLEKHLRE	1.01794	0.990878	0.994333	0.984526	1.01058	0.921323			___1	+	1	0.96	0.97	0.98	0.9	0.92	0.82	1	0.99	0.041197	0.0893132	0.0655015	0.0813999	0.115164	0.0742957	UID2107
SRRM1	S716	A9Z1X7	Serine/arginine repetitive matrix protein 1	QTSSSPPPVRRGASSSPQRRQSPSPSTRPIR	NaN	NaN	NaN	NaN	1.34016	0.735358			___1	+	0.99838	NaN	NaN	NaN	NaN	NaN	NaN	NaN	NaN	NaN	NaN	NaN	NaN	0.367548	NaN	UID2110
SRRM1	S10	A9Z1X7	Serine/arginine repetitive matrix protein 1	______MDAGFFRGTSAEQDNRFSNKQKKLL	NaN	0.467669	0.71755	0.404295	0.489665	1.20869			___1	+	0.99993	0.8	0.95	0.78	0.49	0.75	0.18	0.62	0.88	NaN	0.270157	1.23878	0.309084	0.717546	0.542826	UID2111
SRRM1	S397	A9Z1X7	Serine/arginine repetitive matrix protein 1	RLSPSASPPRRRHRPSPPATPPPKTRHSPTP	0.918956	1.05936	0.89524	0.882987	0.858985	1.20652			___1	+	1	0.45	0.33	0.92	0.9	0.94	1	0.86	0.9	0.173019	0.0985425	0.0966104	0.107277	0.157676	0.188659	UID2112
SRRM1	S409	A9Z1X7	Serine/arginine repetitive matrix protein 1	HRPSPPATPPPKTRHSPTPQQSNRTRKSRVS	2.41477	0.465599	0.830718	0.410816	1.17513	1.38257			___1	+	0.999996	0.99	0.98	1	0.83	0.97	1	0.7	0.99	2.15043	2.58663	1.1337	2.82235	0.435146	0.391153	UID2115
SRRM1	S778	A9Z1X7	Serine/arginine repetitive matrix protein 1	SGSPEPAAKKPPAPPSPVQSQSPSTNWSPAV	0.937184	0.737507	0.786196	0.664267	1.013	0.908292			___1	+	1	0.49	0.47	0.23	0.43	0.58	1	0.23	0.52	0.0874026	0.0923772	0.210907	0.0372283	0.267653	0.0257281	UID2116
SRRM1	S458	A9Z1X7	Serine/arginine repetitive matrix protein 1	RESPSPAPKPRKVELSESEEDKGGKMAAADS	NaN	NaN	NaN	NaN	0.908916	0.247546			___1	+	1	NaN	NaN	NaN	NaN	NaN	NaN	NaN	NaN	NaN	NaN	NaN	NaN	0.181115	0.224491	UID2121
SRRM1	S460	A9Z1X7	Serine/arginine repetitive matrix protein 1	SPSPAPKPRKVELSESEEDKGGKMAAADSVQ	0.619053	NaN	1.13679	0.767318	NaN	NaN			___1	+	1	NaN	NaN	NaN	NaN	NaN	NaN	NaN	NaN	NaN	NaN	0.350197	0.39248	NaN	NaN	UID2122
SRRM1	S473	A9Z1X7	Serine/arginine repetitive matrix protein 1	SESEEDKGGKMAAADSVQQRRQYRRQNQQSS	0.639853	0.739685	0.863166	2.19879	NaN	NaN			___1	+	1	NaN	NaN	NaN	NaN	NaN	NaN	NaN	NaN	0.086317	0.132698	0.0336301	0.130598	NaN	NaN	UID2126
SRRM1	S654	A9Z1X7	Serine/arginine repetitive matrix protein 1	PPKRRVSHSPPPKQRSSPVTKRRSPSLSSKH	0.400632	0.737827	1.04235	0.851292	1.25147	1.35128			___1	+	0.937887	0.33	0.29	0.76	0.43	0.75	0.25	1	0.61	0.336543	0.270605	0.428401	0.372073	0.411571	6.98675	UID2127
SRRM1	S655	A9Z1X7	Serine/arginine repetitive matrix protein 1	PKRRVSHSPPPKQRSSPVTKRRSPSLSSKHR	2.47503	0.0173214	1.44034	0.681552	1.03935	0.752178			___1	+	0.97063	0.08	0.01	0.02	0.27	0.72	0.38	1	0.94	0.220992	0.530457	0.534299	0.667178	0.11721	0.0721786	UID2128
SRRM1	S722	A9Z1X7	Serine/arginine repetitive matrix protein 1	PPVRRGASSSPQRRQSPSPSTRPIRRVSRTP	0.976212	1.21861	0.910235	0.940727	1.06174	0.770492			___1	+	1	0.66	0.99	0.52	0.22	0.24	1	0.98	0.92	0.0718008	0.110713	0.0970283	0.104273	0.111096	0.118632	UID2129
SRRM1	S724	A9Z1X7	Serine/arginine repetitive matrix protein 1	VRRGASSSPQRRQSPSPSTRPIRRVSRTPEP	0.927204	NaN	0.86914	NaN	NaN	NaN			___1	+	0.999956	NaN	NaN	NaN	NaN	NaN	NaN	NaN	NaN	NaN	NaN	NaN	NaN	NaN	NaN	UID2130
SRRM1	S445	A9Z1X7	Serine/arginine repetitive matrix protein 1	GRTSVTKHKGTEKRESPSPAPKPRKVELSES;TSGKVTKHKGTEKRESPSPAPKPRKVELSES	0.948316	1.17389	0.926975	1.01387	1.01339	0.781133		+	___1	+	1	0.02	0.82	0	0.33	0.29	1	0.95	0.97	0.0552474	0.0966729	0.0847625	0.0258741	0.0391925	0.0755476	UID2132
SRRM1	S447	A9Z1X7	Serine/arginine repetitive matrix protein 1	GKVTKHKGTEKRESPSPAPKPRKVELSESEE;TSVTKHKGTEKRESPSPAPKPRKVELSESEE	NaN	NaN	NaN	NaN	NaN	NaN			___1	+	1	NaN	NaN	NaN	NaN	NaN	NaN	NaN	NaN	NaN	NaN	NaN	NaN	NaN	NaN	UID2133
SRRM1	S662	A9Z1X7	Serine/arginine repetitive matrix protein 1	SPPPKQRSSPVTKRRSPSLSSKHRKGSSPSR	1.00559	0.862957	1.11106	0.939872	1.15758	0.94159			___1	+	0.999999	0.64	0.73	0.78	0.14	0.34	1	1	0.37	0.116525	0.0349595	0.0594169	0.0835827	0.117917	0.0309107	UID2139
SRRM1	S664	A9Z1X7	Serine/arginine repetitive matrix protein 1	PPKQRSSPVTKRRSPSLSSKHRKGSSPSRST	1.15068	1.25017	0.947907	1.14093	0.96096	0.839535			___1	+	0.999273	NaN	NaN	NaN	NaN	NaN	NaN	NaN	NaN	0.0251217	0.0399012	0.0490062	0.0046941	NaN	NaN	UID2140
SRRM1	S569	A9Z1X7	Serine/arginine repetitive matrix protein 1	RRRRSPSPPPTRRRRSPSPAPPPRRRRTPTP	0.719469	0.678093	1.0243	0.809848	0.779339	0.686954			___1	+	1	0.33	0.26	0.12	0.65	0.75	0.99	0.98	0.37	0.370969	0.0194578	NaN	0.195209	0.146694	0.0964812	UID2143
SRRM1	S571	A9Z1X7	Serine/arginine repetitive matrix protein 1	RRSPSPPPTRRRRSPSPAPPPRRRRTPTPPP	0.558994	0.556245	0.946044	0.798496	3.40297	3.12146			___1	+	1	0.2	0.04	0.42	0.18	0.06	0.3	0.96	0.93	0.104894	0.0195597	0.153308	0.0636375	0.28781	0.987665	UID2144
SRRM1	S558	A9Z1X7	Serine/arginine repetitive matrix protein 1	KRWQSPVTKSGRRRRSPSPPPTRRRRSPSPA;RKRQKETSPRGRRRRSPSPPPTRRRRSPSPA	NaN	NaN	NaN	NaN	NaN	NaN			___1	+	1	NaN	NaN	NaN	NaN	NaN	NaN	NaN	NaN	NaN	NaN	NaN	NaN	NaN	NaN	UID2145
SRRM1	S625	A9Z1X7	Serine/arginine repetitive matrix protein 1	QRRYSPSPPPKRRTASPPPPPKRRASPSPPP	1.05166	1.22666	1.03776	1.1922	1.0018	1.02111			___1	+	1	0.98	0.95	0.97	0.09	0.03	0.9	0.09	0.75	0.0455212	0.0358964	0.0584043	0.0700608	0.131134	0.0628171	UID2147
SRRM1	S647	A9Z1X7	Serine/arginine repetitive matrix protein 1	RRASPSPPPKRRVSHSPPPKQRSSPVTKRRS	1.02389	1.21231	0.968879	1.26453	0.976285	0.970623			___1	+	1	0.87	0.72	0.94	0.31	0.21	0.99	0.29	0.99	0.0660093	0.0979042	0.130167	0.0788224	NaN	0.0316455	UID2150
SRRM1	S763	A9Z1X7	Serine/arginine repetitive matrix protein 1	PSPQSVRRVSSSRSVSGSPEPAAKKPPAPPS	0.650463	1.24933	1.68993	1.43463	NaN	NaN			___1	+	1	NaN	NaN	NaN	NaN	NaN	NaN	NaN	NaN	0.14416	0.313623	0.0718047	0.307879	NaN	NaN	UID2156
SRRM1	S765	A9Z1X7	Serine/arginine repetitive matrix protein 1	PQSVRRVSSSRSVSGSPEPAAKKPPAPPSPV	0.850013	1.13451	0.879968	0.955252	1.04933	1.06578			___1	+	1	0.81	0.63	0.8	0.52	0.95	0.68	0.92	0.66	0.0555357	0.0907288	0.169455	0.0863558	0.0624083	0.181223	UID2157
SRRM1	S547	A9Z1X7		QKETSPRMQMGKRWQSPVTKSGRRRRSPSPP	1.01624	0.916746	0.918304	1.00036	0.881859	0.728445			___1	+	0.999919	0.19	0.63	0.04	0.2	0.34	0.87	0.62	0.4	0.072867	0.0693357	0.0150193	0.0860057	0.0891543	0.0725126	UID2158
SRRM1	S606	A9Z1X7	Serine/arginine repetitive matrix protein 1	PSPPPRRRSPSPRRYSPPIQRRYSPSPPPKR	0.967405	0.921357	0.913599	0.967323	1.07563	0.807228			___1	+	1	0.11	0.94	0.04	0.29	0.19	0.81	0.85	0.13	0.0161561	0.0182438	0.0417696	0.0555474	0.0373499	0.0150723	UID2159
SRRM1	S426	A9Z1X7	Serine/arginine repetitive matrix protein 1	TPQQSNRTRKSRVSVSPGRTSGKVTKHKGTE	1.08824	1.51645	1.05674	1.16077	1.05108	0.919072			___1	+	1	0.13	0.66	0.08	0.67	0.4	1	0.96	0.99	0.123102	0.173614	0.111451	0.154387	0.0456006	0.0508248	UID2170
SRRM1	S260	A9Z1X7	Serine/arginine repetitive matrix protein 1	LKVPKPEPIPEPKEPSPEKNSKKEKEKEKTR	1.01769	0.763581	1.18278	0.536077	0.980578	0.631819			___1	+	1	0.14	0.93	0.06	0.14	0.25	0.83	0.05	0.99	0.157314	0.0722487	0.406514	0.156132	0.0957133	0.0811967	UID2171
CBY1	S9	B0QY53	Protein chibby homolog 1	_______MPFFGNTFSPKKTPPRKSASLSNL	NaN	NaN	NaN	NaN	1.08761	1.16235			___1	+	0.904944	NaN	NaN	NaN	NaN	NaN	NaN	NaN	NaN	NaN	NaN	NaN	NaN	0.00166219	0.175817	UID2172
CBY1	S20	B0QY53	Protein chibby homolog 1	GNTFSPKKTPPRKSASLSNLHSLDRSTREVE	0.952166	1.08311	1.18939	0.864925	0.94941	0.844001			___1	+	0.999991	0.56	0.52	0.29	0.27	0.34	0.09	0.15	0.48	NaN	0.0301685	0.0927725	0.106454	0.105665	0.0478845	UID2173
JOSD1	S15	B0QY58	Josephin-1	_MSCVPWKGDKAKSESLELPQAAPPQIYHEK	0.89445	0.851343	0.863628	0.993037	0.775534	0.805678	+		___1	+	0.991778	0.63	0.37	0.86	0.01	0.01	1	0.96	0.96	0.0791173	NaN	0.0206223	0.153254	0.0565616	0.107198	UID2174
MIEF1	S59	B0QY95	Mitochondrial dynamics protein MID51	LAVKRMYDRAISAPTSPTRLSHSGKRSWEEP	NaN	NaN	NaN	NaN	1.18755	1.08672			___1	+	0.915591	NaN	NaN	NaN	NaN	NaN	NaN	NaN	NaN	NaN	NaN	NaN	NaN	0.14072	0.122874	UID2176
MIEF1	S94	B0QY95	Mitochondrial dynamics protein MID51	SPRLLNRDMKTGLSRSLQTLPTDSSTFDTDT	0.922837	0.812555	0.800057	0.894474	0.796885	0.583277			___1	+	0.998822	0.17	0.14	0.03	0.35	1	0.24	0.31	0.45	0.0475034	0.240073	0.0158412	0.0443026	0.0679906	0.0913174	UID2177
TFEB	S509	B0QYS7	Transcription factor EB	EGPPGYPEPLAPGHGSPFPSLSKKDLDLMLL	NaN	NaN	NaN	NaN	0.539673	0.829352			___1	+	0.809683	NaN	NaN	NaN	NaN	NaN	NaN	NaN	NaN	NaN	NaN	NaN	NaN	NaN	NaN	UID2178
TFEB	S418	B0QYS7	Transcription factor EB	QELEMQARVHGLPTTSPSGMNMAELAQQVVK	NaN	NaN	NaN	NaN	0.81313	0.712143			___1		0.744999	NaN	NaN	NaN	NaN	NaN	NaN	NaN	NaN	NaN	NaN	NaN	NaN	0.0852665	0.0906362	UID2182
ZMYND11	S341	B0QZE2	Zinc finger MYND domain-containing protein 11	PKKEEPEPETEAVSSSQEIPTMPQPIEKVSV	NaN	NaN	NaN	NaN	NaN	NaN			___1	+	0.890357	NaN	NaN	NaN	NaN	NaN	NaN	NaN	NaN	NaN	NaN	NaN	NaN	NaN	NaN	UID2185
NRD1	S94	B1AKJ5	Nardilysin	ARLGADESEEEGRRGSLSNAGDPEIVKSPSD	0.832758	0.853111	0.636703	0.829631	1.07279	0.997602			___1	+	1	0.73	0.96	0.66	0.73	0.57	0.52	0.58	0.83	0.0706156	0.0272052	0.0143383	0.0323447	0.0611159	0.088955	UID2189
NRD1	S96	B1AKJ5	Nardilysin	LGADESEEEGRRGSLSNAGDPEIVKSPSDPK	NaN	NaN	0.651474	NaN	NaN	NaN			___1	+	1	NaN	NaN	NaN	NaN	NaN	NaN	NaN	NaN	NaN	NaN	NaN	NaN	NaN	NaN	UID2190
NRD1	S86	B1AKJ5	Nardilysin	DLGENSRVARLGADESEEEGRRGSLSNAGDP	0.813602	0.756733	1.09926	0.808343	1.29822	1.26288			___1	+	1	0.9	0.84	0.83	0.06	0.06	0.28	0.09	0.99	0.0661834	0.0871021	0.102862	0.0814451	0.314246	0.339408	UID2191
EIF4ENIF1	S540	B1AKL4	Eukaryotic translation initiation factor 4E transporter	GSLEPTTSLLGQRAPSPPLSQVFQTRAASAD	0.806379	0.486166	0.898396	0.502249	0.841474	0.755544	+		___1	+	1	0.27	0.24	0.08	0.01	0	0.59	0.01	0.93	0.117077	0.066491	0.0872776	0.0407435	0.0777741	0.0241802	UID2192
EIF4ENIF1	S722	B1AKL4	Eukaryotic translation initiation factor 4E transporter	QKASEENLLSSSSVPSADRDSSPTTNSKLSA	NaN	0.732824	0.98956	0.738779	NaN	NaN			___1		0.725131	NaN	NaN	NaN	NaN	NaN	NaN	NaN	NaN	NaN	NaN	NaN	NaN	NaN	NaN	UID2193
EIF4ENIF1	S727	B1AKL4	Eukaryotic translation initiation factor 4E transporter	ENLLSSSSVPSADRDSSPTTNSKLSALQRSS	NaN	NaN	NaN	NaN	0.444813	0.781134			___1		0.567704	NaN	NaN	NaN	NaN	NaN	NaN	NaN	NaN	NaN	NaN	NaN	NaN	0.375675	NaN	UID2194
EIF4ENIF1	S563	B1AKL4	Eukaryotic translation initiation factor 4E transporter	QTRAASADYLRPRIPSPIGFTPGPQQLLGDP	0.678703	0.374377	0.940981	0.510526	0.725024	0.814698	+		___1	+	0.999962	0.09	0.01	0.11	0	0	0	0	0.21	0.0488859	0.0278868	0.0704362	0.0153097	0.0332631	0.0691876	UID2200
EIF4ENIF1	S374	B1AKL4	Eukaryotic translation initiation factor 4E transporter	HEELERLAGLEQAILSPGQNSGNYFAPIPLE	0.708171	0.529308	0.900174	0.850944	0.92611	0.807386	+		___1	+	0.999968	0.16	0.04	0.07	0.01	0	0.25	0.22	0.98	0.0635695	0.0257206	0.0799587	0.10507	0.0843721	0.0913919	UID2201
EIF4ENIF1	S379	B1AKL4	Eukaryotic translation initiation factor 4E transporter	RLAGLEQAILSPGQNSGNYFAPIPLEDHAEN	NaN	NaN	NaN	NaN	NaN	NaN			___1		0.641066	NaN	NaN	NaN	NaN	NaN	NaN	NaN	NaN	NaN	NaN	NaN	NaN	NaN	NaN	UID2202
EIF4ENIF1	S138	B1AKL4	Eukaryotic translation initiation factor 4E transporter	GGCHVTAAVSSRRSGSPLEKDSDGLRLLGGR	0.0835575	NaN	0.126843	1.32993	0.808495	0.851153			___1	+	1	NaN	NaN	NaN	NaN	NaN	NaN	NaN	NaN	NaN	NaN	NaN	NaN	0.0609574	0.418939	UID2203
EIF4ENIF1	S5	B1AKL4	Eukaryotic translation initiation factor 4E transporter	___________MDRRSMGETESGDAFLDLKK	NaN	NaN	NaN	NaN	1.0674	0.953418			___1	+	0.999993	NaN	NaN	NaN	NaN	NaN	NaN	NaN	NaN	NaN	NaN	NaN	NaN	0.0225621	0.0877676	UID2210
EIF4ENIF1	S646	B1AKL4	Eukaryotic translation initiation factor 4E transporter	RTRDGFRNRQQRVTKSPAPVHRGNSSSPAPA	0.537804	0.365024	0.757408	0.407716	0.724336	0.586088	+	+	___1	+	1	0	0	0	0	0	0	0	0.01	0.0437894	0.0320327	0.0316988	0.0226304	0.0344045	0.0269206	UID2211
EIF4ENIF1	S77	B1AKL4	Eukaryotic translation initiation factor 4E transporter	DPEKWHASLYPASGRSSPVESLKKELDTDRP	1.12623	1.01075	NaN	1.20165	1.24918	0.191917			___1	+	0.765011	NaN	NaN	NaN	NaN	NaN	NaN	NaN	NaN	NaN	NaN	NaN	NaN	NaN	NaN	UID2212
EIF4ENIF1	S78	B1AKL4	Eukaryotic translation initiation factor 4E transporter	PEKWHASLYPASGRSSPVESLKKELDTDRPS	NaN	NaN	NaN	NaN	NaN	NaN			___1		0.748195	NaN	NaN	NaN	NaN	NaN	NaN	NaN	NaN	NaN	NaN	NaN	NaN	NaN	NaN	UID2213
EIF4ENIF1	S927	B1AKL4	Eukaryotic translation initiation factor 4E transporter	HMHSQLEHRPSQRSSSPVGLAKWFGSDVLQQ	0.904271	0.659066	0.849269	0.676483	0.846106	0.871609	+		___1	+	1	0.39	0.17	0.92	0.01	0.01	1	0.01	0.67	0.0550099	0.0575099	0.0510797	0.100725	0.0868886	0.117147	UID2214
EIF4ENIF1	S345	B1AKL4	Eukaryotic translation initiation factor 4E transporter	GSVSASRFSRWFSNPSRSGSRSSSLGSTPHE	0.797516	0.532769	0.997011	0.671102	0.974585	0.739156	+		___1	+	0.999939	0.31	0.3	0.09	0	0	0.24	0	0.8	0.0709068	0.102319	0.0602011	0.0622135	0.114938	0.0607777	UID2215
EIF4ENIF1	S74	B1AKL4	Eukaryotic translation initiation factor 4E transporter	GVWDPEKWHASLYPASGRSSPVESLKKELDT	1.55619	1.34857	1.0728	0.948452	0.912812	0.876209	+		___1	+	1	0.46	0.2	0.82	0.01	0.06	0	0.59	0.92	0.292835	0.0891518	0.139533	0.0867846	NaN	0.234416	UID2216
ATP1A2;ATP1A1;ATP1A3	S722	P05023	Sodium/potassium-transporting ATPase subunit alpha-2;Sodium/potassium-transporting ATPase subunit alpha-1;Sodium/potassium-transporting ATPase subunit alpha-3	RQGAIVAVTGDGVNDSPALKKADIGIAMGIS;RQGAIVAVTGDGVNDSPALKKADIGVAMGIA	NaN	NaN	NaN	NaN	NaN	NaN			___1		0.719552	NaN	NaN	NaN	NaN	NaN	NaN	NaN	NaN	NaN	NaN	NaN	NaN	NaN	NaN	UID2217
TMEM9	S140	B1ALM5	Transmembrane protein 9	YTEQLHNEEENEDARSMAAAAASLGGPRANT	1.63708	1.55795	1.10139	1.12544	3.04622	2.6565			___1	+	1	0.39	0.37	0.73	0.15	0.25	0.22	0.93	0.94	0.180556	0.173337	0.246033	0.149255	0.201439	0.769416	UID2218
PALM2-AKAP2;PALM2	S382	B1ALY0	Paralemmin-2	AELVSGRPVSDTTEPSSPEGKEESLATEPAP	NaN	0.858279	1.38747	NaN	1.82334	1.95491			___1	+	0.855733	NaN	NaN	NaN	NaN	NaN	NaN	NaN	NaN	NaN	NaN	NaN	NaN	0.0508598	NaN	UID2220
PALM2-AKAP2;PALM2	S383	B1ALY0	Paralemmin-2	ELVSGRPVSDTTEPSSPEGKEESLATEPAPG	0.707231	0.675205	0.879469	1.21873	1.54133	1.35626			___1	+	0.965389	0.14	0.04	0.05	0.01	0.06	0.34	0.21	0.58	0.118303	0.0550329	0.119872	0.0207187	0.0246415	0.183598	UID2221
PALM2-AKAP2;PALM2;AKAP2	S155	Q9Y2D5-6	Paralemmin-2;A-kinase anchor protein 2	QLPDLPILCSRTAEPSPGQDGTSRAAAVYAM;QLPDLPILCSRTAEPSPGQDGTSRAAGVGWE	NaN	NaN	NaN	NaN	NaN	NaN			___1	+	0.995253	NaN	NaN	NaN	NaN	NaN	NaN	NaN	NaN	NaN	NaN	NaN	NaN	NaN	NaN	UID2222
2006-09-01	S416	B1AMS2	Septin-6	TAAELLQSQGSQAGGSQTLKRDKEKKNLGFL	NaN	NaN	NaN	NaN	0.473876	0.465448			___1		0.697194	NaN	NaN	NaN	NaN	NaN	NaN	NaN	NaN	NaN	NaN	NaN	NaN	0.0455694	NaN	UID2223
PSEN2	S82	B1AP22	Presenilin;Presenilin-2;Presenilin-2 NTF subunit;Presenilin-2 CTF subunit	GRQGPEDGENTAQWRSQENEEDGEEDPDRYV	NaN	NaN	NaN	NaN	0.988031	0.825723			___1	+	1	NaN	NaN	NaN	NaN	NaN	NaN	NaN	NaN	NaN	NaN	NaN	NaN	NaN	0.07156	UID2224
PSEN2	S58	B1AP22	Presenilin;Presenilin-2;Presenilin-2 NTF subunit;Presenilin-2 CTF subunit	EEEVCDERTSLMSAESPTPRSCQEGRQGPED	0.747074	NaN	0.602915	0.499016	NaN	NaN			___1	+	0.982976	NaN	NaN	NaN	NaN	NaN	NaN	NaN	NaN	0.259873	NaN	0.124331	NaN	NaN	NaN	UID2226
BNC2	S563	F5H586	Zinc finger protein basonuclin-2	YENESESSEPKLGEESMEGDEHIHSEVSEKV	NaN	NaN	NaN	NaN	1.03237	0.878296			___1	+	0.999998	NaN	NaN	NaN	NaN	NaN	NaN	NaN	NaN	NaN	NaN	NaN	NaN	0.105403	0.0689016	UID2227
BNC2	S229	F5H586	Zinc finger protein basonuclin-2	TSITNVEPKTEPACVSPIQNSAPVSDLTKTE	0.751774	0.678993	0.935649	1.23123	0.926256	0.895636		+	___1	+	0.999998	0.04	0.01	0.97	0.16	0.14	0.94	0.82	0.93	NaN	NaN	0.167102	0.143343	NaN	0.101989	UID2228
CLK2	S50	B1AVT0	Dual specificity protein kinase CLK2	WSSSSDRTRRRRREDSYHVRSRSYDDRSSDR	NaN	NaN	NaN	NaN	0.70823	0.518567			___1	+	0.999747	NaN	NaN	NaN	NaN	NaN	NaN	NaN	NaN	NaN	NaN	NaN	NaN	0.073959	0.0328352	UID2229
MYO9A	S1258	H3BRD5	Unconventional myosin-IXa	GVDLQEDVLVRERPRSLEDLHQKKVGRAKRE	0.606167	0.649851	0.541632	0.546516	1.45348	1.28386			___1	+	1	0.08	0.01	0.03	0.99	1	0.99	0.95	1	0.188806	0.278052	0.346688	0.732257	0.0765779	0.116565	UID2230
MYO9A	S1299	H3BRD5	Unconventional myosin-IXa	IFSLELLKVRSLGGISPSEDRRWSTELVPEG	1.00255	0.977688	1.15621	0.955158	0.934188	0.865757			___1	+	0.998384	0.5	0.62	0.22	0.69	0.99	1	1	0.6	0.115998	0.0773906	0.0255354	0.111996	0.0487085	0.0100158	UID2231
MYO9A	S1733	H3BRD5	Unconventional myosin-IXa	RFSSVDEQAKLHKTMSQGEITKLAVRQKASD	0.82736	0.616839	0.991566	0.656351	0.823159	0.588772			___1	+	0.999959	0.12	0.15	0.02	0.08	0.08	0.13	0.03	0.92	0.174419	0.0773656	0.173681	0.0642827	0.130177	0.109922	UID2232
PDLIM2	S60	B3KPU0	PDZ and LIM domain protein 2	AEERGGTPAFLPSSLSPQSSLPASRALATPP	0.465517	0.609488	0.702932	0.887216	0.694242	0.913315			___1	+	0.972389	NaN	NaN	NaN	NaN	NaN	NaN	NaN	NaN	NaN	0.0440828	0.0199941	0.0927168	0.0186107	NaN	UID2234
GORASP1	S65	B3KPY8	Golgi reassembly-stacking protein 1	EPPSYHKKPPGTPPPSALPLGAPPPDALPPG	NaN	NaN	NaN	NaN	NaN	NaN			___1		0.66661	NaN	NaN	NaN	NaN	NaN	NaN	NaN	NaN	NaN	NaN	NaN	NaN	NaN	NaN	UID2235
EIF3H	S197	B3KS98	Eukaryotic translation initiation factor 3 subunit H	RLTPKLMEVCKEKDFSPEALKKANITFEYMF	0.948246	1.11254	0.927058	1.19377	1.01604	0.846593	+		___1	+	1	0.33	0.97	0.14	0.03	0.6	0.92	0.04	0.7	0.0236843	0.0288807	0.0340155	0.0197564	0.104688	0.0370689	UID2237
IQCJ-SCHIP1	S90	C9J366		EEEDERDQRGYRDDRSPAREPGDVSARTRSG	1.19874	1.30538	1.17896	1.27986	0.9773	0.917087			___1	+	1	0.83	0.95	0.66	0.15	0.18	0.17	0.03	0.2	0.0817822	0.0579699	0.0863318	0.103465	0.083546	0.0726677	UID2238
IQCJ-SCHIP1;SCHIP1	S290	C9J366		DADDSKTETSLDTPLSPMSKQSSSYSDRDTT	NaN	NaN	NaN	NaN	NaN	1.83086			___1	+	0.770799	NaN	NaN	NaN	NaN	NaN	NaN	NaN	NaN	NaN	NaN	NaN	NaN	NaN	NaN	UID2239
FAM11A;TMEM185A;TMEM185B	S155	B3KY49	Transmembrane protein 185B;Transmembrane protein 185A	IAPMFRKKARVVITQSPGKYVLPPPKLNIEM	0.653442	0.721461	1.00544	1.24626	1.18401	0.728634	+		___1	+	0.999997	0.12	0.29	0.18	0	0.03	0.01	0.82	1	0.0573563	0.0983463	0.0464467	0.140318	0.0925998	0.0675167	UID2240
METTL6	S229	B4DDX3	Methyltransferase-like protein 6	RVFLQSKFLKPPKNPSPVVLGLDPKS_____	0.853332	0.997087	0.875374	0.82778	NaN	NaN			___1	+	1	NaN	NaN	NaN	NaN	NaN	NaN	NaN	NaN	0.0977254	0.0767339	0.139484	0.0495827	NaN	NaN	UID2241
REEP2	S112	B4DE60	Receptor expression-enhancing protein;Receptor expression-enhancing protein 2	TAAAKGVLSEKLRSFSMQDLTLIRDEDALPL	1.25453	1.29495	1.03632	0.944892	0.743335	0.644859			___1	+	0.999998	0.09	0.06	0.01	0.02	0.05	0.06	0.9	1	0.0600095	0.0485125	0.0321195	0.0962176	0.0609354	0.0894029	UID2242
TINF2	S260	B4DFJ1	TERF1-interacting nuclear factor 2	KERPTVMLFPFRNLGSPTQVISKPESKEEHA	1.20973	1.21361	0.835595	1.07381	0.847661	0.862541			___1	+	0.995785	0.07	0.02	0.01	0.9	0.91	1	0.98	0.99	NaN	0.0509536	0.120112	0.0758197	0.0445046	0.0455411	UID2244
TINF2	S295	B4DFJ1	TERF1-interacting nuclear factor 2	DLAMGTRAASTGKSKSPCQTLGGRALKENPV	0.99684	0.892056	1.60849	1.60561	1.33543	1.13104			___1	+	1	0.18	0.05	0.09	0.24	0.27	0.45	0.99	1	0.137453	0.0617665	0.524116	0.307737	0.110577	0.212141	UID2245
SMARCE1	S353	Q969G3	SWI/SNF-related matrix-associated actin-dependent regulator of chromatin subfamily E member 1	IPMETEETHLEETTESQQNGEEGTSTPEDKE	1.08597	1.41233	0.79921	0.92902	1.01172	0.936908	+		___1	+	0.99603	0.95	0.92	1	0	0.13	0.92	0.99	0.02	0.0983926	0.17952	NaN	0.0203802	0.162897	0.0717063	UID2246
SMARCE1	S362	Q969G3	SWI/SNF-related matrix-associated actin-dependent regulator of chromatin subfamily E member 1	LEETTESQQNGEEGTSTPEDKESGQEGVDSM	NaN	NaN	NaN	NaN	NaN	NaN			___1	+	0.776403	NaN	NaN	NaN	NaN	NaN	NaN	NaN	NaN	NaN	NaN	NaN	NaN	NaN	NaN	UID2247
2005-09-01	S225	E7EQM7	Septin-5	IDKFGIHVYQFPECDSDEDEDFKQQDRELKW	0.993717	0.745726	1.22013	0.922638	0.642913	0.500656			___1	+	1	NaN	NaN	NaN	NaN	NaN	NaN	NaN	NaN	0.110271	0.0862273	0.179582	0.140333	0.109058	0.134384	UID2248
ADAM11	S487	B4DKD2	Disintegrin and metalloproteinase domain-containing protein 11	FNFSTCPGSGERRICSHHGVCSNEGKCICQP	NaN	NaN	NaN	NaN	NaN	NaN			___1	+	0.999647	NaN	NaN	NaN	NaN	NaN	NaN	NaN	NaN	NaN	NaN	NaN	NaN	NaN	NaN	UID2249
NPY1R	S125	B4DKL9	Neuropeptide Y receptor type 1	STMHTDVSKTSLKQASPVAFKKINNNDDNEK	2.19931	1.82865	1.3442	0.598199	1.01593	1.04076	+		___1	+	1	0.97	0.95	1	0	0	0	0	0.02	0.193209	0.174698	0.083131	0.0634168	0.0862509	0.0383694	UID2250
STK24	S4	B4DR80	Serine/threonine-protein kinase 24;Serine/threonine-protein kinase 24 36 kDa subunit;Serine/threonine-protein kinase 24 12 kDa subunit	____________MAHSPVQSGLPGMQNLKAD	0.888622	0.796074	0.890529	0.997505	0.963595	0.964912			___1	+	1	0.85	0.74	0.74	0.25	0.14	0.75	1	0.46	0.0123254	0.0609477	0.130211	0.103625	0.0435495	0.05128	UID2251
PEG10	S391	B4DSP0	Retrotransposon-derived protein PEG10	TGGHYADNCPAKASKSSPAGNSPAPL_____	1.0379	1.02282	1.31046	1.41874	0.904304	0.612194	+		___1		0.5	0.37	0.91	0.15	0.02	0.69	0.69	0.03	0.2	0.090946	0.0706402	0.0376487	0.0625445	0.0723129	0.184501	UID2252
PEG10	S392	B4DSP0	Retrotransposon-derived protein PEG10	GGHYADNCPAKASKSSPAGNSPAPL______	1.0379	1.02282	1.31046	1.41874	0.904304	0.612194	+		___1		0.5	0.23	0.91	0.07	0.01	0.42	0.83	0.03	0.23	0.090946	0.0706402	0.0376487	0.0625445	0.0723129	0.184501	UID2253
PEG10	S397	B4DSP0	Retrotransposon-derived protein PEG10	DNCPAKASKSSPAGNSPAPL___________	1.36289	1.02111	1.58592	1.39645	0.826064	0.72716			___1	+	0.99995	NaN	NaN	NaN	NaN	NaN	NaN	NaN	NaN	0.339699	0.00815511	0.192981	0.0453933	0.0390992	0.0778534	UID2254
METTL3	S50	Q86U44	N6-adenosine-methyltransferase 70 kDa subunit	LRNPEAALSPTFRSDSPVPTAPTSGGPKPST	0.608598	0.346457	0.719585	0.396157	0.829661	0.680802	+		___1	+	0.99146	0.13	0.29	0.02	0	0	0	0	0.01	0.0402818	0.027597	0.0340006	0.0434754	0.0437541	0.0103512	UID2255
TMBIM1	S83	C9JEN3	Protein lifeguard 3	GPGHGYDGEERAVSDSFGPGEWDDRKVRHTF	1.142	1.01451	0.882857	1.39345	NaN	NaN			___1	+	0.998261	NaN	NaN	NaN	NaN	NaN	NaN	NaN	NaN	0.160976	0.129729	0.193711	0.234293	NaN	NaN	UID2256
UBC;UBB;RPS27A;UBA52	S65	P62979	Polyubiquitin-C;Ubiquitin;Polyubiquitin-B;Ubiquitin;Ubiquitin-40S ribosomal protein S27a;Ubiquitin;40S ribosomal protein S27a;Ubiquitin-60S ribosomal protein L40;Ubiquitin;60S ribosomal protein L40	LEDGRTLSDYNIQKESTLHLVLRLRGGAKKR;LEDGRTLSDYNIQKESTLHLVLRLRGGIIEP;LEDGRTLSDYNIQKESTLHLVLRLRGGMQIF	0.919931	1.77867	NaN	1.38727	1.15999	1.2728	+		___1	+	0.997116	0.83	0.87	0.91	0.01	0.43	1	0.84	0.02	0.0420706	0.282571	NaN	0.0696503	0.199008	0.304485	UID2257
UBC;UBB;RPS27A;UBA52	S57	P62979	Polyubiquitin-C;Ubiquitin;Polyubiquitin-B;Ubiquitin;Ubiquitin-40S ribosomal protein S27a;Ubiquitin;40S ribosomal protein S27a;Ubiquitin-60S ribosomal protein L40;Ubiquitin;60S ribosomal protein L40	RLIFAGKQLEDGRTLSDYNIQKESTLHLVLR	1.3764	1.61577	1.29447	NaN	0.911583	0.820474			___1	+	1	NaN	NaN	NaN	NaN	NaN	NaN	NaN	NaN	NaN	0.0807673	NaN	NaN	0.027171	0.0462815	UID2258
RCOR3	S156	Q9P2K3	REST corepressor 3	DRQARKLANRHNQGDSDDDVEETHPMDGNDS	1.17612	1.17153	0.904076	0.757199	1.19135	0.967954	+		___1	+	1	0.59	0.53	0.91	0	0.26	0.12	0.01	0.88	0.0467169	0.040938	0.0688568	0.0587339	0.147916	0.0536575	UID2259
HNRNPC	S240	B4DY08		SSSSVKKDETNVKMESEGGADDSAEEGDLLD	NaN	NaN	NaN	NaN	NaN	NaN			___1	+	1	NaN	NaN	NaN	NaN	NaN	NaN	NaN	NaN	NaN	NaN	NaN	NaN	NaN	NaN	UID2261
HNRNPC	S247	B4DY08		DETNVKMESEGGADDSAEEGDLLDDDDNEDR	1.0301	1.16107	0.840716	1.01659	0.929852	0.822022			___1	+	1	0.46	0.72	0.19	0.12	0.42	0.88	0.99	0.31	0.156118	0.155306	0.0287403	0.141406	0.0286524	0.104196	UID2262
HNRNPC	S220	P07910-2	Heterogeneous nuclear ribonucleoproteins C1/C2	EKEQSKQAVEMKNDKSEEEQSSSSVKKDETN	0.950138	1.05682	0.877834	1.02732	1.09357	0.976646			___1	+	1	0.78	0.74	0.96	0.76	0.99	1	0.96	0.79	0.0673719	0.139387	0.0575956	0.0656878	0.0771456	0.0425055	UID2263
HNRNPC	S225	P07910-2	Heterogeneous nuclear ribonucleoproteins C1/C2	KQAVEMKNDKSEEEQSSSSVKKDETNVKMES	14.2219	2.44898	1.35833	NaN	NaN	NaN			___1	+	0.998944	NaN	NaN	NaN	NaN	NaN	NaN	NaN	NaN	12.9925	1.35067	0.426966	NaN	NaN	NaN	UID2264
HNRNPC	S226	P07910-2	Heterogeneous nuclear ribonucleoproteins C1/C2	QAVEMKNDKSEEEQSSSSVKKDETNVKMESE	1.22755	1.19881	0.78333	0.814759	1.25982	1.34992			___1	+	0.82918	NaN	NaN	NaN	NaN	NaN	NaN	NaN	NaN	0.185883	NaN	0.101277	NaN	NaN	0.381197	UID2265
HNRNPC	S227	P07910-2	Heterogeneous nuclear ribonucleoproteins C1/C2	AVEMKNDKSEEEQSSSSVKKDETNVKMESEG	NaN	0.434216	0.153531	0.209134	NaN	NaN			___1	+	0.9125	NaN	NaN	NaN	NaN	NaN	NaN	NaN	NaN	NaN	0.0940657	0.020831	0.0775243	NaN	NaN	UID2266
HNRNPC	S228	P07910-2	Heterogeneous nuclear ribonucleoproteins C1/C2	VEMKNDKSEEEQSSSSVKKDETNVKMESEGG	1.85309	0.965689	0.894384	1.45632	1.27174	1.01167			___1	+	0.992025	0.87	0.74	0.83	0.68	0.98	0.86	0.97	0.92	0.519548	0.687017	0.425865	0.483838	0.193849	0.240437	UID2267
HNRNPC	S107	P07910-2	Heterogeneous nuclear ribonucleoproteins C1/C2	RGKAGVKRSAAEMYGSSFDLDYDFQRDYYDR	0.653193	0.785585	0.462172	0.550124	1.17047	1.27277			___1	+	0.996033	0.5	0.28	0.34	0.05	0.97	0.54	0.17	0.01	0.0383272	0.0435277	0.0480472	0.0768369	0.11098	0.146978	UID2268
HNRNPC	S108	P07910-2	Heterogeneous nuclear ribonucleoproteins C1/C2	GKAGVKRSAAEMYGSSFDLDYDFQRDYYDRM	NaN	NaN	NaN	NaN	NaN	NaN			___1		0.56036	NaN	NaN	NaN	NaN	NaN	NaN	NaN	NaN	NaN	NaN	NaN	NaN	NaN	NaN	UID2269
TMEM134	S53	B4E0E3	Transmembrane protein 134	FERRARFEVADEDKQSRLRYQNLENDEDGAQ	NaN	NaN	NaN	NaN	0.830395	0.935022			___1	+	1	NaN	NaN	NaN	NaN	NaN	NaN	NaN	NaN	NaN	NaN	NaN	NaN	NaN	NaN	UID2270
STK26	S4	B4E0Y9	Serine/threonine-protein kinase 26	____________MAHSPVAVQVPGMQNNIAD	NaN	NaN	NaN	NaN	1.0225	0.94259			___1	+	1	NaN	NaN	NaN	NaN	NaN	NaN	NaN	NaN	NaN	NaN	NaN	NaN	0.106024	0.0927874	UID2275
SUPT20H	S401	B4E2D5	Transcription factor SPT20 homolog	KMSHSSSGSASLSQVSPGKETDQTETVSVQS	0.83647	0.756637	0.714019	1.08531	1.08772	0.868452	+		___1	+	1	0.85	0.84	0.68	0.02	0	0.97	1	0.77	0.17755	NaN	0.0523933	0.22155	0.160734	0.0929794	UID2279
CDCA5	S75	Q96FF9	Sororin	LKRIVAHAVEVPAVQSPRRSPRISFFLEKEN	0.909333	1.38789	1.12434	2.20497	1.51647	1.52217	+		___1	+	1	0.23	0.14	0.06	0	0.18	1	0	0.83	0.176114	0.146773	0.0825839	0.143389	0.154261	0.0909636	UID2280
R3HDM2	S363	B5MCU0	R3H domain-containing protein 2	DGSVRSMRPPVTKASSFSGISILTRGDSIGS	1.03807	0.796097	1.05091	0.743252	1.01311	1.01786			___1	+	0.999857	0.98	0.99	0.99	0.32	0.97	0.82	0.53	0.86	0.105696	0.0693245	0.129127	0.135452	0.0463175	0.0716801	UID2282
R3HDM2;R3HDM1	S141	Q15032	R3H domain-containing protein 2;R3H domain-containing protein 1	DKNKEKIPRKMLSRDSSQEYTDSTGIDLHEF;EKASDKLPRKMLSRDSSQEYTDSTGIDLHEF	NaN	NaN	NaN	NaN	NaN	NaN			___1		0.554998	NaN	NaN	NaN	NaN	NaN	NaN	NaN	NaN	NaN	NaN	NaN	NaN	NaN	NaN	UID2283
R3HDM2;R3HDM1	S142	Q15032	R3H domain-containing protein 2;R3H domain-containing protein 1	KASDKLPRKMLSRDSSQEYTDSTGIDLHEFL;KNKEKIPRKMLSRDSSQEYTDSTGIDLHEFL	1.0955	0.875887	1.06517	0.833673	1.15566	1.33564			___1	+	0.998832	0.99	0.97	0.98	0.34	0.5	0.96	0.61	0.99	0.0762147	0.0565617	0.13487	0.0668251	0.127589	0.236366	UID2284
R3HDM2;R3HDM1;ARPP21	S282	Q15032	R3H domain-containing protein 1;cAMP-regulated phosphoprotein 21	DNQIRVPLQDGRRSKSIEEREEEYQRVRERI;DNQMRIRLKDDRRSKSIEEREEEYQRARDRI;QQNRMHPFRDDRRSKSIEEREEEYQRVRERI	0.870481	0.503596	1.06558	0.652596	1.34531	1.14181	+		___1	+	1	0.75	0.53	0.77	0.01	0	0.92	0.15	1	0.0590877	0.0959519	0.108005	0.13874	0.140652	0.123264	UID2286
2002-09-01	S218	Q15019	Septin-2	IEEHNIKIYHLPDAESDEDEDFKEQTRLLKA	1.04086	0.984744	0.98276	0.975302	0.927989	0.897698			___1	+	1	NaN	NaN	NaN	NaN	NaN	NaN	NaN	NaN	0.0409362	0.0277456	0.0291977	0.0548104	0.0616186	0.0454714	UID2287
SREBF1	S194	B5MD58	Sterol regulatory element-binding protein 1;Processed sterol regulatory element-binding protein 1	GSPFQSSPLSLGSRGSGSGGSGSDSEPDSPV	NaN	NaN	NaN	NaN	0.594218	0.44385			___1		0.57416	NaN	NaN	NaN	NaN	NaN	NaN	NaN	NaN	NaN	NaN	NaN	NaN	NaN	NaN	UID2288
SREBF1	S196	B5MD58	Sterol regulatory element-binding protein 1;Processed sterol regulatory element-binding protein 1	PFQSSPLSLGSRGSGSGGSGSDSEPDSPVFE	NaN	NaN	NaN	NaN	NaN	NaN			___1		0.743771	NaN	NaN	NaN	NaN	NaN	NaN	NaN	NaN	NaN	NaN	NaN	NaN	NaN	NaN	UID2289
SREBF1	S199	B5MD58	Sterol regulatory element-binding protein 1;Processed sterol regulatory element-binding protein 1	SSPLSLGSRGSGSGGSGSDSEPDSPVFEDSK	1.0999	0.824306	NaN	0.830407	NaN	NaN			___1	+	0.927773	NaN	NaN	NaN	NaN	NaN	NaN	NaN	NaN	0.0653282	NaN	NaN	NaN	NaN	NaN	UID2290
SREBF1	S201	B5MD58	Sterol regulatory element-binding protein 1;Processed sterol regulatory element-binding protein 1	PLSLGSRGSGSGGSGSDSEPDSPVFEDSKAK	NaN	NaN	0.832573	NaN	NaN	NaN			___1	+	0.84272	NaN	NaN	NaN	NaN	NaN	NaN	NaN	NaN	NaN	NaN	NaN	NaN	NaN	NaN	UID2291
2010-09-01	S28	E7EW69	Septin-10	QSHMATKTTCMSSQGSDDEQIKRENIRSLTM	0.772718	0.720831	0.876485	0.738555	0.980991	0.944051			___1	+	1	NaN	NaN	NaN	NaN	NaN	NaN	NaN	NaN	0.0625911	0.104177	0.0686688	0.049802	0.141112	0.104387	UID2293
EML3	S177	B7WPE2	Echinoderm microtubule-associated protein-like 3	SPSERPRQKLSRKAISSANLLVRSGSTESRG	1.07487	0.912542	1.27844	0.849408	0.694956	0.450202		+	___1	+	0.999939	0	0.01	0	0.33	0.84	0.98	0.4	0.94	0.104639	0.103475	0.120737	0.16215	0.043895	0.0473004	UID2294
EML3	S199	B7WPE2	Echinoderm microtubule-associated protein-like 3	RSGSTESRGGKDPLSSPGGPGSRRSNYNLEG	0.888404	0.879422	0.932848	0.980426	0.900019	1.00939		+	___1	+	0.999614	0.03	0.11	0.05	0.34	0.18	0.28	0.98	0.79	0.0277453	0.0454307	0.0262889	0.0819204	0.0384628	0.0587837	UID2295
EML3	S157	B7WPE2	Echinoderm microtubule-associated protein-like 3	RPLQPPQRADTPRRNSSSSSSPSERPRQKLS	0.699952	0.567053	0.726401	0.585442	0.912598	1.00012			___1	+	0.990707	0.81	0.7	0.69	0.28	0.49	0.84	0.08	0.91	0.0224206	0.0445211	0.0414694	0.142698	0.149806	0.120856	UID2296
EML3	S159	B7WPE2	Echinoderm microtubule-associated protein-like 3	LQPPQRADTPRRNSSSSSSPSERPRQKLSRK	NaN	NaN	NaN	NaN	NaN	NaN			___1	+	0.806695	NaN	NaN	NaN	NaN	NaN	NaN	NaN	NaN	NaN	NaN	NaN	NaN	NaN	NaN	UID2298
EML3	S161	B7WPE2	Echinoderm microtubule-associated protein-like 3	PPQRADTPRRNSSSSSSPSERPRQKLSRKAI	NaN	NaN	NaN	NaN	NaN	NaN			___1		0.539845	NaN	NaN	NaN	NaN	NaN	NaN	NaN	NaN	NaN	NaN	NaN	NaN	NaN	NaN	UID2300
EML3	S162	B7WPE2	Echinoderm microtubule-associated protein-like 3	PQRADTPRRNSSSSSSPSERPRQKLSRKAIS	0.869561	1.00774	0.793119	0.687672	1.06949	0.594619			___1	+	0.997021	0.2	0.8	0.12	0.34	0.9	0.99	0.14	0.49	0.108465	0.301771	0.0318531	0.0647888	0.0762749	0.0926372	UID2301
PPIP5K1	S940	F8W9A8	Inositol hexakisphosphate and diphosphoinositol-pentakisphosphate kinase 1	CPGKASDEPDRALQTSPQPPEGPGLPRRSPL	1.0936	0.853983	1.17233	1.06517	1.00285	0.962268			___1	+	0.998426	0.85	0.68	0.85	0.06	0.6	0.55	0.74	0.09	0.0704865	0.0335067	0.115755	0.156608	0.0278032	0.115378	UID2306
PPIP5K1	S1128	F8W9A8	Inositol hexakisphosphate and diphosphoinositol-pentakisphosphate kinase 1	SQASDNPFSPPRTLHSPPLQLQQRSEKPPWY	1.06913	1.05528	1.13873	1.0276	0.762166	0.830095			___1	+	0.999983	0.45	0.19	0.42	0.5	0.43	1	0.92	0.97	0.0196917	0.100725	0.0847911	0.0883027	0.0653856	0.0657182	UID2307
PPIP5K1	S920	F8W9A8	Inositol hexakisphosphate and diphosphoinositol-pentakisphosphate kinase 1	RPASSENEEMKTNQGSMENLCPGKASDEPDR	1.09039	1.35109	1.11538	1.13036	0.88118	0.667921			___1	+	1	NaN	NaN	NaN	NaN	NaN	NaN	NaN	NaN	NaN	0.0693146	0.0784173	0.0766714	0.296495	0.0340148	UID2308
ACBD5	S169	B7Z2R7	Acyl-CoA-binding domain-containing protein 5	GRSSDITSDLGNVLTSTPNAKTVNGKAESSD	NaN	NaN	NaN	NaN	NaN	NaN			___1		0.578631	NaN	NaN	NaN	NaN	NaN	NaN	NaN	NaN	NaN	NaN	NaN	NaN	NaN	NaN	UID2313
CNOT3	S299	O75175	CCR4-NOT transcription complex subunit 3	DDKKRGRSTDSEVSQSPAKNGSKPVHSNQHP	0.786064	0.858216	0.95793	1.26758	1.06713	1.10633	+		___1	+	0.99966	0.21	0.61	0.05	0	0.08	0.02	0.01	0.98	0.0380499	0.0323217	0.0719808	0.0651724	0.0432366	0.114215	UID2323
RANBP3	S353	Q9H6Z4	Ran-binding protein 3	NEVSSDANRENAAAESGSESSSQEATPEKES	1.22335	1.39061	0.975289	0.797291	1.05088	1.10566			___1	+	0.999999	0.66	0.85	0.68	0	0.05	0.13	0.13	0.99	0.0441421	0.0645849	0.11406	0.0545622	0.0982312	0.0286118	UID2324
RANBP3	S358	Q9H6Z4	Ran-binding protein 3	DANRENAAAESGSESSSQEATPEKESLAESA	0.88452	3.40816	0.77353	2.0105	NaN	NaN			___1		0.722959	NaN	NaN	NaN	NaN	NaN	NaN	NaN	NaN	0.0543014	2.16099	NaN	NaN	NaN	NaN	UID2327
RANBP3	S359	Q9H6Z4	Ran-binding protein 3	ANRENAAAESGSESSSQEATPEKESLAESAA	NaN	NaN	NaN	NaN	0.632174	1.09199			___1	+	0.913695	NaN	NaN	NaN	NaN	NaN	NaN	NaN	NaN	NaN	NaN	NaN	NaN	NaN	NaN	UID2328
RANBP3	S341	Q9H6Z4	Ran-binding protein 3	NMSERVLSPPKLNEVSSDANRENAAAESGSE	1.62691	2.00706	1.28545	NaN	1.2953	1.30674			___1	+	0.849354	NaN	NaN	NaN	NaN	NaN	NaN	NaN	NaN	0.302827	0.0763661	NaN	NaN	0.0549855	NaN	UID2329
RANBP3	S342	Q9H6Z4	Ran-binding protein 3	MSERVLSPPKLNEVSSDANRENAAAESGSES	NaN	NaN	NaN	NaN	1.40041	0.954012			___1	+	0.89088	NaN	NaN	NaN	NaN	NaN	NaN	NaN	NaN	NaN	NaN	NaN	NaN	NaN	NaN	UID2330
RANBP3	S539	Q9H6Z4	Ran-binding protein 3	PAPEPGAAPSNEEDDSDDDDVLAPSGATAAG	NaN	5.70283	NaN	6.2576	NaN	NaN			___1		0.743603	NaN	NaN	NaN	NaN	NaN	NaN	NaN	NaN	NaN	NaN	NaN	NaN	NaN	NaN	UID2331
RANBP3	S548	Q9H6Z4	Ran-binding protein 3	SNEEDDSDDDDVLAPSGATAAGAGDEGDGQT	NaN	NaN	NaN	NaN	NaN	NaN			___1		0.57915	NaN	NaN	NaN	NaN	NaN	NaN	NaN	NaN	NaN	NaN	NaN	NaN	NaN	NaN	UID2332
RANBP3	S244	Q9H6Z4	Ran-binding protein 3	ADEEKEPQKNESSNASEEEACEKKDPATQQA;ALEEKEPQKNESSNASEEEACEKKDPATQQA	1.17765	1.18311	1.00454	1.34954	NaN	NaN			___1	+	1	0.59	0.49	0.34	0.25	0.72	0.46	0.14	1	0.0267534	0.0716506	0.140684	0.164884	NaN	NaN	UID2333
RANBP3	S108	Q9H6Z4	Ran-binding protein 3	AGRSAGGSSPEGGEDSDREDGNYCPPVKRER;QKRSAGGSSPEGGEDSDREDGNYCPPVKRER	1.02386	1.06718	1.10964	1.16647	0.853752	0.777904			___1	+	1	0.19	0.83	0.05	0.79	0.95	1	0.67	0.73	0.0893044	0.0450122	0.0986649	0.117224	0.070221	0.00558443	UID2337
RANBP3	S151	B7Z7F3	Ran-binding protein 3	TGAVPAASPDTAAWRSPSEAADEEKEPQKNE	1.40701	NaN	0.427003	0.873466	0.799979	0.825362			___1	+	0.974895	NaN	NaN	NaN	NaN	NaN	NaN	NaN	NaN	NaN	NaN	NaN	NaN	0.343834	0.0678612	UID2338
RANBP3	S153	B7Z7F3	Ran-binding protein 3	AVPAASPDTAAWRSPSEAADEEKEPQKNESS	NaN	NaN	NaN	NaN	NaN	NaN			___1	+	0.99998	NaN	NaN	NaN	NaN	NaN	NaN	NaN	NaN	NaN	NaN	NaN	NaN	NaN	NaN	UID2339
RANBP3	S126	Q9H6Z4	Ran-binding protein 3	EDGNYCPPVKRERTSSLTQFPPSQSEERSSG	1.08022	1.12673	1.3503	0.974836	0.917254	0.924303			___1	+	0.996495	0.73	0.91	0.73	0.52	0.7	1	0.99	0.62	0.248685	0.327376	0.100603	0.0553397	0.194344	0.110778	UID2341
PPP1R3G	S84	B7ZBB8	Protein phosphatase 1 regulatory subunit 3G	EQEELLECRRRCRARSFSLPADPILQAAKFL	NaN	NaN	NaN	NaN	0.877322	0.427136			___1	+	0.996755	NaN	NaN	NaN	NaN	NaN	NaN	NaN	NaN	NaN	NaN	NaN	NaN	NaN	NaN	UID2342
PPP1R3G	S86	B7ZBB8	Protein phosphatase 1 regulatory subunit 3G	EELLECRRRCRARSFSLPADPILQAAKFLQQ	0.919887	0.802072	0.851327	0.605946	0.824416	0.539235		+	___1	+	0.999306	0.04	0.07	0	0.64	0.99	0.52	0.99	0.99	0.196095	0.138337	0.17513	0.00250742	0.0391852	0.0900973	UID2343
FOXP4	S86	B7ZBM3	Forkhead box protein P4	QVARQFLLQQASGLSSPGNNDSKQSASAVQV	NaN	1.80822	1.03626	1.29198	NaN	NaN			___1	+	0.809273	NaN	NaN	NaN	NaN	NaN	NaN	NaN	NaN	NaN	NaN	0.0160799	0.0429271	NaN	NaN	UID2344
FOXP4	S291	B7ZBM3	Forkhead box protein P4	TLPNGQPTVLTSRRDSSSHEETPGSHPLYGH	NaN	NaN	NaN	NaN	1.21205	1.36818			___1		0.670238	NaN	NaN	NaN	NaN	NaN	NaN	NaN	NaN	NaN	NaN	NaN	NaN	0.26482	0.257879	UID2345
KIF28P	S251	B7ZC32	Kinesin-like protein KIF28P	QFKQVFLDRDLTKQSSINLVDLARSERQKSS	0.82826	0.998974	0.796921	0.92251	0.916952	0.897658			___1	+	0.999676	0.87	0.73	0.87	0.47	1	0.69	1	0.47	0.0136356	0.0554194	0.0358913	0.0481315	0.200574	0.0823755	UID2348
SMARCA1	S116	B7ZLQ5	Probable global transcription activator SNF2L1	QTELFAHFIQPSAQKSPTSPLNMKLGRPRIK	0.99274	1.01059	0.767598	NaN	1.02438	0.756342			___1	+	0.959847	NaN	NaN	NaN	NaN	NaN	NaN	NaN	NaN	0.0590232	NaN	NaN	NaN	0.122104	0.0577098	UID2349
SMARCA1	S119	B7ZLQ5	Probable global transcription activator SNF2L1	LFAHFIQPSAQKSPTSPLNMKLGRPRIKKDE	0.714002	0.700436	0.735099	1.09948	0.851193	0.786924	+		___1	+	0.999999	0.26	0.2	0.07	0.04	0.05	0.13	0.95	0.25	0.0523542	0.0518603	0.225453	0.030138	0.0350922	0.0369621	UID2350
CPEB4	S97	E5RJM0	Cytoplasmic polyadenylation element-binding protein 4	SQQQEQQDPLEKQQLSPSPGQEAGILPETEK	0.400607	0.814876	0.970137	NaN	NaN	NaN			___1	+	0.978906	NaN	NaN	NaN	NaN	NaN	NaN	NaN	NaN	NaN	NaN	NaN	NaN	NaN	NaN	UID2351
CPEB4	S99	E5RJM0	Cytoplasmic polyadenylation element-binding protein 4	QQEQQDPLEKQQLSPSPGQEAGILPETEKAK	0.851972	0.934445	0.785605	1.06722	1.10252	1.15688			___1	+	0.996428	0.27	0.86	0.18	0.3	0.99	0.88	0.43	0.86	0.126989	0.0662005	0.0931934	0.0840027	0.12084	NaN	UID2352
SRGAP2	S929	B7ZM87	SLIT-ROBO Rho GTPase-activating protein 2	DSPQIRKTATAGRSKSFNNHRPMDPEVIAQD	1.48742	1.48314	1.54235	0.867532	1.00328	0.832658			___1	+	1	0.48	0.97	0.34	0.04	0.48	0.25	1	0.22	0.264357	0.0339585	NaN	0.240067	0.0710874	0.0393251	UID2353
SRGAP2;SRGAP2B;SRGAP2C	S206	B7ZM87	SLIT-ROBO Rho GTPase-activating protein 2B;SLIT-ROBO Rho GTPase-activating protein 2;SLIT-ROBO Rho GTPase-activating protein 2C	QIGKSVKQEDRQTPRSPDSTANVRIEEKHVR	1.04531	0.0736956	1.16854	1.52356	0.10016	0.118423			___1	+	0.999956	NaN	NaN	NaN	NaN	NaN	NaN	NaN	NaN	0.0545268	NaN	NaN	0.0567808	0.0246678	0.256204	UID2354
SRGAP2	S1060	B7ZM87	SLIT-ROBO Rho GTPase-activating protein 2	FPKTNATSPGVNSSTSPQSTDKSCTV_____	NaN	NaN	NaN	NaN	0.973399	0.717638			___1	+	0.962221	NaN	NaN	NaN	NaN	NaN	NaN	NaN	NaN	NaN	NaN	NaN	NaN	0.0891634	0.100593	UID2357
EIF4E2	S13	O60573	Eukaryotic translation initiation factor 4E type 2	___MNNKFDALKDDDSGDHDQNEENSTQKDG	2.4248	0.311976	1.2364	0.53717	1.04675	0.835624			___1	+	1	0.37	0.99	0.18	0.93	0.94	1	1	0.99	1.17622	0.991159	1.04073	1.22144	0.156252	0.225712	UID2361
EVA1A	S102	B8ZZF5	Protein eva-1 homolog A	RHRRFERTLNKNVFTSAEELERAQRLEERER	1.60106	0.951219	1.21596	1.30919	0.716104	0.531249			___1	+	0.999887	0.17	0.84	0.04	0.12	0.1	0.05	0.06	0.08	0.190495	0.0816771	0.131775	0.0159552	0.0150353	0.185185	UID2362
SUMO1	S2	B8ZZN6	Small ubiquitin-related modifier 1	______________MSDQEAKPSTEDLGDKK	1.06156	0.908237	0.857439	0.786915	0.903934	0.706063			___1	+	1	0.4	0.95	0.18	0.06	0.42	0.84	0.11	0.2	0.0480752	0.0864107	0.0295296	0.0531327	0.0530193	0.176864	UID2363
PTMA	S2	B8ZZQ6	Prothymosin alpha;Prothymosin alpha, N-terminally processed;Thymosin alpha-1	______________MSDAAVDTSSEITTKDL	0.834346	0.740053	0.844667	1.73008	0.820313	0.857925			___1	+	1	0.68	0.44	0.93	0.56	0.66	0.78	1	0.99	0.275281	0.236637	0.0600913	0.458917	0.24663	0.152232	UID2364
PTMA	S9	B8ZZQ6	Prothymosin alpha;Prothymosin alpha, N-terminally processed;Thymosin alpha-1	_______MSDAAVDTSSEITTKDLKEKKEVV	NaN	2.18982	0.220015	0.187568	0.310384	0.995897			___1	+	0.825919	NaN	NaN	NaN	NaN	NaN	NaN	NaN	NaN	NaN	NaN	0.0218515	0.0797469	NaN	0.241924	UID2365
PTMA	S10	B8ZZQ6	Prothymosin alpha;Prothymosin alpha, N-terminally processed;Thymosin alpha-1	______MSDAAVDTSSEITTKDLKEKKEVVE	0.156146	NaN	0.287768	2.58249	0.810908	0.160512			___1	+	0.969637	NaN	NaN	NaN	NaN	NaN	NaN	NaN	NaN	NaN	NaN	NaN	0.139911	0.231139	0.175979	UID2366
NAB1	S401	B8ZZS2	NGFI-A-binding protein 1	LQHAERRLSAGLYRQSSEEHSPNGLTSDNSD	NaN	NaN	NaN	NaN	NaN	NaN			___1		0.539702	NaN	NaN	NaN	NaN	NaN	NaN	NaN	NaN	NaN	NaN	NaN	NaN	NaN	NaN	UID2367
NAB1	S402	B8ZZS2	NGFI-A-binding protein 1	QHAERRLSAGLYRQSSEEHSPNGLTSDNSDG	1.03671	NaN	NaN	1.15874	NaN	NaN			___1	+	0.803655	NaN	NaN	NaN	NaN	NaN	NaN	NaN	NaN	NaN	NaN	NaN	NaN	NaN	NaN	UID2368
ATF2	S118	B8ZZU6	Cyclic AMP-dependent transcription factor ATF-2	SKIEEPSVVETTHQDSPLPHPESTTSDEKLV	NaN	NaN	NaN	NaN	0.723067	0.81632			___1	+	0.891568	NaN	NaN	NaN	NaN	NaN	NaN	NaN	NaN	NaN	NaN	NaN	NaN	0.0560982	0.0721807	UID2370
ATF2	S94	B8ZZU6	Cyclic AMP-dependent transcription factor ATF-2	KKASEDDIKKMPLDLSPLATPIIRSKIEEPS	1.03599	1.05441	1.20199	NaN	0.675125	0.912774			___1	+	0.999999	NaN	NaN	NaN	NaN	NaN	NaN	NaN	NaN	0.165916	NaN	NaN	NaN	0.0378493	0.130134	UID2371
ATF2	S72	B8ZZU6	Cyclic AMP-dependent transcription factor ATF-2	FLKNCEEVGLFNELASPFENEFKKASEDDIK	NaN	NaN	NaN	NaN	NaN	NaN			___1	+	1	NaN	NaN	NaN	NaN	NaN	NaN	NaN	NaN	NaN	NaN	NaN	NaN	NaN	NaN	UID2372
ATF2	S149	B8ZZU6	Cyclic AMP-dependent transcription factor ATF-2	RPVTMVPSVPGIPGPSSPQPVQSEAKMRLKA	NaN	NaN	NaN	NaN	NaN	NaN			___1		0.517913	NaN	NaN	NaN	NaN	NaN	NaN	NaN	NaN	NaN	NaN	NaN	NaN	NaN	NaN	UID2373
ATF2	S150	B8ZZU6	Cyclic AMP-dependent transcription factor ATF-2	PVTMVPSVPGIPGPSSPQPVQSEAKMRLKAA	1.04983	1.25895	0.736968	0.459058	0.811816	0.796839			___1	+	0.939859	0.15	0.04	0.06	0.02	0.21	0.89	0.08	0.98	0.121127	0.065548	0.081173	NaN	0.0422961	0.0565939	UID2374
ATF2	S212	B8ZZU6	Cyclic AMP-dependent transcription factor ATF-2	QSLQQPATSTTETPASPAHTTPQTQSTSGRR	NaN	NaN	NaN	NaN	1.094	NaN			___1		0.73406	NaN	NaN	NaN	NaN	NaN	NaN	NaN	NaN	NaN	NaN	NaN	NaN	NaN	NaN	UID2375
SMARCD2	S128	J3KMX2	SWI/SNF-related matrix-associated actin-dependent regulator of chromatin subfamily D member 2	LTQKRKLRIYISNTFSPSKAEGDSAGTAGTP	NaN	NaN	NaN	NaN	1.57365	1.32042			___1	+	0.92037	NaN	NaN	NaN	NaN	NaN	NaN	NaN	NaN	NaN	NaN	NaN	NaN	0.0545622	0.0247601	UID2378
ZNF507	S388	B9EGE7	Zinc finger protein 507	IPDSLLTSAQKIISSSPNKKGHVNVIVERLP	1.02897	1.12166	1.08101	2.20819	0.699868	0.919235	+		___1	+	0.997551	0.4	0.21	0.22	0	0.76	1	0	0.56	0.0794725	0.0569642	0.146003	0.798723	NaN	NaN	UID2379
DNPEP	S5	B9ZVU2		___________MSGHSPTRGAMQVAMNGKAR	NaN	NaN	NaN	NaN	0.757094	0.568243			___1	+	0.998816	NaN	NaN	NaN	NaN	NaN	NaN	NaN	NaN	NaN	NaN	NaN	NaN	0.189025	0.553695	UID2380
ASNSD1	S115	U3KQP1	Asparagine synthetase domain-containing protein 1	PSEEFSKDVAAAAADSPNKHVSVPDRITGRA	0.988685	0.94357	1.01487	1.66433	1.10984	NaN			___1	+	1	NaN	NaN	NaN	NaN	NaN	NaN	NaN	NaN	0.0940966	0.0678849	0.0688936	0.219674	NaN	NaN	UID2381
ZNF639	S60	C9J3R1	Zinc finger protein 639	MRQPDLKYFDNKDDDSDTETSNDLPKFADGI	1.19325	1.1966	0.938411	1.0182	1.20253	0.938218			___1	+	1	0.61	1	0.42	0.25	0.45	0.66	0.96	0.69	0.122903	0.0809723	0.0643518	0.0424798	20.6157	0.0527012	UID2382
ZNF639	S88	C9J3R1	Zinc finger protein 639	DGIKARNRNQNYLVPSPVLRILDHTAFSTEK	1.05817	0.850007	0.857217	0.877272	1.07796	1.00262			___1	+	1	0.85	1	0.75	0.64	0.96	0.97	0.67	0.35	0.185106	0.291739	0.0325359	0.0334776	0.167901	0.0552172	UID2383
C9orf172	S468	C9J069	Uncharacterized protein C9orf172	LAPGPRREDPLGRGRSYENLLGREVREPRGV	NaN	NaN	NaN	NaN	0.475575	0.397988			___1	+	0.999467	NaN	NaN	NaN	NaN	NaN	NaN	NaN	NaN	NaN	NaN	NaN	NaN	NaN	NaN	UID2384
CHMP2B	S169	C9J0A7	Charged multivesicular body protein 2b	AARSLPSASTSKATISDEEIERQLKALGVD_	0.815692	0.543468	0.980317	0.873677	0.983515	0.828732	+		___1	+	0.999999	0.14	0.87	0.03	0	0	0.2	0.6	1	0.0623581	0.0747951	0.0535319	0.0719254	0.0354143	0.0324008	UID2385
CHMP2B	S157	C9J0A7	Charged multivesicular body protein 2b	IEISGKMAKAPSAARSLPSASTSKATISDEE	0.521113	0.478642	0.932149	0.783579	0.791642	0.962028	+		___1	+	0.999755	0.13	0.02	0.72	0	0.01	0.02	1	0.99	0.0862197	0.0518622	0.131664	0.165199	0.0809752	0.0605068	UID2386
ZC3HC1	S62	C9J0I9	Nuclear-interacting partner of ALK	VDAKDTSATSQSVNGSPQAEQPSLESTSKEA	1.06452	1.20089	0.892681	0.82048	1.18214	0.896471	+		___1	+	1	0.26	0.81	0.19	0	0.27	1	0	0.1	0.05271	0.0749245	0.0231677	0.0471242	0.114888	0.0478327	UID2390
ZC3HC1	S364	C9J0I9	Nuclear-interacting partner of ALK	VPSSPLRKAKRARLCSSSSSDTSSRSFFDPT	0.911699	0.838071	1.6761	0.977398	0.809265	0.897478	+		___1	+	0.999856	0.78	0.58	0.95	0	0.31	0.51	1	0	0.0593642	0.0733442	0.088261	0.0757808	0.101369	0.217058	UID2391
ZC3HC1	S366	C9J0I9	Nuclear-interacting partner of ALK	SSPLRKAKRARLCSSSSSDTSSRSFFDPTSQ	NaN	NaN	NaN	NaN	NaN	NaN			___1		0.704305	NaN	NaN	NaN	NaN	NaN	NaN	NaN	NaN	NaN	NaN	NaN	NaN	NaN	NaN	UID2392
ZC3HC1	S367	C9J0I9	Nuclear-interacting partner of ALK	SPLRKAKRARLCSSSSSDTSSRSFFDPTSQH	0.699653	0.668943	NaN	0.907429	1.19334	0.990679			___1	+	0.835032	NaN	NaN	NaN	NaN	NaN	NaN	NaN	NaN	NaN	NaN	NaN	NaN	0.156602	0.298993	UID2393
ZC3HC1	S278	C9J0I9	Nuclear-interacting partner of ALK	PGLEGRPERLPLVPESPRRMMTRSQDATFSP	0.87015	0.889368	0.980497	1.34709	1.23531	1.48284	+		___1	+	1	0.26	0.44	0.07	0.02	0.77	0.78	0.03	0.95	0.0882792	0.0578373	0.0873514	0.0385595	0.0331532	0.0362496	UID2395
ZC3HC1	S24	C9J0I9	Nuclear-interacting partner of ALK	AFAVGVEKNWGAVVRSPEGTPQKIRQLIDEG	0.695669	0.578405	0.767232	0.923596	1.18966	1.05959			___1	+	1	0.62	0.85	0.62	0.13	0.04	0.2	0.98	0.39	0.101971	0.102777	0.0955606	0.186322	0.0874727	0.205834	UID2396
ZC3HC1	S351	C9J0I9	Nuclear-interacting partner of ALK	TRSMGTGDTPGLEVPSSPLRKAKRARLCSSS	0.964174	0.982953	1.03107	1.02944	1.37689	1.02124			___1	+	0.881057	0.08	0.03	0.74	0.83	0.91	0.99	0.95	1	0.0980813	0.0656139	0.0413771	0.046013	0.0948506	0.114915	UID2397
ZC3HC1	S352	C9J0I9	Nuclear-interacting partner of ALK	RSMGTGDTPGLEVPSSPLRKAKRARLCSSSS	0.983834	0.901533	1.03174	1.0705	1.26787	1.47003			___1	+	0.860329	0.23	0.18	0.06	0.81	0.91	1	0.92	0.99	0.0525463	0.0467084	0.0798112	0.0776482	0.0555313	0.145705	UID2398
ZC3HC1	S301	C9J0I9	Nuclear-interacting partner of ALK	SQDATFSPGSEQAEKSPGPIVSRTRSWDSSS	0.896554	1.14569	1.0756	1.26324	1.20363	1.06286			___1	+	1	0.4	0.14	0.52	0.92	1	0.99	0.91	0.89	0.319986	0.105721	0.290147	0.343159	0.0670529	0.0619769	UID2399
ZC3HC1	S286	C9J0I9	Nuclear-interacting partner of ALK	RLPLVPESPRRMMTRSQDATFSPGSEQAEKS	NaN	NaN	NaN	NaN	0.594341	0.599016			___1	+	0.999997	NaN	NaN	NaN	NaN	NaN	NaN	NaN	NaN	NaN	NaN	NaN	NaN	0.33586	0.51907	UID2400
ZC3HC1	S292	C9J0I9	Nuclear-interacting partner of ALK	ESPRRMMTRSQDATFSPGSEQAEKSPGPIVS	0.738622	0.790409	0.813146	1.21287	2.53775	2.67933			___1	+	0.999938	0.69	0.55	0.49	0.04	0.86	0.36	0.11	0.98	0.0895086	0.0346697	0.0435737	0.110756	0.0418997	0.0488955	UID2401
ZC3HC1	S311	C9J0I9	Nuclear-interacting partner of ALK	EQAEKSPGPIVSRTRSWDSSSPVDRPEPEAA	NaN	NaN	NaN	NaN	NaN	NaN			___1	+	0.999684	NaN	NaN	NaN	NaN	NaN	NaN	NaN	NaN	NaN	NaN	NaN	NaN	NaN	NaN	UID2403
NCOR2	S2403	C9J0Q5	Nuclear receptor corepressor 2	GKAKVSGRPSSRKAKSPAPGLASGDRPPSVS	0.776874	0.504638	1.01206	0.791849	1.43029	0.804134	+		___1	+	1	0.24	0.2	0.7	0	0	0.22	0.33	0.93	0.0454368	0.0579802	0.11369	0.0454545	0.142241	0.029025	UID2407
NCOR2	S1286	C9J0Q5	Nuclear receptor corepressor 2	EGGMSVTQCSKEDGRSSSGPPHETAAPKRTY	NaN	NaN	NaN	NaN	NaN	NaN			___1		0.547633	NaN	NaN	NaN	NaN	NaN	NaN	NaN	NaN	NaN	NaN	NaN	NaN	NaN	NaN	UID2412
NCOR2	S1287	C9J0Q5	Nuclear receptor corepressor 2	GGMSVTQCSKEDGRSSSGPPHETAAPKRTYD	NaN	NaN	NaN	NaN	NaN	NaN			___1	+	0.78198	NaN	NaN	NaN	NaN	NaN	NaN	NaN	NaN	NaN	NaN	NaN	NaN	NaN	NaN	UID2413
NCOR2	S2193	C9J0Q5	Nuclear receptor corepressor 2	GAPARGSPHSEGGKRSPEPNKTSVLGGGEDG	0.548904	0.721156	1.13155	0.897242	0.672995	0.869814			___1	+	1	0.7	0.63	0.96	0.51	1	0.44	1	0.98	0.212362	0.21231	0.215514	0.226944	0.17348	0.0800905	UID2418
NCOR2	S1765	C9J0Q5	Nuclear receptor corepressor 2	YLPTAPQPFSSRHSSSPLSPGGPTHLTKPTT	0.662556	0.33764	0.929946	0.64127	0.944946	0.562085	+	+	___1	+	0.980058	0	0.86	0	0.01	0	0.33	0.45	0.86	0.0994068	0.131678	0.104256	0.0735602	0.0239717	0.0409984	UID2420
NCOR2	S1241	C9J0Q5	Nuclear receptor corepressor 2	DVLYKGTITRIIGEDSPSRLDRGREDSLPKG	0.824811	0.639866	0.800196	0.994492	1.30195	0.960969	+		___1	+	0.998494	0.64	0.62	0.89	0.01	0	0.21	0.99	0.13	0.0535015	0.0679306	0.0423483	0.0847703	0.243017	0.089978	UID2422
NCOR2	S2102	C9J0Q5	Nuclear receptor corepressor 2	AAHLPHLRPLPESQPSSSPLLQTAPGVKGHQ	0.904533	0.409915	0.909503	0.883036	0.868047	0.627209	+		___1		0.580702	0.07	0.18	0.01	0.04	0.03	1	1	0.99	0.0867738	NaN	0.0596318	0.0199615	0.0534833	0.0391842	UID2425
NCOR2	S1995	C9J0Q5	Nuclear receptor corepressor 2	TIARTPAKNLAPHHASPDPPAPPASASDPHR	NaN	0.718194	NaN	1.44897	NaN	NaN			___1	+	0.999852	NaN	NaN	NaN	NaN	NaN	NaN	NaN	NaN	NaN	NaN	NaN	0.269673	NaN	NaN	UID2426
NCOR2	S999	C9J0Q5	Nuclear receptor corepressor 2	PQNLQPESDAPQQPGSSPRGKSRSPAPPADK	0.843892	0.594417	0.924346	0.956806	0.88723	0.67735	+		___1		0.68687	0.21	0.79	0.05	0.01	0	0.36	0.99	0.99	0.0511708	0.0552353	0.153417	0.0680432	0.0275964	0.0298053	UID2427
NCOR2	S1848	C9J0Q5	Nuclear receptor corepressor 2	GSSSRPASHSHAHQHSPISPRTQDALQQRPS	NaN	NaN	NaN	NaN	NaN	NaN			___1	+	1	NaN	NaN	NaN	NaN	NaN	NaN	NaN	NaN	NaN	NaN	NaN	NaN	NaN	NaN	UID2429
NCOR2	S2501	C9J0Q5	Nuclear receptor corepressor 2	DEEPKPLLCSQYETLSDSE____________	NaN	NaN	NaN	NaN	0.975462	0.706375			___1	+	0.999991	NaN	NaN	NaN	NaN	NaN	NaN	NaN	NaN	NaN	NaN	NaN	NaN	0.147477	0.124419	UID2431
NCOR2	S1529	C9J0Q5	Nuclear receptor corepressor 2	RGAPVIVPELGKPRQSPLTYEDHGAPFAGHL	0.982656	0.644138	1.46009	1.06554	0.778339	0.469737		+	___1	+	0.999494	0.01	0.07	0	0.02	0.08	0.41	1	0.26	0.363	0.0344258	0.112802	0.0920687	0.0715074	0.056086	UID2433
NCOR2	S1163	C9J0Q5	Nuclear receptor corepressor 2	PKKLAPFSGVKQEQLSPRGQAGPPESLGVPT	1.01969	0.772466	1.02838	0.911456	1.03817	0.717596			___1	+	1	0.69	0.57	0.98	0.06	0.03	1	0.51	1	0.0309691	0.0685912	0.05479	0.0856974	0.0680932	0.0869762	UID2434
NCOR2	S215	C9J0Q5	Nuclear receptor corepressor 2	LEEEAAKPPEPEKPVSPPPIESKHRSLVQII	0.94411	0.636104	0.837602	0.672873	0.982496	0.84144	+		___1	+	0.99996	0.25	0.59	0.07	0	0	1	0	0.46	0.0525465	0.0563632	0.0733857	0.0462351	0.055859	0.103584	UID2435
NCOR2	S2383	C9J0Q5	Nuclear receptor corepressor 2	MPITAADGRSDHTLTSPGGGGKAKVSGRPSS	1.00323	0.254964	0.329146	0.180921	1.3777	1.3894			___1	+	0.990168	NaN	NaN	NaN	NaN	NaN	NaN	NaN	NaN	0.146664	0.119391	0.167455	NaN	0.0833	NaN	UID2436
NCOR2	S1960	C9J0Q5	Nuclear receptor corepressor 2	AFLAKPPARSGLEPASSPSKGSEPRPLVPPV	NaN	NaN	NaN	NaN	NaN	NaN			___1		0.664478	NaN	NaN	NaN	NaN	NaN	NaN	NaN	NaN	NaN	NaN	NaN	NaN	NaN	NaN	UID2437
NCOR2	S1961	C9J0Q5	Nuclear receptor corepressor 2	FLAKPPARSGLEPASSPSKGSEPRPLVPPVS	0.8003	0.617923	0.980779	0.904767	0.99299	0.861547	+		___1	+	0.957669	0.42	0.48	0.67	0	0	0.85	1	1	0.0645033	NaN	0.0248368	0.0924363	0.0467899	0.288204	UID2438
NCOR2	S1469	C9J0Q5	Nuclear receptor corepressor 2	STTGSKKHDVRSLIGSPGRTFPPVHPLDVMA	0.774915	0.67448	0.774961	0.69751	0.75072	0.58161		+	___1	+	1	0.02	0.04	0	0.81	0.91	0.6	0.93	0.64	0.0565105	0.755204	0.0716844	0.423421	0.0398538	0.0360287	UID2444
NCOR2	S2248	C9J0Q5	Nuclear receptor corepressor 2	YRDGEQTEPSRMGSKSPGNTSQPPAFFSKLT	0.86208	0.814331	1.06449	0.927342	0.870743	0.648023	+		___1	+	1	0.36	0.43	0.12	0.02	0	0.18	0.7	1	0.0700846	0.102728	0.0604627	0.0909949	0.118775	0.0490849	UID2445
NCOR2	S1585	C9J0Q5	Nuclear receptor corepressor 2	SQDRKLTSTPREIAKSPHSTVPEHHPHPISP	1.18237	0.754035	1.28373	0.966118	0.866414	0.65167			___1	+	0.999914	NaN	NaN	NaN	NaN	NaN	NaN	NaN	NaN	0.191445	0.0637561	0.0262249	0.0694909	NaN	NaN	UID2446
NCOR2	S1005	C9J0Q5	Nuclear receptor corepressor 2	ESDAPQQPGSSPRGKSRSPAPPADKEAEKPV;ESDAPQQPGSSPRGKSRSPAPPADKEAFAAE	NaN	NaN	NaN	NaN	NaN	NaN			___1	+	1	NaN	NaN	NaN	NaN	NaN	NaN	NaN	NaN	NaN	NaN	NaN	NaN	NaN	NaN	UID2448
NCOR2	S1007	C9J0Q5	Nuclear receptor corepressor 2	DAPQQPGSSPRGKSRSPAPPADKEAEKPVFF;DAPQQPGSSPRGKSRSPAPPADKEAFAAEAQ	0.989007	0.598399	1.0167	0.93808	0.965629	0.933528	+		___1	+	1	0.83	0.75	0.99	0.05	0.03	1	0.99	0.91	0.145009	0.10535	0.0557453	0.0911251	0.0889852	0.107491	UID2449
NCOR2	S904	C9J0Q5	Nuclear receptor corepressor 2	KSSGAPQDSDSSATCSADEVDEAEGGDKNRL	NaN	NaN	NaN	NaN	0.824421	0.661856			___1	+	0.999688	NaN	NaN	NaN	NaN	NaN	NaN	NaN	NaN	NaN	NaN	NaN	NaN	0.0964331	0.030065	UID2450
NCOR2	S2213	C9J0Q5	Nuclear receptor corepressor 2	KTSVLGGGEDGIEPVSPPEGMTEPGHSRSAV	0.903273	0.732535	0.909248	0.712884	0.915962	0.807472			___1	+	0.99957	0.42	1	0.22	0.47	0.53	0.25	0.49	0.98	0.179618	0.0801801	0.0364947	0.0324501	0.164633	0.0323061	UID2451
ZNF655	S60	C9J0V9	Zinc finger protein 655	GAPPVPQVPALPREGSPGDQAAALLTARYQD	NaN	NaN	NaN	NaN	NaN	NaN			___1	+	1	NaN	NaN	NaN	NaN	NaN	NaN	NaN	NaN	NaN	NaN	NaN	NaN	NaN	NaN	UID2452
ZNF655	S12	C9JS03	Zinc finger protein 655	____MEEIPAQEAAGSPRVQFQSLETQSECL	NaN	NaN	NaN	NaN	0.835066	0.894342			___1	+	1	NaN	NaN	NaN	NaN	NaN	NaN	NaN	NaN	NaN	NaN	NaN	NaN	0.173631	0.193463	UID2453
TNK2	S817	C9J1X3	Activated CDC42 kinase 1	PGPASPPRVPPREPLSPQGSRTPSPLVPPGS	NaN	NaN	NaN	NaN	0.947831	1.16968			___1	+	0.999851	NaN	NaN	NaN	NaN	NaN	NaN	NaN	NaN	NaN	NaN	NaN	NaN	NaN	NaN	UID2456
POLM	S12	F8WEJ1	DNA-directed DNA/RNA polymerase mu	____MLPKRRRARVGSPSGDAASSTPPSTRF	NaN	NaN	NaN	NaN	0.584532	1.47486			___1	+	0.998069	NaN	NaN	NaN	NaN	NaN	NaN	NaN	NaN	NaN	NaN	NaN	NaN	0.0951703	0.708406	UID2461
IKBKG	S19	C9J2V2		PSGGPAADQDVLGEESPLGKPAMLHLPSEQG	0.83582	0.826508	0.913366	1.30151	NaN	NaN			___1	+	1	NaN	NaN	NaN	NaN	NaN	NaN	NaN	NaN	NaN	0.0938423	0.0701474	0.0498237	NaN	NaN	UID2462
TBC1D5	S554	Q92609	TBC1 domain family member 5	SPSVESLPGGREFTGSPPSSATKKDSFFSNI	0.90976	0.34655	1.01406	0.874117	0.856217	0.921777	+		___1	+	0.999071	0.69	0.43	0.76	0.01	0	1	1	1	0.114266	0.333066	0.0913058	0.138375	0.0713327	0.0377862	UID2466
TBC1D5	S538	Q92609	TBC1 domain family member 5	MPVQLNKGLSSKNISSSPSVESLPGGREFTG;QTLTDLQGLSSKNISSSPSVESLPGGREFTG	0.161572	0.118764	NaN	NaN	NaN	NaN			___1	+	0.913715	NaN	NaN	NaN	NaN	NaN	NaN	NaN	NaN	NaN	0.0126315	NaN	NaN	NaN	NaN	UID2469
TBC1D5	S539	Q92609	TBC1 domain family member 5	PVQLNKGLSSKNISSSPSVESLPGGREFTGS;TLTDLQGLSSKNISSSPSVESLPGGREFTGS	0.974121	0.742895	1.21297	1.51902	0.812178	0.853936			___1	+	0.998354	0.38	0.14	0.71	0.07	1	0.64	0.03	0.2	0.0444047	0.0125987	0.0281872	0.110976	0.157126	0.0527811	UID2470
TBC1D5	S541	Q92609	TBC1 domain family member 5	QLNKGLSSKNISSSPSVESLPGGREFTGSPP;TDLQGLSSKNISSSPSVESLPGGREFTGSPP	1.77424	0.702523	1.75596	0.67845	0.97082	1.11476			___1	+	0.993456	NaN	NaN	NaN	NaN	NaN	NaN	NaN	NaN	0.101994	NaN	0.176679	NaN	NaN	0.13451	UID2471
TBC1D5	S522	Q92609	TBC1 domain family member 5	HLQQQQQQQRLMKSESMPVQLNKGDVVTGSD;HLQQQQQQQRLMKSESMPVQLNKGLSSKNIS	1.63017	0.819456	1.98365	0.506723	1.4364	1.22787	+		___1	+	0.99999	0.28	0.14	0.11	0	1	0.03	0.79	0.01	0.0717615	0.188634	0.0682725	0.0454671	0.189824	0.0761101	UID2473
STAC	S45	C9J3Z9	SH3 and cysteine-rich domain-containing protein	STSSQESKTKSLRSKSADNFFQRTNSEDMKL	0.782031	0.632714	0.824512	0.643062	0.844928	0.641786			___1	+	1	0.31	0.65	0.09	0.03	0.5	0.55	0.06	0.53	0.0727151	NaN	0.0645379	0.203857	0.124557	0.0577433	UID2474
C2orf49	S147	C9J4K0	Ashwin	NHDLTHRKSPSGPVKSPPLSPVGTTPVKLKR	0.730999	0.910378	0.602609	0.583465	1.09966	1.27537			___1	+	1	0.36	0.77	0.32	0.69	0.97	1	0.95	0.77	0.127114	0.148217	0.214576	0.164143	0.144115	0.0587456	UID2475
C2orf49	S151	C9J4K0	Ashwin	THRKSPSGPVKSPPLSPVGTTPVKLKRAAPK	NaN	NaN	NaN	NaN	NaN	NaN			___1	+	0.999992	NaN	NaN	NaN	NaN	NaN	NaN	NaN	NaN	NaN	NaN	NaN	NaN	NaN	NaN	UID2476
TAGLN3;TAGLN2	S206	P37802-2	Transgelin-3;Transgelin-2	GKNVIGLQMGTNRGASQAGMTGYGMPRQIL_;GQNVIGLQMGSNKGASQAGMTGYGMPRQIM_	NaN	NaN	NaN	NaN	0.994644	0.931262			___1	+	0.999966	NaN	NaN	NaN	NaN	NaN	NaN	NaN	NaN	NaN	NaN	NaN	NaN	0.133056	NaN	UID2477
IGF1R	S1311	C9J5X1	Tyrosine-protein kinase receptor;Insulin-like growth factor 1 receptor;Insulin-like growth factor 1 receptor alpha chain;Insulin-like growth factor 1 receptor beta chain	PENMESVPLDPSASSSSLPLPDRHSGHKAEN	NaN	NaN	NaN	NaN	NaN	NaN			___1		0.569521	NaN	NaN	NaN	NaN	NaN	NaN	NaN	NaN	NaN	NaN	NaN	NaN	NaN	NaN	UID2481
CBX8	S110	Q9HC52	Chromobox protein homolog 8	RSDSARGIRIPYPGRSPQDLASTSRAREGLR	NaN	NaN	1.89166	2.56124	NaN	NaN			___1	+	0.999992	NaN	NaN	NaN	NaN	NaN	NaN	NaN	NaN	NaN	NaN	0.0874805	0.275956	NaN	NaN	UID2483
CBX8	S191	Q9HC52	Chromobox protein homolog 8	RERERGTSRVDDKPSSPGDSSKKRGPKPRKE	0.859939	1.00363	0.866516	0.888898	0.969621	0.950687			___1	+	0.997995	0.87	0.81	0.76	0.16	0.99	0.24	0.41	0.21	0.0343519	0.0408667	0.0227353	0.0564661	0.0574258	0.0591845	UID2485
ZC3HAV1	S284	Q7Z2W4	Zinc finger CCCH-type antiviral protein 1	ERSCTPSPDQISHRASLEDAPVDDLTRKFTY	0.875378	0.811123	0.941089	1.17766	NaN	NaN			___1	+	1	0.58	0.32	0.51	0.02	0.11	0.83	0.17	1	0.0867169	0.0799544	0.0917618	0.0711134	NaN	NaN	UID2487
ZC3HAV1	S257	Q7Z2W4	Zinc finger CCCH-type antiviral protein 1	AYRARSKSRDRFFQGSQEFLASASASAERSC	0.609046	0.884395	1.03251	0.247768	0.962667	0.739053			___1	+	1	0.54	0.99	0.33	0.28	1	0.66	0.21	1	0.122034	0.0128093	NaN	0.240082	0.166831	0.126214	UID2488
ZC3HAV1	S271	Q7Z2W4	Zinc finger CCCH-type antiviral protein 1	GSQEFLASASASAERSCTPSPDQISHRASLE	0.618443	NaN	NaN	NaN	0.870933	0.439115			___1	+	1	NaN	NaN	NaN	NaN	NaN	NaN	NaN	NaN	NaN	NaN	NaN	NaN	0.150651	0.0279273	UID2491
ZC3HAV1	S275	Q7Z2W4	Zinc finger CCCH-type antiviral protein 1	FLASASASAERSCTPSPDQISHRASLEDAPV	1.14067	1.04675	0.92989	1.60027	1.20354	1.16745	+		___1	+	0.999999	0.99	0.99	0.99	0.03	0.91	0.57	0.01	1	0.0834148	0.0486537	0.177806	0.116095	0.305461	0.115112	UID2492
ZC3HAV1	S335	Q7Z2W4	Zinc finger CCCH-type antiviral protein 1	GTSQAGTSQRFLENGSQEDLLHGNPGSTYLA	1.34722	NaN	NaN	NaN	NaN	0.668745			___1	+	0.998022	NaN	NaN	NaN	NaN	NaN	NaN	NaN	NaN	0.034863	NaN	NaN	NaN	NaN	0.127138	UID2493
ZC3HAV1	S302	Q7Z2W4	Zinc finger CCCH-type antiviral protein 1	DAPVDDLTRKFTYLGSQDRARPPSGSSKATD	0.852362	0.786447	0.867096	1.10755	1.33549	0.976902	+		___1	+	1	0.06	0.02	0.71	0.04	0.04	0.36	0.94	0.13	0.0960018	0.0517284	0.0356929	0.0475986	0.0936507	0.114846	UID2494
ZC3HAV1	S386	Q7Z2W4	Zinc finger CCCH-type antiviral protein 1	ARRKTVFSPTLPAARSSLGSLQTPEAVTTRK	NaN	NaN	NaN	NaN	0.833611	0.966483			___1		0.5	NaN	NaN	NaN	NaN	NaN	NaN	NaN	NaN	NaN	NaN	NaN	NaN	0.0419615	0.0486758	UID2495
ZC3HAV1	S387	Q7Z2W4	Zinc finger CCCH-type antiviral protein 1	RRKTVFSPTLPAARSSLGSLQTPEAVTTRKG	NaN	NaN	NaN	NaN	0.833611	0.966483			___1		0.5	NaN	NaN	NaN	NaN	NaN	NaN	NaN	NaN	NaN	NaN	NaN	NaN	0.0419615	0.0486758	UID2496
ZC3HAV1	S378	Q7Z2W4	Zinc finger CCCH-type antiviral protein 1	TSWTNDQGARRKTVFSPTLPAARSSLGSLQT	0.738828	0.667286	0.89957	1.02205	0.831055	0.683348	+		___1	+	0.999888	0.23	0.46	0.05	0	0	0	0.71	0.92	0.0253145	0.020656	0.0311438	0.0847074	0.102789	0.100351	UID2497
UMAD1	S59	C9J7I0	UBAP1-MVB12-associated (UMA)-domain containing protein 1	DIEANQPLETNKENSSSVTVSDPEMENKAGQ	NaN	NaN	NaN	NaN	0.81378	NaN			___1		0.653734	NaN	NaN	NaN	NaN	NaN	NaN	NaN	NaN	NaN	NaN	NaN	NaN	NaN	NaN	UID2499
MAP4K4	S881	O95819-3	Mitogen-activated protein kinase kinase kinase kinase 4	GADESTSGPEDTRAASSLNLSNGETESVKTM	0.785846	0.547053	0.637795	0.865869	0.928432	0.639184	+		___1	+	0.998764	0.9	0.95	0.77	0	0	0.03	0.15	0	0.0630453	0.018495	0.022508	0.123272	0.218189	0.153166	UID2500
MAP4K4	S882	O95819-3	Mitogen-activated protein kinase kinase kinase kinase 4	ADESTSGPEDTRAASSLNLSNGETESVKTMI	NaN	NaN	NaN	NaN	NaN	NaN			___1		0.748678	NaN	NaN	NaN	NaN	NaN	NaN	NaN	NaN	NaN	NaN	NaN	NaN	NaN	NaN	UID2501
MAP4K4	S886	O95819-3	Mitogen-activated protein kinase kinase kinase kinase 4	TSGPEDTRAASSLNLSNGETESVKTMIVHDD	0.748322	0.910177	0.952589	2.92713	1.1264	0.88079			___1	+	0.998652	NaN	NaN	NaN	NaN	NaN	NaN	NaN	NaN	NaN	NaN	NaN	NaN	0.0544048	0.0840962	UID2502
MAP4K4	S544	E7ENQ1		YEPADRAREVPVRTTSRSPVLSRRDSPLQGS	NaN	NaN	NaN	NaN	NaN	NaN			___1	+	0.995143	NaN	NaN	NaN	NaN	NaN	NaN	NaN	NaN	NaN	NaN	NaN	NaN	NaN	NaN	UID2503
MAP4K4	S546	E7ENQ1		PADRAREVPVRTTSRSPVLSRRDSPLQGSGQ	0.749578	NaN	NaN	NaN	0.824802	0.979302			___1	+	0.999994	NaN	NaN	NaN	NaN	NaN	NaN	NaN	NaN	NaN	NaN	NaN	NaN	0.155011	0.240873	UID2504
MAP4K4	S981	O95819-3	Mitogen-activated protein kinase kinase kinase kinase 4	GMRPEAIRQDPTRKGSVVNVNPTNTRPQSDT	0.653652	0.577658	0.452184	1.85551	1.09265	1.15872	+		___1	+	1	0.68	0.89	0.43	0	0	0.01	0	0	0.0582683	0.0593772	0.0404884	0.0516402	0.0747389	0.0887924	UID2505
MAP4K4	S949	O95819-3	Mitogen-activated protein kinase kinase kinase kinase 4	SSSFTPFIDPRLLQISPSSGTTVTSVVGFSC	NaN	NaN	NaN	NaN	NaN	NaN			___1	+	0.830292	NaN	NaN	NaN	NaN	NaN	NaN	NaN	NaN	NaN	NaN	NaN	NaN	NaN	NaN	UID2506
MAP4K4	S733	O95819-3	Mitogen-activated protein kinase kinase kinase kinase 4	LQGSGQQNSQAGQRNSTSSIEPRLLWERVEK	0.0879775	0.434466	0.504336	0.0866481	0.772085	0.949287			___1	+	0.954599	0.43	0.18	0.35	0.35	0.53	0.11	0.44	0.82	NaN	0.146909	0.409863	0.405396	0.204277	0.15139	UID2507
MAP4K4	S736	O95819-3	Mitogen-activated protein kinase kinase kinase kinase 4	SGQQNSQAGQRNSTSSIEPRLLWERVEKLVP	0.774918	NaN	1.0614	1.11927	NaN	0.76886			___1	+	0.992198	NaN	NaN	NaN	NaN	NaN	NaN	NaN	NaN	NaN	NaN	NaN	NaN	NaN	NaN	UID2508
MAP4K4	S776	O95819-3	Mitogen-activated protein kinase kinase kinase kinase 4	SSNSGSQPGSHPGSQSGSGERFRVRSSSKSE	0.886593	0.903008	0.907354	0.687845	NaN	NaN			___1		0.717561	NaN	NaN	NaN	NaN	NaN	NaN	NaN	NaN	NaN	0.280872	0.0630738	0.00910968	NaN	NaN	UID2510
MAP4K4	S778	O95819-3	Mitogen-activated protein kinase kinase kinase kinase 4	NSGSQPGSHPGSQSGSGERFRVRSSSKSEGS	0.771261	0.719224	0.949671	0.796462	1.05039	0.117944			___1	+	0.812889	0.45	0.68	0.5	0.86	1	0.92	0.99	0.78	0.0856071	0.192815	0.0848676	0.233062	0.0178577	0.346948	UID2511
MAP4K4	S923	O95819-3	Mitogen-activated protein kinase kinase kinase kinase 4	MTPSKEGTLIVRQTQSASSTLQKHKSSSSFT	0.607087	0.382948	0.60488	0.751061	1.12683	0.937769			___1	+	0.999982	0.9	0.8	0.99	0.58	0.35	0.7	0.4	0.44	0.086312	0.0564466	0.221364	0.212362	0.0871826	0.205274	UID2512
MAP4K4	S925	O95819-3	Mitogen-activated protein kinase kinase kinase kinase 4	PSKEGTLIVRQTQSASSTLQKHKSSSSFTPF	NaN	NaN	NaN	NaN	NaN	NaN			___1		0.584039	NaN	NaN	NaN	NaN	NaN	NaN	NaN	NaN	NaN	NaN	NaN	NaN	NaN	NaN	UID2513
MAP4K4	S926	O95819-3	Mitogen-activated protein kinase kinase kinase kinase 4	SKEGTLIVRQTQSASSTLQKHKSSSSFTPFI	NaN	NaN	NaN	NaN	NaN	NaN			___1		0.60813	NaN	NaN	NaN	NaN	NaN	NaN	NaN	NaN	NaN	NaN	NaN	NaN	NaN	NaN	UID2514
MAP4K4	S716	O95819-3	Mitogen-activated protein kinase kinase kinase kinase 4	PVRTTSRSPVLSRRDSPLQGSGQQNSQAGQR	0.619421	0.579737	0.797108	1.15129	1.00935	0.830261	+	+	___1	+	1	0.02	0.99	0	0	0	0	0.97	0.15	0.0416248	0.0466471	0.0281972	0.155703	0.0479107	0.0494259	UID2515
MAP4K4	S793	O95819-3	Mitogen-activated protein kinase kinase kinase kinase 4	SGERFRVRSSSKSEGSPSQRLENAVKKPEDK	0.660497	0.778412	1.84406	0.932076	0.746107	1.13686			___1	+	0.999996	0.74	0.92	0.73	0.37	0.98	0.37	0.99	0.46	NaN	0.209877	NaN	0.110066	0.387455	0.156123	UID2516
MAP4K4	S911	O95819-3	Mitogen-activated protein kinase kinase kinase kinase 4	MIVHDDVESEPAMTPSKEGTLIVRQSTVDQK;MIVHDDVESEPAMTPSKEGTLIVRQTQSASS	NaN	NaN	NaN	NaN	1.05588	1.15527			___1	+	0.92752	NaN	NaN	NaN	NaN	NaN	NaN	NaN	NaN	NaN	NaN	NaN	NaN	0.145333	0.104256	UID2520
RBMS3;RBMS1	S92	F6Y5H0	RNA-binding motif, single-stranded-interacting protein 3;RNA-binding motif, single-stranded-interacting protein 1	KNTNQCKGYGFVDFDSPAAAQKAVASLKANG;KTTNKCKGYGFVDFDSPAAAQKAVSALKASG	0.613005	0.885555	0.89361	1.1623	1.36064	1.0603			___1	+	1	0.16	0.05	0.96	0.43	0.37	1	0.26	0.63	0.0404949	0.599765	0.111286	0.096026	0.0695326	0.03384	UID2521
RBMS3	S39	C9J9B2	RNA-binding motif, single-stranded-interacting protein 3	TKQSYAPAPHPMAPPSPSTNSSSNNSSNNSS	NaN	NaN	NaN	NaN	0.802812	0.572402			___1	+	0.985314	NaN	NaN	NaN	NaN	NaN	NaN	NaN	NaN	NaN	NaN	NaN	NaN	0.0560998	0.0310604	UID2522
PHF12	S131	C9J9G2	PHD finger protein 12	GHVNGLVDKSGKRTTSPSSDTDLLDRSASKT	1.13084	1.17074	1.02176	1.10702	1.14827	0.888246			___1	+	0.99927	0.14	0.03	0.56	0.39	0.31	0.38	0.55	1	0.0821211	0.0753857	0.0577496	0.0953188	NaN	0.0067634	UID2526
LTBP1	S250	H7C0I7	Latent-transforming growth factor beta-binding protein 1	EMCPKGKGFVPAGESSSEAGGENYKDADECL	0.280928	NaN	0.609618	0.36295	1.20523	1.06492			___1	+	0.895094	NaN	NaN	NaN	NaN	NaN	NaN	NaN	NaN	NaN	NaN	0.169883	0.0222862	0.0119382	0.0126451	UID2529
CDC42EP3	S89	C9JEZ4	Cdc42 effector protein 3	HLGQFPGHNEFFRANSTSDSVFTETPSPVLK	1.06136	1.0232	0.889971	0.959781	1.15986	1.38929		+	___1	+	0.997855	0.04	0.01	0	0.32	1	0.18	1	0.99	0.336352	0.0312867	0.0843086	0.00617621	0.130407	0.0549071	UID2530
CDC42EP3	S93	C9JEZ4	Cdc42 effector protein 3	FPGHNEFFRANSTSDSVFTETPSPVLKNAIS	NaN	NaN	NaN	NaN	NaN	NaN			___1		0.557108	NaN	NaN	NaN	NaN	NaN	NaN	NaN	NaN	NaN	NaN	NaN	NaN	NaN	NaN	UID2532
CDC42EP3	S144	C9JEZ4	Cdc42 effector protein 3	NSKQESFGPAKLPRLSCEPVMEEKAQEKSSL	1.08863	0.844078	1.02393	0.92708	0.994565	1.00955			___1	+	1	NaN	NaN	NaN	NaN	NaN	NaN	NaN	NaN	NaN	0.0581272	0.08509	0.12598	NaN	0.137044	UID2534
CDC42EP3	S108	C9JEZ4	Cdc42 effector protein 3	SVFTETPSPVLKNAISLPTIGGSQALMLPLL	1.06278	1.07681	0.621018	0.97991	NaN	NaN			___1	+	0.988191	NaN	NaN	NaN	NaN	NaN	NaN	NaN	NaN	0.153128	0.260617	0.0181331	NaN	NaN	NaN	UID2535
GPS1	S454	C9JFE4	COP9 signalosome complex subunit 1	VLRNQIHVKSPPREGSQGELTPANSQSRMST	0.914757	0.937842	0.806501	0.832271	0.910558	0.887957		+	___1	+	1	0.04	0.01	0	0.38	1	0.9	0.6	0.19	0.0581566	0.0644308	0.0491905	0.0657268	0.0391607	0.0206341	UID2540
GPS1	S448	C9JFE4	COP9 signalosome complex subunit 1	MMLRAAVLRNQIHVKSPPREGSQGELTPANS	NaN	NaN	NaN	NaN	1.05499	0.798756			___1	+	0.95827	NaN	NaN	NaN	NaN	NaN	NaN	NaN	NaN	NaN	NaN	NaN	NaN	NaN	NaN	UID2541
PDE5A	S34	C9JGT3	cGMP-specific 3',5'-cyclic phosphodiesterase	GIRGHTESCSCPLQQSPRADNSAPGTPTRKI	NaN	NaN	NaN	NaN	NaN	NaN			___1	+	0.999992	NaN	NaN	NaN	NaN	NaN	NaN	NaN	NaN	NaN	NaN	NaN	NaN	NaN	NaN	UID2542
APEH	S187	C9JIF9	Acylamino-acid-releasing enzyme	KAESFFQTKALDVSASDDEIARLKKPDQAIK	0.944842	0.768482	0.985145	0.980427	0.892353	0.790143	+		___1	+	0.999995	0.45	0.38	0.2	0.03	0.02	1	1	0.97	0.0728441	0.0823035	0.0900853	0.073189	0.0700958	0.0539688	UID2543
RBMS3	S38	Q6XE24-3	RNA-binding motif, single-stranded-interacting protein 3	QTKSYAPAPHPMAPPSPSTNSSSNNSSNNSS	0.733356	1.10914	NaN	NaN	NaN	NaN			___1	+	0.96574	NaN	NaN	NaN	NaN	NaN	NaN	NaN	NaN	0.404033	0.0616394	NaN	NaN	NaN	NaN	UID2544
ARVCF	S140	C9JJX6	Armadillo repeat protein deleted in velo-cardio-facial syndrome	GFPEGPEPRDSPSYGSLSRGLGMRPPRAGPL	1.91346	2.57813	0.930473	1.08565	0.892771	0.835426			___1	+	0.988191	0.36	0.19	0.17	0.46	0.97	0.46	1	0.99	0.27662	NaN	0.359495	0.099371	0.0734884	0.0373296	UID2547
SH2B2	S117	C9JK89	SH2B adapter protein 2	ADTSALKAAPYGHSRSSEDVSTHAATKARVR	0.759989	0.706084	0.855993	1.00771	0.614251	0.805728		+	___1	+	0.774729	0.04	0	0.03	0.17	0.09	0.09	0.9	0.47	0.0790411	0.115443	0.0637353	0.11015	0.0415671	0.0654112	UID2548
SH2B2	S118	C9JK89	SH2B adapter protein 2	DTSALKAAPYGHSRSSEDVSTHAATKARVRK	NaN	NaN	NaN	NaN	0.572684	0.871139			___1		0.728962	NaN	NaN	NaN	NaN	NaN	NaN	NaN	NaN	NaN	NaN	NaN	NaN	NaN	NaN	UID2549
CAV1	S6	C9JKI3	Caveolin;Caveolin-1	__________MADELSEKQVYDAHTKEIDLV	NaN	NaN	NaN	1.32276	0.709283	0.474042			___1	+	1	NaN	NaN	NaN	NaN	NaN	NaN	NaN	NaN	NaN	NaN	NaN	0.182123	NaN	NaN	UID2550
STARD3NL	S39	C9JKL2	MLN64 N-terminal domain homolog	NIHSINPTQLMARIESYEGREKKGISDVRRT	1.72793	1.83877	1.58581	0.890534	1.21711	1.1829	+		___1	+	0.999977	0.81	0.67	0.73	0	0.01	0.03	0.11	0.17	0.229276	0.186423	0.109934	0.0942717	0.119801	0.118193	UID2555
STARD3NL	S175	C9JKL2	MLN64 N-terminal domain homolog	QEAEEENRLLIVQDASERAALIPGGLSDGQF	0.941223	1.1577	0.882883	1.34427	1.15106	0.934366			___1	+	1	0.72	0.56	1	0.3	1	1	0.95	0.26	0.0853904	0.0871527	0.221592	0.0889653	0.0976896	0.0286599	UID2556
STARD3NL	S15	C9JKL2	MLN64 N-terminal domain homolog	_MNHLPEDMENALTGSQSSHASLRNIHSINP	NaN	1.56551	NaN	NaN	NaN	NaN			___1	+	0.891468	NaN	NaN	NaN	NaN	NaN	NaN	NaN	NaN	NaN	NaN	NaN	NaN	NaN	NaN	UID2557
KIAA0195	S483	C9JL75	Uncharacterized protein KIAA0195	EVEEEPHERDALLAGSLNNTLHLSNEQERGD;FCHPEPHERDALLAGSLNNTLHLSNEQERGD	NaN	NaN	NaN	NaN	0.861597	0.917066			___1	+	0.999764	NaN	NaN	NaN	NaN	NaN	NaN	NaN	NaN	NaN	NaN	NaN	NaN	0.117414	0.0456151	UID2561
KIAA0195	S231	C9JL75	Uncharacterized protein KIAA0195	DEHIVLEPGDLFPPFSPPPSPRGEVERGPQS	NaN	NaN	NaN	NaN	NaN	NaN			___1	+	1	NaN	NaN	NaN	NaN	NaN	NaN	NaN	NaN	NaN	NaN	NaN	NaN	NaN	NaN	UID2562
KIAA0195	S235	C9JL75	Uncharacterized protein KIAA0195	VLEPGDLFPPFSPPPSPRGEVERGPQSPQQH	1.54479	1.66444	1.30771	0.775967	1.13027	1.21658	+		___1	+	1	0.7	0.69	0.45	0	0	0	0.15	0.37	0.204013	0.128545	0.113417	0.042183	0.143266	0.123422	UID2563
KIAA0195	S523	C9JL75	Uncharacterized protein KIAA0195	EPYSHHKAHGRSKHPSGSNVSFSRDTEGGEE	1.03514	1.06872	0.876489	0.538839	1.13143	0.917758	+		___1	+	0.999974	0.63	0.69	0.8	0.03	1	0.98	0.04	0.18	0.041226	0.101312	0.125324	0.138292	0.112905	0.10539	UID2564
KIAA0195	S525	C9JL75	Uncharacterized protein KIAA0195	YSHHKAHGRSKHPSGSNVSFSRDTEGGEEEP	NaN	NaN	NaN	NaN	NaN	NaN			___1	+	0.782438	NaN	NaN	NaN	NaN	NaN	NaN	NaN	NaN	NaN	NaN	NaN	NaN	NaN	NaN	UID2565
KIAA0195	S528	C9JL75	Uncharacterized protein KIAA0195	HKAHGRSKHPSGSNVSFSRDTEGGEEEPSKT	NaN	NaN	NaN	NaN	NaN	NaN			___1	+	0.862802	NaN	NaN	NaN	NaN	NaN	NaN	NaN	NaN	NaN	NaN	NaN	NaN	NaN	NaN	UID2566
KIAA0195	S467	C9JL75	Uncharacterized protein KIAA0195	PHSSHEDLTDGLSTRSFCHPEPHERDALLAG	1.17981	1.1541	1.02914	0.909272	1.09884	0.855807			___1	+	1	0.63	0.88	0.61	0.35	0.98	0.84	0.44	1	0.0993595	0.196122	0.0480538	0.0702919	NaN	0.113265	UID2567
KIAA0195	S454	C9JL75	Uncharacterized protein KIAA0195	PETVLFFSGKVEPPHSSHEDLTDGLSTRSFC	NaN	NaN	NaN	NaN	NaN	NaN			___1	+	0.999899	NaN	NaN	NaN	NaN	NaN	NaN	NaN	NaN	NaN	NaN	NaN	NaN	NaN	NaN	UID2568
KIAA0195	S455	C9JL75	Uncharacterized protein KIAA0195	ETVLFFSGKVEPPHSSHEDLTDGLSTRSFCH	1.05899	1.0681	0.901315	0.635041	NaN	1.13335			___1	+	0.999907	NaN	NaN	NaN	NaN	NaN	NaN	NaN	NaN	0.0454868	NaN	NaN	NaN	NaN	0.0895397	UID2569
FAM195B	S16	I3L2L5	Protein FAM195B	MTRVVYNGKRTSSPRSPPSSSEIFTPAHEEN	0.974238	1.16334	1.10664	0.861825	1.16073	1.06491			___1	+	0.999987	0.61	0.35	0.92	0.61	0.66	0.71	1	0.53	0.0816628	0.19821	0.104779	0.218123	0.0302774	0.0455293	UID2573
FAM195B	S19	I3L2L5	Protein FAM195B	VVYNGKRTSSPRSPPSSSEIFTPAHEENVRF	NaN	NaN	NaN	NaN	NaN	NaN			___1		0.619574	NaN	NaN	NaN	NaN	NaN	NaN	NaN	NaN	NaN	NaN	NaN	NaN	NaN	NaN	UID2574
INO80D	S127	C9JLZ4	INO80 complex subunit D	TSLKPPAPPQGSVCKSPQPQNTSLPMQGVAP	1.35537	1.75524	1.19819	1.00037	0.826054	0.897661	+		___1	+	0.99912	0.17	0.13	0.03	0.02	0	0.35	0.83	0.57	0.313606	0.129911	0.0123835	0.11848	0.0870557	0.0925146	UID2575
FARP1	S403	C9JME2	FERM, RhoGEF and pleckstrin domain-containing protein 1	QSQQSTSLTFGEGAESPGGQSCRRGKEPKVS	NaN	NaN	NaN	NaN	1.19439	0.974519			___1	+	0.999726	NaN	NaN	NaN	NaN	NaN	NaN	NaN	NaN	NaN	NaN	NaN	NaN	NaN	0.0698394	UID2582
FARP1	S920	C9JME2	FERM, RhoGEF and pleckstrin domain-containing protein 1	PDNKSPDEATAADQESEDDLSASRTSLERQA	1.00575	1.06097	0.905645	0.611352	0.939746	0.805683	+		___1	+	1	0.26	0.87	0.08	0.02	0.95	0.93	0.01	0.81	0.0997493	0.0601744	0.0431816	0.0808033	0.0597577	0.0714493	UID2583
FARP1	S902	C9JME2	FERM, RhoGEF and pleckstrin domain-containing protein 1	DLAEKSSSPAPEFLASSPPDNKSPDEATAAD	NaN	1.16528	1.3583	0.728916	NaN	NaN			___1		0.664943	NaN	NaN	NaN	NaN	NaN	NaN	NaN	NaN	NaN	NaN	NaN	NaN	NaN	NaN	UID2589
FARP1	S903	C9JME2	FERM, RhoGEF and pleckstrin domain-containing protein 1	LAEKSSSPAPEFLASSPPDNKSPDEATAADQ	1.00585	0.67164	0.928715	0.625809	0.957839	0.769854	+		___1	+	0.995947	0.71	0.83	0.46	0.01	0.02	0	0.03	0	0.0637277	0.0295716	0.0963774	0.064568	0.146521	0.0686743	UID2590
FARP1	S424	C9JME2	FERM, RhoGEF and pleckstrin domain-containing protein 1	CRRGKEPKVSAGEPGSHPSPAPRRSPAGNKQ	NaN	NaN	NaN	NaN	NaN	NaN			___1	+	0.769277	NaN	NaN	NaN	NaN	NaN	NaN	NaN	NaN	NaN	NaN	NaN	NaN	NaN	NaN	UID2591
FARP1	S427	C9JME2	FERM, RhoGEF and pleckstrin domain-containing protein 1	GKEPKVSAGEPGSHPSPAPRRSPAGNKQADG	1.15053	1.03362	1.04743	0.827798	1.00906	0.859795			___1	+	0.99985	0.94	0.98	0.88	0.9	0.98	0.81	1	0.94	0.164069	0.120158	0.0846611	0.0832331	0.120479	0.032815	UID2592
C7orf50	S175	C9JQV0	Uncharacterized protein C7orf50	VQKAEALMRELDEEGSDPPLPGRAQRIRQVL	0.938072	0.926659	1.02439	0.851384	1.24344	0.980132			___1	+	1	0.26	0.12	0.99	0.07	0.26	0.74	0.04	0.99	0.0393973	0.0588891	0.0381471	0.0484556	0.0699711	0.0217626	UID2593
C7orf50	S59	C9JQV0	Uncharacterized protein C7orf50	GEAVLRPGLDAEPELSPEEQRVLERKLKKER	0.886746	0.949753	1.07175	1.24441	0.87073	0.668568		+	___1	+	1	0.02	0.92	0	0.35	0.97	0.79	0.47	1	0.153332	0.121384	0.0783681	0.0835775	0.0929618	NaN	UID2594
PRKAR1B	S73	C9JSK5	cAMP-dependent protein kinase type I-beta regulatory subunit	EKEENRQILARQKSNSQSDSHDEEVSPTPPN;PLEENRQILARQKSNSQSDSHDEEVSPTPPN	0.713377	NaN	NaN	0.955147	2.57618	1.82146			___1		0.652368	NaN	NaN	NaN	NaN	NaN	NaN	NaN	NaN	NaN	NaN	NaN	0.0261966	NaN	0.123693	UID2595
PRKAR1B	S83	C9JSK5	cAMP-dependent protein kinase type I-beta regulatory subunit	RQKSNSQSDSHDEEVSPTPPNPVVKARRRRG	0.992158	0.935467	1.34403	1.28317	1.04225	0.432874	+		___1	+	0.999818	0.19	0.05	0.82	0.01	1	0.4	0.01	0	0.0646069	0.0204047	0.11437	0.110402	0.102515	0.0242038	UID2598
CHCHD3	S50	C9JRZ6	MICOS complex subunit MIC19	RMKESSPSGSKSQRYSGAYGASVSDEELKRR	0.811965	0.702429	1.05279	0.905367	0.979667	0.90382			___1	+	1	0.78	0.98	0.6	0.27	0.56	0.31	0.18	0.09	0.0102489	0.0421856	0.0531931	0.028902	0.034277	0.0593545	UID2601
ZNF655	S80	C9JS03	Zinc finger protein 655	FDLETKTREVLRDDCSDGETREENKLLIPKQ	0.96928	0.636103	0.929534	0.810562	1.03149	0.824329	+		___1	+	1	0.85	1	0.78	0.01	0	1	0.17	0.87	0.0431589	0.0801889	0.0708727	0.0567297	0.119096	0.090532	UID2602
ZNF513	S23	C9JT52	Zinc finger protein 513	EGDSLGARPGLPYGLSDDESGGGRALSAESE	NaN	NaN	NaN	NaN	NaN	NaN			___1	+	0.999778	NaN	NaN	NaN	NaN	NaN	NaN	NaN	NaN	NaN	NaN	NaN	NaN	NaN	NaN	UID2605
TFDP2	S24	F8WAY9	Transcription factor Dp-2	TSTNAEVRGFIDQNLSPTKGNISFVAFPVSN	0.974126	1.10483	1.02201	1.26176	0.9786	1.40512		+	___1	+	0.993099	0.04	0.93	0.01	0.07	0.62	0.97	0.04	1	0.070554	0.0749841	0.058336	0.0806416	0.111489	0.0879581	UID2606
TFDP2	S38	F8WAY9	Transcription factor Dp-2	LSPTKGNISFVAFPVSNTNSPTKILPKTLGP	NaN	NaN	NaN	NaN	NaN	NaN			___1		0.547928	NaN	NaN	NaN	NaN	NaN	NaN	NaN	NaN	NaN	NaN	NaN	NaN	NaN	NaN	UID2607
TFDP2	S42	F8WAY9	Transcription factor Dp-2	KGNISFVAFPVSNTNSPTKILPKTLGPINVN	NaN	NaN	NaN	NaN	2.51373	2.12781			___1		0.540441	NaN	NaN	NaN	NaN	NaN	NaN	NaN	NaN	NaN	NaN	NaN	NaN	0.182615	NaN	UID2608
SRRT	S67	Q9BXP5-4	Serrate RNA effector molecule homolog	RGEYRDYDRNRRERFSPPRHELSPPQKRMRR	1.02219	1.0485	0.896009	0.890878	1.11458	1.03527			___1	+	1	0.8	0.6	0.89	0.19	0.8	0.85	0.41	0.72	0.0575143	0.0301932	0.0389574	0.0521372	0.0447056	0.0726868	UID2609
SRRT	S74	Q9BXP5-4	Serrate RNA effector molecule homolog	DRNRRERFSPPRHELSPPQKRMRRDWDEHSS	1.05571	1.04439	0.976462	1.03676	1.11696	1.02144			___1	+	1	0.94	0.87	0.95	0.67	0.97	1	1	0.63	0.0453825	0.0390065	0.0492908	0.101063	0.0876544	0.0548781	UID2610
SRRT	S21	Q9BXP5-4	Serrate RNA effector molecule homolog	;DEYDRRRRDKFRRERSDYDRSRERDERRRGD	NaN	0.0209083	0.789258	0.0417624	NaN	NaN			___1	+	1	NaN	NaN	NaN	NaN	NaN	NaN	NaN	NaN	NaN	NaN	0.185187	NaN	NaN	NaN	UID2611
SORBS2	S27	O94875-11	Sorbin and SH3 domain-containing protein 2	___MSVTLTSVKRVQSSPNLLAAGRDSQSPD;RAAMSVTLTSVKRVQSSPNLLAAGRDSQSPD	1.11242	0.824261	1.0107	1.45332	NaN	NaN			___1	+	0.996845	NaN	NaN	NaN	NaN	NaN	NaN	NaN	NaN	0.0336838	0.0771863	0.0332406	0.304526	NaN	NaN	UID2613
SORBS2	S28	O94875-11	Sorbin and SH3 domain-containing protein 2	__MSVTLTSVKRVQSSPNLLAAGRDSQSPDS;AAMSVTLTSVKRVQSSPNLLAAGRDSQSPDS	0.893977	0.709948	0.75929	1.28264	NaN	NaN			___1		0.722286	NaN	NaN	NaN	NaN	NaN	NaN	NaN	NaN	NaN	NaN	0.184385	NaN	NaN	NaN	UID2614
NFIX	S272	Q14938-4	Nuclear factor 1;Nuclear factor 1 X-type	SITSPPSTSTTKRPKSIDDSEMESPVDDVFY	1.30045	1.42958	1.31031	0.68014	0.641681	0.547873	+		___1	+	0.998116	0.13	0.04	0.04	0	0.23	0.34	0.02	0.21	0.154899	0.0928288	0.173581	0.0398169	0.0957506	0.0927043	UID2615
NFIX	S276	Q14938-4	Nuclear factor 1;Nuclear factor 1 X-type	PPSTSTTKRPKSIDDSEMESPVDDVFYPGTG	NaN	NaN	NaN	NaN	NaN	NaN			___1		0.666568	NaN	NaN	NaN	NaN	NaN	NaN	NaN	NaN	NaN	NaN	NaN	NaN	NaN	NaN	UID2616
NFIX	S280	Q14938-4	Nuclear factor 1;Nuclear factor 1 X-type	STTKRPKSIDDSEMESPVDDVFYPGTGRSPA	0.997632	1.16617	0.631069	0.888881	0.563883	0.664609			___1	+	0.99994	NaN	NaN	NaN	NaN	NaN	NaN	NaN	NaN	0.0712031	0.355829	0.0611761	0.00335509	NaN	NaN	UID2617
NFIX	S257	Q14938-4	Nuclear factor 1;Nuclear factor 1 X-type	SPSYYNINQVTLGRRSITSPPSTSTTKRPKS	1.06632	1.02856	2.85843	0.808454	0.850489	0.860034	+		___1	+	0.99987	0.19	0.53	0.19	0	0.64	0.74	0.22	0	0.0628422	0.0491501	0.223337	0.101466	NaN	0.0507734	UID2618
NFIX	S260	Q14938-4	Nuclear factor 1;Nuclear factor 1 X-type	YYNINQVTLGRRSITSPPSTSTTKRPKSIDD	0.898441	0.620859	0.57863	0.741008	NaN	NaN			___1	+	0.999634	NaN	NaN	NaN	NaN	NaN	NaN	NaN	NaN	0.029207	NaN	0.0511822	0.0763779	NaN	NaN	UID2619
NFIX	S304	C9JWJ8	Nuclear factor 1	MESPVDDVFYPGTGRSPAAGSSQSSGWPNDV	1.14871	1.3297	1.02406	0.822998	0.940076	0.64534			___1	+	1	0.76	0.53	0.81	0.15	0.78	0.99	0.19	0.91	0.0949944	0.151122	0.076164	0.0853357	NaN	0.00130495	UID2620
NFIX	S323	C9JWJ8	Nuclear factor 1	GSSQSSGWPNDVDAGSPRATASALHFPSTSI	NaN	1.30628	1.84945	1.29533	NaN	NaN			___1	+	1	NaN	NaN	NaN	NaN	NaN	NaN	NaN	NaN	NaN	0.244449	NaN	NaN	NaN	NaN	UID2621
NUPL2	S106	C9JYA1	Nucleoporin-like protein 2	RKEGFGLSENPFASLSPDEQKDEKKLLEGIV	0.923837	0.812427	0.911676	1.39594	NaN	NaN			___1	+	0.999065	NaN	NaN	NaN	NaN	NaN	NaN	NaN	NaN	0.251778	NaN	0.0473656	0.112403	NaN	NaN	UID2625
RPL22L1	S117	C9JYQ9	60S ribosomal protein L22-like 1	TYELRYFQISQDEDESESED___________	NaN	NaN	NaN	NaN	0.669079	0.586856			___1	+	0.922766	NaN	NaN	NaN	NaN	NaN	NaN	NaN	NaN	NaN	NaN	NaN	NaN	0.0311837	0.151582	UID2630
RPL22L1	S119	C9JYQ9	60S ribosomal protein L22-like 1	ELRYFQISQDEDESESED_____________	NaN	NaN	NaN	NaN	NaN	NaN			___1	+	0.832773	NaN	NaN	NaN	NaN	NaN	NaN	NaN	NaN	NaN	NaN	NaN	NaN	NaN	NaN	UID2631
TVP23B;TVP23C;TVP23C-CDRT4	S6	J3KS67	Golgi apparatus membrane protein TVP23 homolog;Golgi apparatus membrane protein TVP23 homolog C;Golgi apparatus membrane protein TVP23 homolog B	__________MLQQDSNDDTEDVSLFDAEEE	1.01264	0.851533	0.940688	0.918333	0.66617	0.734031	+	+	___1	+	1	0.02	0	0	0.02	0	1	0.81	0.31	0.0442018	0.0619736	0.0220068	0.0500122	0.0539044	0.0653382	UID2632
NRCAM	S1133	C9JYY6	Neuronal cell adhesion molecule	EIQPMKEDDGTFGEYSDAEDHKPLKKGSRTP	0.878268	0.836421	1.02668	1.22233	0.977208	0.799974	+		___1	+	1	0.19	0.99	0.06	0	0.09	0.15	0.02	0.69	0.0602159	0.0365309	0.0717989	0.0762928	0.0434578	0.078132	UID2633
NCAPH	S27	Q15003	Condensin complex subunit 2	MNNSSSETRGHPHSASSPSERVFPMPLPRKA	0.397621	1.28056	1.33198	1.3057	0.669929	1.21893			___1	+	0.985505	0.96	0.95	0.99	0.52	0.77	0.6	1	0.94	0.329259	0.316957	0.0905106	0.384246	0.600576	0.213771	UID2637
NCAPH	S28	Q15003	Condensin complex subunit 2	NNSSSETRGHPHSASSPSERVFPMPLPRKAP	0.56411	0.854721	1.05565	1.42707	1.43176	1.569			___1	+	0.802314	0.13	0.32	0.02	0.02	0.34	0.06	0.67	0.9	0.10762	0.392762	0.348237	0.222758	0.251273	0.0971986	UID2638
NCAPH	S15	Q15003	Condensin complex subunit 2	_MGPPGPALPATMNNSSSETRGHPHSASSPS	0.941813	1.29293	0.987712	2.26397	NaN	NaN			___1	+	0.806291	NaN	NaN	NaN	NaN	NaN	NaN	NaN	NaN	0.0799515	0.0305659	0.0709482	0.307709	NaN	NaN	UID2639
NCAPH	S87	Q15003	Condensin complex subunit 2	VFDLQFSTDSPRLLASPSSRSIDISATIPKF	0.988257	1.35521	1.13847	1.69029	1.40183	1.11824	+		___1	+	0.999888	0.13	0.02	0.49	0	0	0.96	0	0.24	0.0498002	0.060447	0.0828491	0.136113	0.0824682	0.0918194	UID2641
NCAPH	S81	Q15003	Condensin complex subunit 2	QRRRSRVFDLQFSTDSPRLLASPSSRSIDIS	0.859185	1.18817	0.967622	2.18485	1.63446	1.26151	+		___1	+	0.998677	0.09	0.01	0.32	0	0.97	0	0.02	0.98	NaN	0.0430026	0.0713525	0.0839651	0.158397	0.082536	UID2643
RAPH1	S1062	C9K0J5	Ras-associated and pleckstrin homology domains-containing protein 1	PSVDSLVSKFTPPAESGSPSKETLPPPAAPP	0.0589008	0.0497023	0.946203	0.0550131	NaN	NaN			___1		0.742687	NaN	NaN	NaN	NaN	NaN	NaN	NaN	NaN	NaN	NaN	0.300536	0.440109	NaN	NaN	UID2644
RAPH1	S1064	C9K0J5	Ras-associated and pleckstrin homology domains-containing protein 1	VDSLVSKFTPPAESGSPSKETLPPPAAPPKP	0.933498	NaN	NaN	0.328826	2.58194	1.90395			___1	+	0.910905	NaN	NaN	NaN	NaN	NaN	NaN	NaN	NaN	NaN	NaN	NaN	NaN	0.913718	0.679165	UID2645
RAPH1	S1235	C9K0J5	Ras-associated and pleckstrin homology domains-containing protein 1	DLNRTLQRKSITRHGSLSSRMSRAEPTATMD	1.2849	1.10136	0.988196	1.11872	NaN	NaN			___1	+	0.999951	0.66	0.94	0.59	0.91	0.99	0.92	0.97	1	0.198734	0.148179	0.171562	0.358809	NaN	NaN	UID2646
RAPH1	S1206	C9K0J5	Ras-associated and pleckstrin homology domains-containing protein 1	SEQPTMATVVPQVPTSPKSSLSVQPGFLADL	NaN	1.34168	1.40118	1.48157	1.21901	0.924162			___1	+	0.827903	NaN	NaN	NaN	NaN	NaN	NaN	NaN	NaN	NaN	NaN	NaN	NaN	0.0375992	NaN	UID2647
RAPH1	S662	C9K0J5	Ras-associated and pleckstrin homology domains-containing protein 1	MESMNRPYTSLVPPLSPQPKIVTPYTASQPS	0.939252	1.07859	1.23538	1.20552	0.708904	0.890562	+		___1	+	0.994248	0.9	0.79	0.98	0.03	0.4	0.98	0.02	0.09	0.0577268	0.0748441	0.0682622	0.0561255	0.0643858	0.223443	UID2650
RAPH1	S946	C9K0J5	Ras-associated and pleckstrin homology domains-containing protein 1	ESQPLKPVPANVAPQSPPAVKAKPKWQPSSI	0.865724	0.879339	0.976285	0.800514	1.17085	0.962739			___1	+	1	0.52	0.5	0.82	0.39	0.72	0.41	0.19	0.99	0.0788998	0.0635362	0.0643497	0.0276814	0.0399926	0.0708755	UID2651
RAPH1	S897	C9K0J5	Ras-associated and pleckstrin homology domains-containing protein 1	TPPVPVPPPTLPKQQSFCAKPPPSPLSPVPS	0.93522	0.59625	0.776092	0.966449	0.683575	0.47437	+	+	___1	+	1	0	0.01	0	0.02	0.01	0.96	0.99	0.25	0.0889785	0.0340484	0.0475617	0.136997	0.0659288	0.0290746	UID2652
RAPH1	S192	C9K0J5	Ras-associated and pleckstrin homology domains-containing protein 1	EDTKPLVTNQHRRTASAGTVSDAEVHSISNS	NaN	NaN	NaN	NaN	NaN	NaN			___1	+	0.93776	NaN	NaN	NaN	NaN	NaN	NaN	NaN	NaN	NaN	NaN	NaN	NaN	NaN	NaN	UID2653
HLA-F	S340	D0EV57	HLA class I histocompatibility antigen, alpha chain F	AAVMWRKKSSDRNRGSYSQAAV_________	NaN	NaN	NaN	NaN	1.03627	1.10768			___1	+	0.944414	NaN	NaN	NaN	NaN	NaN	NaN	NaN	NaN	NaN	NaN	NaN	NaN	NaN	NaN	UID2713
FLJ33167;PRIMPOL	S370	D3DP56	DNA-directed primase/polymerase protein	ADETRSNETQNPHKPSPSRLSTGASADAVWD	1.0591	1.18791	1.23478	1.55195	1.49755	1.22236			___1	+	0.887747	0.19	0.08	0.06	0.06	0.66	0.96	0.01	0.65	0.15792	0.0295247	0.130013	0.0722012	0.177243	0.0747641	UID2714
EIF4G2	S16	D3DQV9	Eukaryotic translation initiation factor 4 gamma 2	VESAIAEGGASRFSASSGGGGSRGAPQHYPK	NaN	0.606455	1.05268	1.15906	NaN	NaN			___1	+	0.899586	NaN	NaN	NaN	NaN	NaN	NaN	NaN	NaN	NaN	0.137972	NaN	0.112665	NaN	NaN	UID2715
EIF4G2	S17	D3DQV9	Eukaryotic translation initiation factor 4 gamma 2	ESAIAEGGASRFSASSGGGGSRGAPQHYPKT	0.675218	0.704143	0.900281	1.52583	1.03523	0.999113			___1	+	0.964011	0.92	0.97	0.83	0.38	0.82	0.84	0.2	1	0.0573969	0.0521407	0.0721962	NaN	0.191192	0.119775	UID2716
EIF4G2	S395	D3DQV9	Eukaryotic translation initiation factor 4 gamma 2	GSGIGTGPGVIQDRFSPTMGRHRSNQLFNGH	0.946026	1.11541	0.920053	0.912327	1.03828	0.914776	+		___1	+	0.999998	0.35	0.59	0.42	0.01	0.41	0.71	0.02	0.26	0.0301562	0.0209946	0.0152776	0.0652176	0.0460164	0.0449892	UID2717
PPP1R9B	S100	D3DTX6	Neurabin-2	RASERGVRLSLPRASSLNENVDHSALLKLGT	0.955881	0.75848	0.903515	0.651965	1.41957	1.64722			___1	+	0.996081	0.45	0.5	0.19	0.19	0.89	0.28	0.87	0.89	0.0477244	0.0445232	0.0861537	0.141763	0.184691	0.252362	UID2718
PPP1R9B	S192	D3DTX6	Neurabin-2	GLQDRKLDVVVRFNGSTEALDKLDADAVSPT	1.06119	0.960863	0.746711	0.599226	0.830946	0.549234	+	+	___1	+	0.999244	0.03	0.18	0	0	1	0.86	0	0.01	0.0881231	0.0931558	0.0694062	0.0341176	0.0947595	0.0309232	UID2719
PPP1R9B	S205	D3DTX6	Neurabin-2	NGSTEALDKLDADAVSPTVSQLSAVFEKADS	NaN	NaN	NaN	1.84912	NaN	NaN			___1	+	0.984756	NaN	NaN	NaN	NaN	NaN	NaN	NaN	NaN	NaN	NaN	NaN	0.451076	NaN	NaN	UID2720
ANKS3	S147	K7ERF3	Ankyrin repeat and SAM domain-containing protein 3	ENPLEEEGLCCRDVTSPINERDVESSSSSSS	0.717889	0.477703	0.869901	0.754684	0.689912	0.593689			___1	+	0.974171	0.49	0.3	0.29	0.09	0.05	0.1	0.94	0.98	0.158416	0.075066	0.0279574	0.110803	0.166279	0.133142	UID2721
ANKS3	S242	K7ERF3	Ankyrin repeat and SAM domain-containing protein 3	WPPRAATDREGFLAESSPQTQRAPYSGPQ__	0.812751	NaN	0.798306	1.53933	NaN	NaN			___1	+	0.878923	NaN	NaN	NaN	NaN	NaN	NaN	NaN	NaN	NaN	NaN	NaN	0.157959	NaN	NaN	UID2722
ANKRD54	S63	D3YTC9	Ankyrin repeat domain-containing protein 54	GGGAGLSGRASGGAQSPLRYLHVLWQQDAEP	0.847714	0.907591	0.979953	1.20551	1.11471	0.981357			___1	+	1	0.67	0.43	0.6	0.03	0.87	0.48	0.08	0.98	0.0701743	0.0733125	0.0355551	0.0946743	0.0887252	0.207836	UID2724
GPBP1	S49	D4PHA4	Vasculin	AWTENRYDVNRRRHNSSDGFDSAIGRPNGGN	0.964373	0.616788	0.954327	0.848002	0.775692	0.596617		+	___1	+	0.999947	0.04	0.12	0	0.35	0.21	1	0.87	1	0.0915346	0.0871903	0.119248	0.0944626	0.0823907	0.0776871	UID2725
CAMK2D	S329	D6R938	Calcium/calmodulin-dependent protein kinase type II subunit delta	FSAKSLLKKPDGVKESTESSNTTIEDEDVKA	NaN	NaN	NaN	NaN	0.843685	0.88212			___1	+	0.998	NaN	NaN	NaN	NaN	NaN	NaN	NaN	NaN	NaN	NaN	NaN	NaN	NaN	NaN	UID2726
CAMK2D	S332	D6R938	Calcium/calmodulin-dependent protein kinase type II subunit delta	KSLLKKPDGVKESTESSNTTIEDEDVKARKQ	NaN	NaN	NaN	NaN	NaN	NaN			___1	+	0.984093	NaN	NaN	NaN	NaN	NaN	NaN	NaN	NaN	NaN	NaN	NaN	NaN	NaN	NaN	UID2727
CAMK2D	S471	D6R938	Calcium/calmodulin-dependent protein kinase type II subunit delta	RRDGKWQNVHFHRSGSPTVPIKPPCIPNGKE	NaN	NaN	NaN	NaN	NaN	NaN			___1	+	0.998812	NaN	NaN	NaN	NaN	NaN	NaN	NaN	NaN	NaN	NaN	NaN	NaN	NaN	NaN	UID2729
CAMK2D;CAMK2B;CAMK2G	S276	D6R938	Calcium/calmodulin-dependent protein kinase type II subunit delta;Calcium/calmodulin-dependent protein kinase type II subunit gamma	ITADQALKHPWVCQRSTVASMMHRQETVECL;ITAHEALKHPWVCQRSTVASMMHRQETVECL;ITASEALKHPWICQRSTVASMMHRQETVDCL	0.434801	0.352848	0.554983	0.319249	NaN	NaN			___1		0.5	NaN	NaN	NaN	NaN	NaN	NaN	NaN	NaN	0.0440962	NaN	NaN	0.034977	NaN	NaN	UID2730
PACRGL	S46	D6REJ6	PACRG-like protein	KHRNAVQGSKSSLSTSSPESARKLHPRPSDK	NaN	NaN	NaN	NaN	NaN	NaN			___1	+	0.789628	NaN	NaN	NaN	NaN	NaN	NaN	NaN	NaN	NaN	NaN	NaN	NaN	NaN	NaN	UID2735
PACRGL	S47	D6REJ6	PACRG-like protein	HRNAVQGSKSSLSTSSPESARKLHPRPSDKL	0.990338	1.02318	0.847251	1.24005	0.87152	0.371129			___1	+	0.9246	NaN	NaN	NaN	NaN	NaN	NaN	NaN	NaN	NaN	NaN	0.465014	NaN	0.090917	0.0146802	UID2736
CDK7	S71	D6REC6	Cyclin-dependent kinase 7	GVLKLADFGLAKSFGSPNRAYTHQVVTRWYR	0.915225	0.854718	1.04225	1.09264	1.12637	0.907009	+		___1	+	1	0.56	0.76	0.61	0.01	0.01	0.01	0.01	0.8	0.0516171	0.0870495	NaN	0.286127	0.0962989	0.114576	UID2737
POLR3G	S157	D6R9U7	DNA-directed RNA polymerase III subunit RPC7	LKKMEELEKRGDGEKSDEENEEKEGSKEKSK	NaN	NaN	NaN	NaN	NaN	NaN			___1	+	1	NaN	NaN	NaN	NaN	NaN	NaN	NaN	NaN	NaN	NaN	NaN	NaN	NaN	NaN	UID2739
CDV3	S4	D6R9V8	Protein CDV3 homolog	____________MQISSEKEEDDNEKRQDPG	NaN	NaN	NaN	NaN	NaN	NaN			___1		0.62816	NaN	NaN	NaN	NaN	NaN	NaN	NaN	NaN	NaN	NaN	NaN	NaN	NaN	NaN	UID2740
CDV3	S5	D6R9V8	Protein CDV3 homolog	___________MQISSEKEEDDNEKRQDPGD	0.73815	0.663053	0.956109	0.975932	NaN	NaN			___1	+	0.997987	0.86	0.71	0.92	0.05	0.01	0.09	0.82	0.71	0.0583548	0.0442856	0.147021	0.0768418	NaN	NaN	UID2741
RNF4	S94	P78317	E3 ubiquitin-protein ligase RNF4	NARRLPQDHADSCVVSSDDEELSRDRDVYVT	NaN	NaN	NaN	NaN	1.21958	1.20638			___1	+	0.999963	NaN	NaN	NaN	NaN	NaN	NaN	NaN	NaN	NaN	NaN	NaN	NaN	0.00317633	0.0679274	UID2743
MIB2	S251	D6RED3	E3 ubiquitin-protein ligase MIB2	HLPRLGKPAELQRRVSADSQPFQHGDKVKCL	1.49836	1.0534	0.776434	1.07088	0.812791	0.94017			___1	+	0.99985	0.32	0.13	0.19	0.1	0.1	0.05	0.29	1	0.227281	0.0964911	0.0352183	0.196792	0.136616	0.0632308	UID2750
FAM169A	S466	D6RB01	Soluble lamin-associated protein of 75 kDa	EEKLSLLPRKKAHLGSSDNVATMSNEERSDG	1.042	1.10333	1.08106	0.918646	0.880265	0.936645			___1	+	0.97772	0.79	0.73	0.61	0.56	0.88	0.97	0.83	0.81	0.0822856	0.10435	0.122125	0.253964	0.00993472	0.0450231	UID2751
FAM169A	S467	D6RB01	Soluble lamin-associated protein of 75 kDa	EKLSLLPRKKAHLGSSDNVATMSNEERSDGG	0.446106	0.692418	1.30645	1.10887	2.42032	NaN			___1		0.531617	NaN	NaN	NaN	NaN	NaN	NaN	NaN	NaN	NaN	NaN	NaN	NaN	1.01523	NaN	UID2752
FAM169A	S575	D6RB01	Soluble lamin-associated protein of 75 kDa	EQLDQFTQSAEKAVDSSSEEIEVEVPVVDRR	NaN	NaN	NaN	NaN	1.13784	1.17583			___1	+	1	NaN	NaN	NaN	NaN	NaN	NaN	NaN	NaN	NaN	NaN	NaN	NaN	0.0985102	0.00554967	UID2753
FAM169A	S290	D6RB01	Soluble lamin-associated protein of 75 kDa	RPKIGKRFQDSEFSSSQGEDEKTSQTSLTAS	1.138	1.35555	1.24331	0.898462	NaN	NaN			___1		0.738848	NaN	NaN	NaN	NaN	NaN	NaN	NaN	NaN	0.10608	0.103998	0.391405	0.225685	NaN	NaN	UID2756
FAM169A	S338	D6RB01	Soluble lamin-associated protein of 75 kDa	LEEEPEQRGIEFEDESSDRDARPALETQPQQ	0.880641	0.965553	1.00613	1.06314	0.792502	0.761603	+		___1		0.572058	0.51	0.59	0.23	0.02	1	0.97	0.01	0.61	0.0454991	0.120578	0.102135	NaN	0.0602151	0.0671862	UID2757
FAM169A	S339	D6RB01	Soluble lamin-associated protein of 75 kDa	EEEPEQRGIEFEDESSDRDARPALETQPQQE	0.880641	0.965553	1.00613	1.06314	0.792502	0.761603			___1	+	0.852958	0.21	0.11	0.06	0.48	0.71	1	0.93	0.76	0.0454991	0.120578	0.102135	NaN	0.0602151	0.0671862	UID2758
FAM169A	S558	D6RB01	Soluble lamin-associated protein of 75 kDa	QNAGQKNQSEEQSEASSEQLDQFTQSAEKAV	NaN	NaN	NaN	NaN	NaN	NaN			___1	+	0.999343	NaN	NaN	NaN	NaN	NaN	NaN	NaN	NaN	NaN	NaN	NaN	NaN	NaN	NaN	UID2765
FAM169A	S559	D6RB01	Soluble lamin-associated protein of 75 kDa	NAGQKNQSEEQSEASSEQLDQFTQSAEKAVD	NaN	NaN	NaN	NaN	NaN	NaN			___1	+	0.999343	NaN	NaN	NaN	NaN	NaN	NaN	NaN	NaN	NaN	NaN	NaN	NaN	NaN	NaN	UID2766
FAM169A	S387	D6RB01	Soluble lamin-associated protein of 75 kDa	MDDSLKTSLITEEEDSTSEVLDEELKLQPFN	NaN	NaN	NaN	NaN	1.28737	1.27861			___1	+	0.994929	NaN	NaN	NaN	NaN	NaN	NaN	NaN	NaN	NaN	NaN	NaN	NaN	0.130879	0.0720955	UID2767
FAM169A	S389	D6RB01	Soluble lamin-associated protein of 75 kDa	DSLKTSLITEEEDSTSEVLDEELKLQPFNSS	NaN	NaN	NaN	NaN	NaN	NaN			___1	+	0.967371	NaN	NaN	NaN	NaN	NaN	NaN	NaN	NaN	NaN	NaN	NaN	NaN	NaN	NaN	UID2768
APBB2	S123	Q92870	Amyloid beta A4 precursor protein-binding family B member 2	RKAAEQGQQDPNKNLSPTAVINITSEKLEGK	0.8836	0.87582	1.09902	1.38199	0.855312	0.796826			___1	+	0.999999	0.07	0.03	0.01	0.2	0.83	0.81	0.32	0.98	0.144463	0.137853	0.138834	0.104331	0.0414507	0.031442	UID2770
OCIAD1	S108	Q9NX40	OCIA domain-containing protein 1	SYVKTCQEKFKKLENSPLGEALRSGQARRSS	NaN	0.979577	1.59189	1.57191	0.68808	NaN			___1	+	1	NaN	NaN	NaN	NaN	NaN	NaN	NaN	NaN	NaN	0.0699776	0.308751	0.134685	0.48806	NaN	UID2773
OCIAD1	S122	Q9NX40	OCIA domain-containing protein 1	NSPLGEALRSGQARRSSPPGHYYQKSKYDSS	NaN	1.07918	1.18901	1.31467	1.4403	NaN			___1	+	0.850643	NaN	NaN	NaN	NaN	NaN	NaN	NaN	NaN	NaN	0.0776228	0.348326	0.203424	NaN	NaN	UID2774
OCIAD1	S123	Q9NX40	OCIA domain-containing protein 1	SPLGEALRSGQARRSSPPGHYYQKSKYDSSV	0.709201	0.864738	0.952749	1.05344	1.4403	NaN			___1	+	0.988977	NaN	NaN	NaN	NaN	NaN	NaN	NaN	NaN	0.243324	0.0621988	0.279112	0.163003	NaN	NaN	UID2775
PRDM16	S550	D6RFY3	PR domain zinc finger protein 16	LLKSPLNHTQDAKLPSPLGNPALPLVSAVSN	NaN	NaN	NaN	NaN	0.818587	0.917717			___1	+	0.99842	NaN	NaN	NaN	NaN	NaN	NaN	NaN	NaN	NaN	NaN	NaN	NaN	NaN	0.0209889	UID2778
SIL1	S154	D6REA1	Nucleotide exchange factor SIL1	KSALAKFKEGAEMESSKEDKARQAEVKRLFR	NaN	NaN	NaN	NaN	1.03556	0.95126			___1	+	0.853799	NaN	NaN	NaN	NaN	NaN	NaN	NaN	NaN	NaN	NaN	NaN	NaN	0.128445	0.103563	UID2779
2011-09-01	S9	D6RGI3	Septin-11	_______MAVAVGRPSNEELRNLSLSGHVGF	0.994283	1.22294	1.0047	0.95746	1.20493	1.07916			___1	+	1	NaN	NaN	NaN	NaN	NaN	NaN	NaN	NaN	0.031506	0.143487	0.0499202	0.0165978	0.149132	0.184579	UID2780
2011-09-01	S17	D6RGI3	Septin-11	AVAVGRPSNEELRNLSLSGHVGFDSLPDQLV	NaN	NaN	NaN	NaN	1.47133	1.05072			___1	+	0.975306	NaN	NaN	NaN	NaN	NaN	NaN	NaN	NaN	NaN	NaN	NaN	NaN	0.263987	0.189103	UID2781
SEC31A	S799	D6REX3	Protein transport protein Sec31A	DRLCRAQGEPVAGHESPKIPYEKQQLPKGRP	0.916925	0.847313	0.81791	0.745114	0.905227	0.747357			___1	+	1	0.31	0.49	0.09	0.1	0.24	0.49	0.01	0.38	0.0907467	0.0648154	0.029032	0.0838403	0.0459691	0.0470049	UID2782
SEC31A	S527	D6REX3	Protein transport protein Sec31A	DGANVALKDSDQVAQSDGEESPAAEEQLLGE	0.904374	0.682482	0.837922	0.810373	0.887013	0.848178	+		___1	+	1	0.17	0.28	0.03	0	0	0.26	0	0.02	0.0188051	0.0243284	0.029134	0.0674426	0.0413221	0.047345	UID2783
SEC31A	S1194	D6REX3	Protein transport protein Sec31A	KRLEFLYDKLREQTLSPTITSGLHNIARSIE	0.733895	0.671575	0.694437	0.652169	0.881093	0.75413	+		___1	+	0.999558	0.07	0.08	0.01	0.05	0.01	0.06	0.01	0.12	0.0109386	0.0412399	0.104465	0.0471186	0.0441221	0.0622389	UID2785
DCK	S74	D6RFG8	Deoxycytidine kinase	CNVQSTQDEFEELTMSQKNGGNVLQMMYEKP	1.34353	1.79213	0.93691	0.726345	1.22261	1.04301	+		___1	+	0.998584	0.27	0.13	0.99	0	0	0.04	0.06	0.87	0.0346945	0.26046	0.0371504	0.0440731	0.064243	0.0242339	UID2787
SLAIN2	S353	Q9P270	SLAIN motif-containing protein 2	AVNRFSPSPRNSPRPSPKQSPRNSPRSRSPA	0.708769	1.15303	1.307	1.14835	1.1014	1.18295			___1	+	1	0.68	0.69	0.42	0.75	1	0.66	1	0.99	0.281869	0.166743	0.08201	0.26009	0.144988	0.144299	UID2793
SLAIN2	S315	Q9P270	SLAIN motif-containing protein 2	RSSGSSCNSTRRGTFSDQELDAQSLDDEDDN	1.0959	1.1962	1.2245	1.01953	0.773949	0.679723			___1	+	0.980215	0.17	0.04	0.08	0.24	0.88	0.38	1	0.1	0.086586	0.15453	0.119272	0.018544	0.0682111	0.0224683	UID2794
SLAIN2	S323	Q9P270	SLAIN motif-containing protein 2	STRRGTFSDQELDAQSLDDEDDNMHHAVYPA	NaN	NaN	NaN	NaN	NaN	NaN			___1	+	1	NaN	NaN	NaN	NaN	NaN	NaN	NaN	NaN	NaN	NaN	NaN	NaN	NaN	NaN	UID2795
SLAIN2	S391	Q9P270	SLAIN motif-containing protein 2	VSPQPMISRLQQPRLSLQGHPTDLQTSNVKN	0.927473	0.903665	0.654824	1.19066	0.902472	0.914012	+		___1	+	1	0.92	0.88	0.86	0	0.26	0.69	0.92	0	0.0812507	0.0436958	0.0534121	0.0909225	0.0939739	0.0728237	UID2796
SLAIN2	S234	Q9P270	SLAIN motif-containing protein 2	PVRPPIVKQLILPGNSGNLKSSDRNPPLSPQ	0.893333	0.878386	1.05015	1.37991	2.46736	1.98306			___1	+	1	NaN	NaN	NaN	NaN	NaN	NaN	NaN	NaN	0.0962677	0.0478408	0.176226	0.178639	0.201248	NaN	UID2798
SLAIN2	S282	D6RIF6		NLPRTSLKAKQLLQTSSTKRVPSPGKFRSPA	NaN	NaN	NaN	NaN	NaN	NaN			___1		0.70414	NaN	NaN	NaN	NaN	NaN	NaN	NaN	NaN	NaN	NaN	NaN	NaN	NaN	NaN	UID2799
SLAIN2	S433	Q9P270	SLAIN motif-containing protein 2	SRTSNTQVDSVKSSRSDSNFQVPNGGIPRMQ	1.32277	1.73011	0.826517	1.00621	0.646547	0.462015	+		___1	+	0.980699	0.07	0.01	0.27	0	0	0.2	1	0.09	0.118763	0.0744975	0.0475145	0.0428524	NaN	0.145241	UID2801
SLAIN2	S435	Q9P270	SLAIN motif-containing protein 2	TSNTQVDSVKSSRSDSNFQVPNGGIPRMQPQ	NaN	NaN	NaN	NaN	NaN	NaN			___1		0.671195	NaN	NaN	NaN	NaN	NaN	NaN	NaN	NaN	NaN	NaN	NaN	NaN	NaN	NaN	UID2802
FAM117A	S97	D6RJ87	Protein FAM117A	ASPPSFPSGSPVLRLSPCLHRSLEGLNQELE	NaN	NaN	NaN	NaN	0.578911	0.420821			___1	+	1	NaN	NaN	NaN	NaN	NaN	NaN	NaN	NaN	NaN	NaN	NaN	NaN	0.0210883	0.0211027	UID2811
FAM117A	S103	D6RJ87	Protein FAM117A	PSGSPVLRLSPCLHRSLEGLNQELEEVFVKE	0.402604	0.158853	0.762247	0.201178	0.657563	0.41699	+	+	___1	+	1	0.03	0.07	0	0	0	0	0	0.02	0.0530498	0.0037338	0.0387293	0.0181268	0.11675	0.0805385	UID2817
HNRPLL;HNRNPLL	S68	D6W592	Heterogeneous nuclear ribonucleoprotein L-like	GGGGGRSFSQPEAGGSHHKVSVSPVVHVRGL	1.31374	0.819587	1.17418	2.22538	0.920903	NaN			___1	+	0.999999	NaN	NaN	NaN	NaN	NaN	NaN	NaN	NaN	0.095772	0.232306	0.165989	0.122474	0.0468327	NaN	UID2818
HNRPLL;HNRNPLL	S35	D6W592	Heterogeneous nuclear ribonucleoprotein L-like	SQAKRLKTEEGEIDYSAEEGENRREATPRGG	1.0022	0.967922	0.928216	1.01887	1.22003	1.00743			___1	+	1	0.4	0.24	0.98	0.79	1	0.99	1	0.79	0.0903195	0.108245	0.0708076	0.0269414	0.0695345	0.0191627	UID2825
CLASP2	S593	E7ERI8	CLIP-associating protein 2	STVAGRVSAGSSKASSLPGSLQRSRSDIDVN	0.879391	0.653389	0.946555	0.641703	1.10287	0.907874	+		___1	+	0.999366	0.55	0.59	0.76	0.03	0.02	0.88	0.04	0.97	0.00952652	0.0852963	0.0898692	0.0327899	0.0283665	0.098991	UID2829
CLASP2	S1248	E7ERI8	CLIP-associating protein 2	PRSRDYNPYNYSDSISPFNKSALKEAMFDDD	0.826527	0.83959	0.983918	1.8093	NaN	NaN			___1	+	0.992155	NaN	NaN	NaN	NaN	NaN	NaN	NaN	NaN	0.0335813	0.0677266	0.0558735	0.126716	NaN	NaN	UID2831
CLASP2	S1171	E7ERI8	CLIP-associating protein 2	IYSSLRGVTEAIQNFSFRSQEDMNEPLKRDS	NaN	NaN	NaN	2.0286	NaN	NaN			___1	+	1	NaN	NaN	NaN	NaN	NaN	NaN	NaN	NaN	NaN	NaN	NaN	0.193086	NaN	NaN	UID2836
CLASP2	S1174	E7ERI8	CLIP-associating protein 2	SLRGVTEAIQNFSFRSQEDMNEPLKRDSKKD	1.32963	1.96665	0.97784	1.14758	1.68548	1.33838	+		___1	+	1	0.06	0.01	0.02	0.03	0	0.02	0.1	0.38	0.304908	0.149869	0.0483882	0.179982	0.31177	0.402118	UID2837
CLASP2	S762	E7ERI8	CLIP-associating protein 2	ARSSRIPRPSVSQGCSREASRESSRDTSPVR	NaN	NaN	NaN	NaN	1.43105	2.29353			___1	+	1	NaN	NaN	NaN	NaN	NaN	NaN	NaN	NaN	NaN	NaN	NaN	NaN	0.125308	0.25506	UID2839
CLASP2	S797	E7ERI8	CLIP-associating protein 2	LGPGYGISQSSRLSSSVSAMRVLNTGSDVEE	NaN	NaN	NaN	NaN	NaN	0.515481			___1	+	0.829348	NaN	NaN	NaN	NaN	NaN	NaN	NaN	NaN	NaN	NaN	NaN	NaN	NaN	0.0402317	UID2840
CLASP2	S688	E7ERI8	CLIP-associating protein 2	KADSRGRSRTKMVSQSQPGSRSGSPGRVLTT	NaN	NaN	2.27192	NaN	NaN	NaN			___1	+	0.999976	NaN	NaN	NaN	NaN	NaN	NaN	NaN	NaN	NaN	NaN	NaN	NaN	NaN	NaN	UID2842
CLASP2	S692	E7ERI8	CLIP-associating protein 2	RGRSRTKMVSQSQPGSRSGSPGRVLTTTALS	0.786461	0.709049	0.951332	0.806804	1.99229	2.50031		+	___1	+	1	0.03	0.01	0	0.44	0.16	0.84	0.96	0.68	0.0836142	0.175615	0.118199	0.107101	0.117537	0.365844	UID2843
CLASP2	S1111	E7ERI8	CLIP-associating protein 2	NHLRNTGNGTQSSMGSPLTRPTPRSPANWSS	1.07693	1.32011	1.29252	1.53724	NaN	NaN			___1		0.688758	NaN	NaN	NaN	NaN	NaN	NaN	NaN	NaN	NaN	NaN	NaN	0.301036	NaN	NaN	UID2844
CLASP2	S241	E7ERI8	CLIP-associating protein 2	________MAMGDDKSFDDEESVDGNRPSSA;VQSSGGMILSVCKDKSFDDEESVDGNRPSSA	0.726016	0.871509	0.661754	0.836326	1.23181	1.20639			___1	+	1	0.46	0.3	0.97	0.36	0.9	0.37	0.67	0.12	0.00850051	0.0295359	0.143734	0.229163	0.063071	0.147631	UID2845
CLASP2	S247	E7ERI8	CLIP-associating protein 2	__MAMGDDKSFDDEESVDGNRPSSAASAFKV;MILSVCKDKSFDDEESVDGNRPSSAASAFKV	NaN	NaN	NaN	NaN	NaN	NaN			___1	+	0.843334	NaN	NaN	NaN	NaN	NaN	NaN	NaN	NaN	NaN	NaN	NaN	NaN	NaN	NaN	UID2846
CLASP2	S601	E7ERI8	CLIP-associating protein 2	AGSSKASSLPGSLQRSRSDIDVNAAAGAKAH	0.6801	0.821067	0.954081	0.881921	0.796014	0.783471			___1		0.662818	0.11	0.03	0.03	0.08	0.08	0.03	0.87	0.93	0.0822141	0.0811723	0.0770006	0.107111	0.0351797	0.0273197	UID2847
CLASP2	S603	E7ERI8	CLIP-associating protein 2	SSKASSLPGSLQRSRSDIDVNAAAGAKAHHA	0.979859	0.879258	1.07548	0.979482	0.953079	0.826954			___1	+	0.999595	0.24	0.54	0.06	0.14	0.13	0.99	1	0.87	0.0304283	0.021488	0.0477682	0.0775022	0.0607808	0.0365213	UID2848
CLASP2	S546	E7ERI8	CLIP-associating protein 2	PSYQKSLQTYLKSSGSVASLPQSDRSSSSSQ	NaN	NaN	NaN	NaN	0.93772	1.04226			___1	+	0.934336	NaN	NaN	NaN	NaN	NaN	NaN	NaN	NaN	NaN	NaN	NaN	NaN	NaN	NaN	UID2849
CLASP2	S558	E7ERI8	CLIP-associating protein 2	SSGSVASLPQSDRSSSSSQESLNRPFSSKWS	NaN	0.46319	0.812792	0.673415	NaN	NaN			___1	+	0.866037	NaN	NaN	NaN	NaN	NaN	NaN	NaN	NaN	NaN	NaN	NaN	NaN	NaN	NaN	UID2850
CLASP2	S559	E7ERI8	CLIP-associating protein 2	SGSVASLPQSDRSSSSSQESLNRPFSSKWST	NaN	NaN	0.953848	NaN	1.86377	1.31569			___1		0.567133	NaN	NaN	NaN	NaN	NaN	NaN	NaN	NaN	NaN	NaN	NaN	NaN	NaN	0.0201855	UID2851
CLASP2	S560	E7ERI8	CLIP-associating protein 2	GSVASLPQSDRSSSSSQESLNRPFSSKWSTA	0.895367	0.69732	NaN	0.785424	2.2812	1.7674	+		___1	+	0.979532	0.23	0.07	0.13	0	0.19	0.06	0.82	0	NaN	0.103648	NaN	0.087636	0.242994	0.10649	UID2852
CLASP2	S575	E3W994	CLIP-associating protein 2	RLSSSVSAMRVLNTGSDVEEAVADALKKPAR	0.965505	0.627778	0.820596	0.819302	0.755084	0.678518			___1	+	0.999937	0.12	0.8	0.02	0.27	0.11	1	0.38	0.51	0.0360197	0.0654775	0.187436	0.162365	0.139934	0.102808	UID2853
CLASP2	S720	E7ERI8	CLIP-associating protein 2	ALSTVSSGVQRVLVNSASAQKRSKIPRSQGC	NaN	NaN	NaN	NaN	1.53015	1.22788			___1	+	0.769982	NaN	NaN	NaN	NaN	NaN	NaN	NaN	NaN	NaN	NaN	NaN	NaN	0.387903	0.0816402	UID2854
CLASP2	S722	E7ERI8	CLIP-associating protein 2	STVSSGVQRVLVNSASAQKRSKIPRSQGCSR	0.76985	0.450725	0.983455	2.1337	1.82293	1.17286	+		___1	+	0.992723	0.12	0.02	0.28	0	0	0.35	0	0.81	0.133754	0.0559538	0.10158	0.32889	0.149304	0.113343	UID2855
GINS4	S12	E5RFF9	DNA replication complex GINS protein SLD5;DNA replication complex GINS protein SLD5;DNA replication complex GINS protein SLD5, N-terminally processed	____MTEEVDFLGQDSDGGSEEVVLTPAELI	NaN	NaN	NaN	NaN	NaN	NaN			___1	+	0.999984	NaN	NaN	NaN	NaN	NaN	NaN	NaN	NaN	NaN	NaN	NaN	NaN	NaN	NaN	UID2856
GINS4	S16	E5RFF9	DNA replication complex GINS protein SLD5;DNA replication complex GINS protein SLD5;DNA replication complex GINS protein SLD5, N-terminally processed	MTEEVDFLGQDSDGGSEEVVLTPAELIERLE	NaN	NaN	NaN	NaN	NaN	NaN			___1	+	0.999975	NaN	NaN	NaN	NaN	NaN	NaN	NaN	NaN	NaN	NaN	NaN	NaN	NaN	NaN	UID2857
NSMCE2	S56	E5RFJ1	E3 SUMO-protein ligase NSE2	KLLVEKKFLALQSKNSDADFQNNEKFVQFKQ	0.923047	1.06377	1.22536	1.35253	0.931389	0.663145			___1	+	1	0.16	0.52	0.03	0.16	1	0.46	0.1	0.35	0.250182	0.112311	0.227155	0.0297078	0.0486601	0.0356284	UID2858
TERF1	S11	E5RFJ5	Telomeric repeat-binding factor 1	_____MAEDVSSAAPSPRGCADGRDADPTEE	0.903685	1.69475	0.893012	1.0461	1.38121	1.07393			___1	+	0.999996	0.39	0.17	0.95	0.03	0.2	0.91	0.74	0.16	0.133053	0.126459	0.127448	0.143336	0.0836817	0.150381	UID2861
ERICH1	S254	Q86X53	Glutamate-rich protein 1	EEDLTRARQEEGADASEEDPTPAGEEDVKDA	0.971904	0.861135	1.05715	0.966306	0.99644	0.928685			___1	+	1	0.8	1	0.64	0.34	0.68	0.96	1	0.53	0.0572484	0.0489557	0.0325043	0.0604454	0.0543535	0.083256	UID2862
ERICH1	S238	Q86X53	Glutamate-rich protein 1	EEDVKDTREEDGADASEEDLTRARQEEGADA	1.014	0.852252	1.12281	1.0449	0.961619	0.913004			___1	+	1	0.88	1	0.79	0.29	0.36	0.13	0.17	0.15	0.0786554	0.0504173	0.0841769	0.0415527	0.0715199	0.196912	UID2863
ARFGEF1	S1566	Q9Y6D6	Brefeldin A-inhibited guanine nucleotide-exchange protein 1	PPPPSPVSEKPLDTISQKSVDIHDSIQPRSV	1.00581	0.704816	0.791441	0.373535	0.987177	0.658217	+		___1	+	0.999777	0.74	0.94	0.7	0	0.74	0.99	0	0.22	0.0576428	0.0844902	0.110374	0.100188	0.123878	0.125035	UID2864
ARFGEF1	S1569	Q9Y6D6	Brefeldin A-inhibited guanine nucleotide-exchange protein 1	PSPVSEKPLDTISQKSVDIHDSIQPRSVDNR	1.04255	0.898358	0.79254	0.749317	0.974453	0.866186	+		___1	+	1	0.21	0.84	0.12	0	0.35	0.54	0	0	0.0369777	0.0474821	0.026761	0.0507337	0.0397273	0.0415204	UID2865
[truncated: 30,662 more rows]
