# Supplementary material for: Global phosphoproteomics reveals DYRK1A regulates CDK1 activity in glioblastoma cells
Source: Cell Death Discov. 2021 Apr 16;7:81. doi: 10.1038/s41420-021-00456-6 (PMC8052442; doi:10.1038/s41420-021-00456-6)
Supplement: Supplementary file 9 — Table S3. [file 41420_2021_456_MOESM9_ESM.xlsx]

## Sheet: Table S3. CDK1 substrates
Gene names	Phosphorylated residue	UniProt	Protein names	Sequence window	L41 1 μM	L41 10 μM	ALG 1 μM	ALG 10 μM	KD 48h	KD 72h	Regulated - Pharmacological (5,970)	Regulated - Genetic (1,792)	Phosphopeptide multiplicity	Class 1	Localization prob	Genetic - ANOVA Adj. p	Dunnett's p KD 48h	Dunnett's p KD 72h	Parmacological - ANOVA Adj. p	Dunnett's p L41 10 μM	Dunnett's p L41 1 μM	Dunnett's p ALG 10 μM	Dunnett's p ALG 1 μM	L41 1 μM SEM	L41 1 μM SEM	ALG 1 μM SEM	ALG 1 μM SEM	KD 48h SEM	KD 72h SEM	Unique identifier
AHNAK	S5763	Q09666	Neuroblast differentiation-associated protein AHNAK	ASLGSLEGEAEAEASSPKGKFSLFKSKKPRH	1.00596	0.989433	1.09245			___2	+	0.935384	0.61	0.69	0.77	0.71	0.4	0.99	0.97	0.94	0.0573411	0.0307752	0.167309	0.06133	0.0876164	0.134309	UID39714
RCC1	S11	P18754-2	Regulator of chromosome condensation	_____MSPKRIAKRRSPPADAIPKSKKVKDT	1.00984	1.17406	0.999623			___1	+	1	0.6	0.39	0.99	0.58	0.99	0.9	1	0.69	0.111554	0.0964686	0.0309425	0.104504	0.0866959	0.0382358	UID7850
ANAPC1	S688	Q9H1A4	Anaphase-promoting complex subunit 1	DRLAWTRNFDFEGSLSPVIAPKKARPSETGS	1.02932	1.09879	1.1274			___1	+	1	0.7	0.84	0.45	0.19	0.93	0.33	0.59	1	0.0477199	0.0833865	0.0466911	0.0856624	0.0305513	0.086448	UID19581
RANBP2;RGPD4	S2276	P49792	E3 SUMO-protein ligase RanBP2;RanBP2-like and GRIP domain-containing protein 4	GESTTGFNFSFKSALSPSKSPAKLNQSGTSV;GESTTGSNFSFKSALSPSKSPAKLNQSGTSV	1.03424	1.169	1.15646			___1	+	0.997717	0.61	0.51	0.37	0.75	0.78	0.96	1	0.51	0.0530011	0.176236	0.237262	0.275953	0.121955	0.249077	UID9477
FLNA	S1459	P21333-2	Filamin-A	DVTDASKVKCSGPGLSPGMVRANLPQSFQVD	1.04006	1.42636	1.05681			___1	+	1	0.06	0.01	0.96	0.67	0.37	0.99	0.99	0.9	0.0538215	0.0826179	0.106752	0.152385	0.0880384	0.0483325	UID7975
WWTR1	S105	Q9GZV5	WW domain-containing transcription regulator protein 1	SPASLQLGTGAGAAGSPAQQHAHLRQQSYDV	1.04008	1.03927	1.22227			___1	+	1	0.47	0.37	0.21	0.69	0.67	0.49	0.61	0.99	0.0993	0.0955232	0.161477	0.290503	0.248233	0.0823936	UID19482
FOXK2	S373	Q01167	Forkhead box protein K2	FRTPLGPLSSRSAPASPNHAGVLSAHSSGAQ	1.04199	1.10017	0.762256			___2	+	0.999998	0.23	0.49	0.27	0.57	0.91	0.99	0.83	0.84	0.114968	0.172379	0.0523314	0.0480917	0.273301	0.13669	UID39137
RAD9A	S277	Q99638	Cell cycle checkpoint control protein RAD9A	LATLSDTDSHSQDLGSPERHQPVPQLQAHST	1.0492	1.34543	1.05166			___1	+	1	0.42	0.22	1	0.07	0.89	1	0.96	0.07	0.0965338	0.182773	0.287645	0.0653527	0.159305	0.270852	UID18575
TP53	S315	P04637	Cellular tumor antigen p53	PPGSTKRALPNNTSSSPQPKKKPLDGEYFTL	1.04938	90.78	142.789	+		___1	+	0.937958	0.63	0.45	0.45	0.03	0.81	0.82	0.05	0.78	0.0434101	0.0274429	0.0704513	NaN	53.4884	42.9788	UID7177
NME1	S120	P15531	Nucleoside diphosphate kinase A	RGDFCIQVGRNIIHGSDSVESAEKEIGLWFH	1.05178	0.828398	0.646832			___1	+	0.99983	0.66	0.85	0.4	0.99	1	1	0.97	1	0.0890057	0.0815351	0.0880046	0.108549	0.0249411	0.0427495	UID7649
ADD1	S355	E7EV99	Alpha-adducin	NLVLLNPEKYKAKSRSPGSPVGEGTGSPPKW	1.05238	0.906283	0.741449			___2	+	0.995086	0.35	0.65	0.12	0.9	1	1	0.95	0.8	0.119373	0.0837001	0.0661867	0.0458243	0.102207	0.0697784	UID31663
SUPT5H	S666	O00267	Transcription elongation factor SPT5	PRDVTNFTVGGFAPMSPRISSPMHPSAGGQR	1.05397	1.16707	0.926595			___1	+	0.999998	0.29	0.32	0.59	0.38	0.93	0.82	0.76	0.78	0.0660352	0.0239749	0.0891004	0.117377	0.042714	0.121925	UID5045
VIM	S56	P08670	Vimentin	GSALRPSTSRSLYASSPGGVYATRSSAVRLR	1.0599	1.28114	0.955125			___1	+	0.999997	0.55	0.31	0.42	0.46	0.24	0.4	0.3	0.34	0.0458807	0.0200353	0.0457576	0.0423048	0.049876	0.0397415	UID7334
UIMC1	S677	Q96RL1	BRCA1-A complex subunit RAP80	SREMQSSFTRRDLNESPVKSFVSISEATDCL	1.06043	0.844767	0.828767	+		___1	+	1	0.24	0.1	1	0	0	0.23	0.42	0.63	0.0464977	0.0639455	0.0159579	0.0377149	0.0553418	0.150601	UID18215
POLR2A	S1920	P24928	DNA-directed RNA polymerase II subunit RPB1	TSPKYSPTSPTYSPTSPKYSPTSPTYSPTSP	1.06058	0.753024	0.796305	+		___2	+	0.956584	0.29	0.13	0.13	0.04	0.04	0.77	0.22	0.91	0.060878	0.0192066	0.0439694	0.0287269	0.399204	0.410958	UID36886
EEF1D	S133	P29692	Elongation factor 1-delta	SSPGHRATAPQTQHVSPMRQVEPPAKKPATP	1.06929	1.07189	0.944195			___1	+	0.999999	0.89	0.99	0.86	0.67	0.66	1	0.77	0.88	0.0421194	0.105713	0.0784255	0.0708479	0.129782	0.101342	UID3365
ATR	S428	Q13535-2	Serine/threonine-protein kinase ATR	CQTQQENLSSNSDGISPKRRRLSSSLNPSKR	1.073	1.66677	1.17127		+	___1	+	0.995709	0.04	0	0.67	0.72	0.89	0.99	0.88	0.93	0.0486796	0.0894525	0.136572	0.242839	0.109013	0.0605323	UID11629
VGLL4	S58	G5E9M7	Transcription cofactor vestigial-like protein 4	VASALSSHRTGPPPISPSKRKFSMEPGDEDL	1.07888	1.30927	1.11979			___1	+	0.993585	NaN	NaN	NaN	NaN	NaN	NaN	NaN	NaN	NaN	NaN	0.169033	NaN	0.165302	0.0146098	UID35
RRM2	T33	P31350	Ribonucleoside-diphosphate reductase subunit M2	QLSPLKGLSLVDKENTPPALSGTRVLASKTA	1.08428	1.20195	1.01597			___1	+	0.999999	0.93	0.96	0.96	0.14	0.18	0.59	0.76	0.94	0.0676114	0.0601092	0.103319	0.0614135	NaN	NaN	UID25149
SCML2	S511	Q9UQR0	Sex comb on midleg-like protein 2	TKRSPQQTVPYVVPLSPKLPKTKEYASEGEP	1.09155	1.55278	1.32333	+	+	___2	+	1	0.02	0	0.01	0	0.86	0	0.99	0.78	0.0509468	0.0629056	0.0766124	0.112199	0.102147	0.0981676	UID51187
SLC9A3R1	S280	O14745	Na(+)/H(+) exchange regulatory cofactor NHE-RF1	QKENSREALAEAALESPRPALVRSASSDTSE	1.10038	1.26024	0.881585			___1	+	1	0.06	0.15	0.11	0.15	1	0.28	0.46	1	0.0417552	0.0414121	0.0442738	0.0372089	0.0463609	0.0795046	UID5263
RAD9A	T355	Q99638	Cell cycle checkpoint control protein RAD9A	HSEEEDEAEPSTVPGTPPPKKFRSLFFGSIL	1.10299	1.19791	1.46767			___3	+	0.999419	0.19	0.33	0.04	0.41	0.3	0.54	0.16	0.4	0.0289802	0.0560524	0.118156	0.0593588	0.123617	0.0511951	UID84870
VCPIP1	S768	Q96JH7	Deubiquitinating protein VCIP135	DGPSSAPATPTKAPYSPTTSKEKKIRITTND	1.10545	1.0224	0.871085			___1	+	0.998959	0.71	0.65	0.95	0.11	0.09	0.49	1	0.94	0.045262	0.0410672	0.0707735	0.128758	0.0232507	0.0415744	UID17897
OGFR	S378	Q9NZT2-2	Opioid growth factor receptor	GDEAGGHGEDRPEPLSPKESKKRKLELSRRE	1.11072	1.43487	1.21438			___2	+	1	0.13	0.02	0.21	0.13	0.61	0.5	0.74	0.21	0.0784291	0.0786104	0.0611115	0.0501829	0.0527245	0.0701117	UID49640
BRCA1	S1191	P38398	Breast cancer type 1 susceptibility protein	VFSKSVQKGELSRSPSPFTHTHLAQGYRRGA	1.13448	1.37125	1.49647			___2	+	0.999939	0.24	0.3	0.06	0.22	0.11	1	0.57	0.79	0.119629	0.0814781	0.0369862	0.0662344	0.13678	0.182877	UID37413
CEP55	S428	Q53EZ4	Centrosomal protein of 55 kDa	QGETENREKVAASPKSPTAALNESLVECPKC	1.14423	1.19744	0.955297			___2	+	0.997336	0.46	0.39	0.85	0.22	0.85	0.56	0.47	1	0.0953957	0.0376	0.132296	0.112225	0.143345	0.0872185	UID41785
PALLD	S641	Q8WX93	Palladin	KANSNKSLPTPAVLLSPTKEPPPLLAKPKLD	1.15005	1.24079	1.30537			___1	+	0.997035	0.11	0.05	0.02	0.08	0.16	0.32	0.68	0.91	0.0786251	0.122644	0.0408053	0.0396218	0.0505108	0.0933758	UID16994
NUP98	T653	P52948-5	Nuclear pore complex protein Nup98-Nup96;Nuclear pore complex protein Nup98;Nuclear pore complex protein Nup96	VSHFYTNPIAKPIPQTPESAGNKHSNSNSVD	1.16117	0.949565	0.952039			___1	+	1	0.92	0.83	0.98	0.01	0.11	0.09	0.29	0.63	0.0254491	0.0382549	0.0246293	0.0914538	0.0188635	0.0513959	UID25527
RECQL4	S251	O94761	ATP-dependent DNA helicase Q4	GPEASAFQEVSIRVGSPQPSSSGGEKRRWNE	1.16666	1.04847	0.97574	+		___1	+	1	0.87	1	0.8	0.03	1	0.01	1	1	NaN	0.111296	0.073888	0.0586031	0.0561588	0.0785689	UID6594
STK3	S385	Q13188	Serine/threonine-protein kinase 3;Serine/threonine-protein kinase 3 36kDa subunit;Serine/threonine-protein kinase 3 20kDa subunit	EDEEEEDGTMKRNATSPQVQRPSFMDYFDKQ	1.16912	1.05182	1.05539			___1	+	0.987545	0.86	0.75	1	0.02	0.35	0.42	0.09	0.7	0.0652778	0.0351929	0.0953892	0.107338	0.114027	0.0436144	UID11390
STMN1	S25	A2A2D0	Stathmin	ELEKRASGQAFELILSPRSKESVPEFPLSPP	1.18016	1.52156	1.17867			___1	+	1	0.47	0.24	0.32	0.03	0.95	0.11	0.2	1	0.0851998	0.13519	0.0716752	0.097431	0.196163	0.30623	UID1853
ANAPC1	S377	Q9H1A4	Anaphase-promoting complex subunit 1	SFSGVQRFNISSHNQSPKRHSISHSPNSNSN	1.18195	1.36589	1.14148			___2	+	1	NaN	NaN	NaN	NaN	NaN	NaN	NaN	NaN	0.140285	0.21762	0.0825743	0.0965792	NaN	0.155078	UID48342
XPO1	S391	O14980	Exportin-1	LAAELYRESPFSTSASPLLSGSQHFDVPPRR	1.19031	1.26121	0.928689			___1	+	0.991991	0.08	0.02	0.95	0.16	0.25	1	0.11	0.97	0.0676705	0.148833	0.0696771	0.198244	0.0931418	0.00930864	UID5326
HIF1A	S688	A8MYV6	Hypoxia-inducible factor 1-alpha	AGKGVIEQTEKSHPRSPNVLSVALSQRTTVP	1.20063	1.14064	0.857045			___1	+	1	0.53	0.96	0.39	0.39	0.34	0.6	0.99	0.95	0.0941069	NaN	0.107955	0.192417	0.190591	0.135372	UID2079
ADD1	S12	E7EV99	Alpha-adducin	____MNGDSRAAVVTSPPPTTAPHKERYFDR	1.20769	1.03318	0.840902	+		___1	+	0.999723	0.62	0.93	0.36	0	0	0.01	0.58	0.3	0.0326784	0.0220576	0.0624881	0.147308	0.117542	0.046625	UID2891
RB1	T252	A0A3B3IS71	Retinoblastoma-associated protein	EPYKTAVIPINGSPRTPRRGQNRSARIAKQL	1.20825	1.03068	0.933327			___2	+	0.999999	NaN	NaN	NaN	NaN	NaN	NaN	NaN	NaN	NaN	0.0174397	0.0954914	NaN	0.127336	0.126112	UID52495
KAT7	T88	O95251-4	Histone acetyltransferase KAT7	STRRVTRSQQQPTPVTPKKYPLRQTRSSGSE	1.21535	1.19248	1.31375			___1	+	0.999985	NaN	NaN	NaN	NaN	NaN	NaN	NaN	NaN	NaN	0.0262555	NaN	0.248965	NaN	NaN	UID24759
DLG1	S158	A0A0C4DFT3	Disks large homolog 1	SEIENVHGFVSHSHISPIKANPPPVLVNTDS;SEIENVHGFVSHSHISPIKPTEAVLPSPPTV;SEIENVHGFVSHSHISPIKVNGTDADYEYEE	1.26119	1.90605	1.27094			___1	+	0.988923	NaN	NaN	NaN	NaN	NaN	NaN	NaN	NaN	NaN	NaN	0.00712281	0.0240284	0.18884	0.704395	UID718
RPS3	T221	P23396	40S ribosomal protein S3	DHVSIVEPKDEILPTTPISEQKGGKPEPPAM	1.2692	1.06399	0.871074			___1	+	0.999923	0.63	1	0.45	0.09	1	1	0.93	0.08	0.0709314	0.111172	0.320827	0.0565489	0.08804	0.108418	UID25051
PIK3C2A	S259	O00443	Phosphatidylinositol 4-phosphate 3-kinase C2 domain-containing subunit alpha	TDLEITDSKVSNLQVSPKSEDISKFDWLDLD	1.27527	1.00006	1.17668			___1	+	1	0.43	0.8	0.18	0.03	0.49	0.45	0.23	0.51	0.0851064	0.0931988	0.126341	0.0797246	0.132408	0.0692745	UID5081
LMNA	S392	P02545	Prelamin-A/C;Lamin-A/C	RKLLEGEEERLRLSPSPTSQRSRGRASSHSS	1.28	0.990401	1.01521	+		___1	+	0.999472	0.96	0.92	0.93	0	0	0	0	0.01	0.0460346	0.002294	0.0347187	0.0427974	0.107609	0.115082	UID7113
YAP1	S367	P46937	Transcriptional coactivator YAP1	LPTLEQDGGTQNPVSSPGMSQELRTMTTNSS	1.31639	0.589941	0.914064			___1	+	0.919453	NaN	NaN	NaN	NaN	NaN	NaN	NaN	NaN	NaN	NaN	0.0110242	0.00335717	0.477758	0.0408592	UID9160
KIFC1	S6	Q9BW19	Kinesin-like protein KIFC1	__________MDPQRSPLLEVKGNIELKRPL	1.31879	0.9159	0.77233			___1	+	1	0.91	0.93	0.8	0.18	0.96	0.99	0.17	0.92	0.1317	0.0849411	0.124772	0.134214	0.161927	0.131891	UID19011
SRRM2	T866	Q9UQ35	Serine/arginine repetitive matrix protein 2	RQGSITSPQANEQSVTPQRRSCFESSPDPEL	1.32254	1.10254	0.92507			___2	+	0.999879	0.13	0.38	0.15	0.03	0.13	0.99	0.12	0.48	0.0746847	0.122584	0.088437	0.112581	0.0114038	0.0333403	UID56809
SUN1	S333	O94901-9	SUN domain-containing protein 1	KGKRHLDAHTAAHSQSPRLPGRAGTLWHIWA	1.33218	1.21424	0.939071	+		___1	+	0.993032	0.55	0.31	0.98	0	0	0.28	0.52	0.66	0.0751317	0.0603716	0.044477	0.24885	0.113205	0.0264665	UID6706
MPLKIP	S93	Q8TAP9	M-phase-specific PLK1-interacting protein	FGSPSPGGYPGSYSRSPAGSQQQFGYSPGQQ	1.34201	1.42458	1.46394			___3	+	0.999231	NaN	NaN	NaN	NaN	NaN	NaN	NaN	NaN	NaN	NaN	NaN	0.129483	0.166225	NaN	UID74084
MPLKIP	S104	Q8TAP9	M-phase-specific PLK1-interacting protein	SYSRSPAGSQQQFGYSPGQQQTHPQGSPRTS	1.34201	1.42458	1.46394			___3	+	0.916554	NaN	NaN	NaN	NaN	NaN	NaN	NaN	NaN	NaN	NaN	NaN	0.129483	0.166225	NaN	UID74085
VCPIP1	T761	Q96JH7	Deubiquitinating protein VCIP135	VSPSTIRDGPSSAPATPTKAPYSPTTSKEKK	1.34559	1.0097	0.813498	+		___2	+	0.986239	0.33	0.98	0.18	0	0.27	0.5	0.01	1	0.0527773	0.0402271	0.0620574	0.0905115	0.0511492	0.0246056	UID55965
PTPN2	S304	P17706	Tyrosine-protein phosphatase non-receptor type;Protein-tyrosine-phosphatase;Tyrosine-protein phosphatase non-receptor type 2	WKELSKEDLSPAFDHSPNKIMTEKYNGNRIG	1.35184	1.47596	1.43805	+	+	___1	+	1	0.05	0.01	0.01	0	0.02	0.05	0	0.8	0.035182	0.0450958	0.0224452	0.105614	0.0888435	0.0107395	UID4896
NPM1	S70	P06748	Nucleophosmin	DELHIVEAEAMNYEGSPIKVTLATLKMSVQP	1.35989	1.44556	1.30758			___1	+	1	0.05	0.01	0.01	0.14	0.83	0.93	0.03	0.84	0.099309	0.0396503	0.059831	0.0765927	0.0846545	0.0342887	UID7224
SAMHD1	T592	Q9Y3Z3	Deoxynucleoside triphosphate triphosphohydrolase SAMHD1	NFTKPQDGDVIAPLITPQKKEWNDSTSVQNP	1.37172	0.808078	0.9772	+		___1	+	1	0.36	0.14	0.88	0	0.01	1	0	0.35	0.079149	0.0402852	0.031412	0.108792	0.0765946	0.0667763	UID28149
EZH2	T487	Q15910	Histone-lysine N-methyltransferase EZH2	KESSIIAPAPAEDVDTPPRKKKRKHRLWAAH	1.37229	1.45728	1.18558			___1	+	1	0.11	0.33	0.13	0.12	0.86	0.58	0.02	0.8	0.143939	0.168905	0.163195	0.0639482	0.00983632	NaN	UID26168
SCML2	S590	Q9UQR0	Sex comb on midleg-like protein 2	RSVPGTTSSPLVGDISPKSSPHEVKFQMQRK	1.37586	0.848328	0.927924			___1	+	0.999996	NaN	NaN	NaN	NaN	NaN	NaN	NaN	NaN	0.0027895	NaN	NaN	0.263138	0.0638474	0.0947062	UID22423
RNMT	T77	O43148	mRNA cap guanine-N7 methyltransferase	FEDDLVKESSSCGKDTPSKKRKLDPEIVPEE	1.3873	0.986048	1.56467			___1	+	0.999387	NaN	NaN	NaN	NaN	NaN	NaN	NaN	NaN	NaN	NaN	NaN	NaN	0.261083	NaN	UID24519
RGPD3;RANBP2;RGPD5	T2153	P49792	RanBP2-like and GRIP domain-containing protein 3;E3 SUMO-protein ligase RanBP2;RANBP2-like and GRIP domain-containing protein 5/6	KFEECQRLLLDIPLQTPHKLVDTGRAAKLIQ	1.39398	0.833098	0.500936		+	___1	+	1	0.04	1	0.01	0.06	0.07	0.02	0.96	0.11	0.0888073	0.119998	0.115789	0.101738	0.243677	0.0671561	UID23766
HNRNPK	S216	P61978-2	Heterogeneous nuclear ribonucleoprotein K	RVVECIKIILDLISESPIKGRAQPYDPNFYD	1.40367	1.74746	1.49825	+	+	___1	+	1	0.02	0	0	0.01	0.02	1	0.01	1	0.125508	0.0730929	0.0628235	0.0195528	0.170059	0.121307	UID9962
YAP1	S289	P46937	Transcriptional coactivator YAP1	SQSAPVKQPPPLAPQSPQGGVMGGSNSNQQQ	1.40418	1.14177	1.13455			___1	+	1	0.83	0.65	0.82	0.06	1	1	0.96	0.04	0.0457338	0.0493971	NaN	0.122722	0.0472721	0.110459	UID9156
GIGYF2	S30	Q6Y7W6	PERQ amino acid-rich with GYF domain-containing protein 2	LRALSSGGSITSPPLSPALPKYKLADYRYGR	1.41858	1.02742	1.07737	+		___2	+	1	0.66	0.99	0.51	0	0.31	1	0	0	0.023878	0.0548981	0.0622356	0.0902576	0.0578357	0.191181	UID43312
NUCKS1	S181	Q9H1E3	Nuclear ubiquitous casein and cyclin-dependent kinase substrate 1	EKKMPKPRLKATVTPSPVKGKGKVGRPTASK	1.42304	1.10742	1.36222	+	+	___1	+	1	0.02	0.28	0	0	0.03	0.74	0	1	0.0362109	0.0338228	0.0277233	0.0365013	0.0678746	0.0532315	UID19599
SPAG5	S135	Q96R06	Sperm-associated antigen 5	DPLGNYMVKTIVLVPSPLGQQQDMIFEARLD	1.42686	1.26383	0.868019			___1	+	1	0.29	0.28	0.65	0.14	0.92	1	0.05	1	0.110617	0.126141	0.196173	0.130952	0.0251803	0.212663	UID18212
PI4KB	S266	Q9UBF8-2	Phosphatidylinositol 4-kinase beta	KRELPSLSPAPDTGLSPSKRTHQRSKSDATA	1.44417	1.18901	1.0164	+		___1		0.692208	0.54	0.26	0.66	0	0.2	1	0	1	0.0470593	0.0702141	0.0888315	0.0586604	0.125896	0.0653376	UID21122
ELAVL1	S202	Q15717	ELAV-like protein 1	PNQNKNVALLSQLYHSPARRFGGPVHHQAQR	1.45419	1.08795	0.897432	+		___1	+	1	0.36	0.54	0.46	0	1	0.51	0	0.64	0.10287	0.0423832	0.0560442	0.0430997	0.0763812	0.0998427	UID12452
AAK1	T389	Q2M2I8	AP2-associated protein kinase 1	QTQPNPGILPIQPALTPRKRATVQPPPQAAG	1.45492	0.821297	0.396268		+	___1	+	0.999997	0.02	0.37	0	0.81	0.72	0.9	1	0.74	0.0722413	0.145718	NaN	0.111721	0.0364665	0.148189	UID26225
ORC6	T195	Q9Y5N6	Origin recognition complex subunit 6	EKIGQQVDREPGDVATPPRKRKKIVVEAPAK	1.49629	1.04116	1.2606			___1	+	1	0.89	1	0.83	0.01	0.97	0.08	0.07	0.89	0.130748	0.145499	0.0412487	0.116599	0.143864	0.0973019	UID28198
RRM2	S20	P31350	Ribonucleoside-diphosphate reductase subunit M2	RVPLAPITDPQQLQLSPLKGLSLVDKENTPP	1.53529	0.77374	0.872763	+		___1	+	1	0.32	0.1	0.31	0.04	0.5	0.53	0.01	1	0.123583	0.0891534	0.0545222	0.0442983	0.0491157	0.0593636	UID8408
DUT	S11	P33316-2	Deoxyuridine 5'-triphosphate nucleotidohydrolase, mitochondrial	_____MPCSEETPAISPSKRARPAEVGGMQL	1.55256	1.0561	1.19018	+		___2	+	0.999991	0.08	1	0.02	0	0	0.19	0	0.04	0.0769709	0.04583	0.0844996	0.0525054	0.0597358	0.0799713	UID37206
PDS5B	T1370	Q9NTI5	Sister chromatid cohesion protein PDS5 homolog B	RAESPESSAIESTQSTPQKGRGRPSKTPSPS	1.55907	1.08148	1.39765	+		___2	+	0.958188	0.13	1	0.04	0	0.35	0.51	0.01	0.33	0.113301	0.0633108	0.0678809	0.186483	0.0351961	0.139933	UID56471
CUEDC2	S110	Q9H467	CUE domain-containing protein 2	NLQPQSSGVQGQVPISPEPLQRPEMLKEETR	1.56606	1.10209	1.05547	+		___1	+	1	0.63	0.49	0.41	0.01	0.82	0.01	0.54	0.98	NaN	0.130595	0.139917	0.148192	0.089783	0.0715998	UID19758
KIF4A;KIF4B	T1161	O95239	Chromosome-associated kinesin KIF4A;Chromosome-associated kinesin KIF4B	TEVTPGLSFFNPVCATPNSKILKEMCDVEQV	1.56712	1.09951	0.964461			___1	+	0.858253	NaN	NaN	NaN	NaN	NaN	NaN	NaN	NaN	NaN	NaN	0.411304	1.29656	0.0579856	0.0286415	UID24751
HMGA1	S36	P17096	High mobility group protein HMG-I/HMG-Y	TEKRGRGRPRKQPPVSPGTALVGSQKEPSEV	1.57201	1.21224	1.1054	+		___1	+	0.999967	0.8	0.92	0.6	0	0	0	0.01	0.49	0.0385052	0.0746689	0.0529023	0.120559	0.140061	0.288198	UID7734
PYCR2	S304	Q96C36	Pyrroline-5-carboxylate reductase 2;Pyrroline-5-carboxylate reductase	RVKLESPTVSTLTPSSPGKLLTRSLALGGKK	1.58951	1.39124	1.21001			___1	+	0.928635	NaN	NaN	NaN	NaN	NaN	NaN	NaN	NaN	NaN	0.0612819	0.076405	0.0360884	0.0416216	0.0371364	UID17626
TOP2A	S1354	P11388	DNA topoisomerase 2-alpha	FDEKTDDEDFVPSDASPPKTKTSPKLSNKEL	1.5916	1.29676	1.94111	+	+	___2	+	1	0.04	0.37	0	0.03	0.05	1	0.47	0.61	0.0819806	0.219238	0.0521044	0.351279	0.304633	0.374125	UID36276
DNM1L	S616	O00429	Dynamin-1-like protein	LLAEEKSKPIPIMPASPQKGHAVNLLDVPVP	1.59839	1.18382	1.02777	+		___1	+	1	0.57	0.3	0.84	0	0.97	0.26	0	0.78	0.0565007	0.0448482	0.0490532	0.130087	0.0734751	0.0532619	UID5079
RPS6KB1	S394	P23443-3	Ribosomal protein S6 kinase beta-1	IRSPRRFIGSPRTPVSPVKFSPGDFWGRGAS	1.60412	1.26696	0.94833	+		___1	+	1	0.62	0.35	0.58	0	0.31	0.11	0	1	0.103724	0.0695279	0.0530441	0.0590119	0.12899	0.0401093	UID8047
RB1	S807	A0A3B3IS71	Retinoblastoma-associated protein	FPSSPLRIPGGNIYISPLKSPYKISEGLPTP	1.61223	1.31794	1.52067	+		___2	+	1	0.07	0.06	0.01	0	1	0.37	0	0.97	0.0613843	0.0212376	0.061854	0.0687211	0.1008	0.0228507	UID30450
RB1	S811	A0A3B3IS71	Retinoblastoma-associated protein	PLRIPGGNIYISPLKSPYKISEGLPTPTKMT	1.61223	1.31794	1.52067	+		___2	+	0.999999	0.07	0.06	0.01	0	1	0.37	0	0.97	0.0613843	0.0212376	0.061854	0.0687211	0.1008	0.0228507	UID30451
NUMA1	T2106	Q14980	Nuclear mitotic apparatus protein 1	ATTTASAATAAAIGATPRAKGKAKH______	1.61607	1.06028	0.834177			___1	+	0.999967	NaN	NaN	NaN	NaN	NaN	NaN	NaN	NaN	0.122841	0.0611091	0.0076845	NaN	0.0793831	0.0874283	UID26076
SLC9A3R1	S302	O14745	Na(+)/H(+) exchange regulatory cofactor NHE-RF1	RSASSDTSEELNSQDSPPKQDSTAPSSTSSS	1.6188	1.35937	0.871602	+		___2	+	0.994037	0.19	0.29	0.34	0.03	1	0.66	0.16	0.01	0.207224	0.231299	0.153737	0.167496	0.0203695	0.152949	UID34036
FLNA	S1084	P21333-2	Filamin-A	KVKAFGPGLQGGSAGSPARFTIDTKGAGTGG	1.64728	1.42964	1.05924	+	+	___1	+	0.99938	0	0	0.85	0	0.03	0.88	0	0.24	0.0752353	0.0844631	0.0744501	0.0912776	0.0370393	0.0619699	UID7972
NDE1	T215	Q9NXR1	Nuclear distribution protein nudE homolog 1	ERTDTAVQATGSVPSTPIAHRGPSSSLNTPG	1.65128	0.763011	0.976623			___2	+	0.799486	NaN	NaN	NaN	NaN	NaN	NaN	NaN	NaN	NaN	0.120051	NaN	NaN	0.170746	NaN	UID56518
NUP50	S221	Q9UKX7	Nuclear pore complex protein Nup50	RNSESESNKVAAETQSPSLFGSTKLQQESTF	1.66185	1.44039	1.28565	+		___1	+	0.999893	0.25	0.09	0.12	0	0.47	0.25	0	0.09	0.0482539	0.137898	0.1467	0.171441	0.191635	0.192547	UID21630
EFHD2	S74	Q96C19	EF-hand domain-containing protein D2	LLRRADLNQGIGEPQSPSRRVFNPYTEFKEF	1.67783	0.943256	0.77702	+		___1	+	0.999961	0.72	0.67	0.5	0	0	0.01	0.01	0.14	0.0417087	0.0648839	0.0655902	0.243135	0.0529516	0.133242	UID17616
NDE1	S282	Q9NXR1	Nuclear distribution protein nudE homolog 1	LESKLASCRNLVYDQSPNRTGGPASGRSSKN	1.68763	2.79478	2.16914	+		___1	+	1	0.23	0.07	0.11	0	0.02	0.85	0	0.96	0.0137535	0.069693	0.0386518	0.0607296	0.65717	0.369487	UID20702
RB1	S249	A0A3B3IS71	Retinoblastoma-associated protein	LLKEPYKTAVIPINGSPRTPRRGQNRSARIA	1.69516	1.28612	1.1412	+		___1	+	1	0.14	0.02	0.18	0	0.08	0.82	0	0.94	0.0679106	0.0584528	0.12818	0.0843255	0.0252136	0.0346335	UID1688
RB1	T373	A0A3B3IS71	Retinoblastoma-associated protein	RKSNLDEEVNVIPPHTPVRTVMNTIQQLMMI	1.69852	1.10562	1.29284	+		___1	+	1	0.16	0.11	0.03	0.04	0.15	1	0.01	0.73	0.115345	0.0807096	0.176354	0.107978	0.0623819	0.0410503	UID23729
TCOF1	T983	Q13428-3	Treacle protein	PAGPAATPAQAQAASTPRKARASESTARSSS	1.71531	1.33145	1.26906	+		___1	+	0.868635	0.16	0.83	0.08	0	0.75	0.4	0	0.39	0.117911	0.0937244	0.0458266	0.179144	0.0387012	NaN	UID23984
NCL	T121	P19338	Nucleolin	TPGKKGATPGKALVATPGKKGAAIPAKGAKN	1.7266	1.31109	1.28847			___1	+	1	NaN	NaN	NaN	NaN	NaN	NaN	NaN	NaN	0.0563049	NaN	0.0754806	0.191468	0.254685	0.20369	UID25016
KIFC1	S31	Q9BW19	Kinesin-like protein KIFC1	ELKRPLIKAPSQLPLSGSRLKRRPDQMEDGL	1.72746	1.47191	1.13938			___1	+	0.913943	0.39	0.14	0.61	0.25	0.64	0.96	0.21	0.99	0.258224	0.10756	0.108543	0.141576	0.150635	0.119035	UID19009
HMGA1	T53	P17096	High mobility group protein HMG-I/HMG-Y	GTALVGSQKEPSEVPTPKRPRGRPKGSKNKG	1.72946	1.53348	1.10578	+		___1	+	0.999995	0.56	0.36	1	0	0	0	0	0.03	0.0325501	0.018492	0.0613716	0.0733787	0.0305302	0.257938	UID24984
FLNA	S1533	P21333-2	Filamin-A	PYSISVLYGDEEVPRSPFKVKVLPTHDASKV	1.75208	1.67497	1.0086		+	___1	+	1	0	0	0.56	0.54	0.98	1	0.27	0.93	0.128357	0.0802515	0.0876664	0.293057	0.0494881	0.016365	UID7976
LMNA	S22	P02545	Prelamin-A/C;Lamin-A/C	RRATRSGAQASSTPLSPTRITRLQEKEDLQE	1.76067	1.35057	1.06392	+		___2	+	0.996368	0.98	0.94	0.99	0	1	0.56	0	0.72	0.0659995	0.0257815	0.018091	0.125703	0.34395	0.295376	UID35883
BAD	S91	Q92934	Bcl2-associated agonist of cell death	YPAGTEDDEGMGEEPSPFRGRSRSAPPNLWA	1.7985	0.894339	1.22295			___2	+	0.999957	NaN	NaN	NaN	NaN	NaN	NaN	NaN	NaN	0.185288	NaN	0.297303	0.160446	NaN	NaN	UID46165
MCM7	S121	P33993	DNA replication licensing factor MCM7	RLMMEQRSRDPGMVRSPQNQYPAELMRRFEL	1.80203	1.72749	1.42982		+	___1	+	1	0.02	0	0.01	0.39	0.87	1	0.39	1	0.0516023	0.348621	0.067109	0.12995	0.134058	0.0231443	UID8450
DUT	S99	P33316	Deoxyuridine 5'-triphosphate nucleotidohydrolase, mitochondrial	KAGGSPAPGPETPAISPSKRARPAEVGGMQL	1.80481	2.07055	1.76041	+	+	___1	+	0.979084	0.04	0	0.01	0	0.99	0.19	0	0.19	0.08792	0.0695478	0.116268	0.0906635	0.243887	0.169826	UID8439
NIFK	T238	Q9BYG3	MKI67 FHA domain-interacting nucleolar phosphoprotein	TPEKTVDSQGPTPVCTPTFLERRKSQVAELN	1.8094	1.87821	1.61643	+	+	___2	+	0.994931	0.01	0	0	0	0.16	0.25	0.01	0.32	0.0829745	0.0829046	0.0738348	0.178085	0.17946	0.0976322	UID56224
LMNB1	S23	P20700	Lamin-B1	PPRMGSRAGGPTTPLSPTRLSRLQEKEELRE	1.84873	1.45438	1.18703	+		___2	+	0.99402	0.49	0.21	0.62	0	0.28	0.89	0	1	0.0358651	0.0682246	0.0375865	0.111263	0.19621	0.134724	UID36700
LIG1	S76	P18858	DNA ligase 1;DNA ligase	ARVLGSEGEEEDEALSPAKGQKPALDCSQVS	1.86583	1.48276	1.38589	+	+	___2	+	1	0.02	0	0	0	0.39	0.02	0	0.87	0.0429861	0.0532814	0.0263993	0.12592	0.0555133	0.142703	UID36635
TOP2A	S1213	P11388	DNA topoisomerase 2-alpha	GKAKGKKTQMAEVLPSPRGQRVIPRITIEMK	1.89153	1.4353	1.21419	+		___1	+	1	0.13	0.02	0.11	0	0.09	0.03	0	0.64	0.0421148	0.0368205	0.0583902	0.146732	0.0546922	0.0564066	UID7528
NUP98	S595	P52948-5	Nuclear pore complex protein Nup98-Nup96;Nuclear pore complex protein Nup98;Nuclear pore complex protein Nup96	IKKLVLKNLNNSNLFSPVNRDSENLASPSEY	1.91514	1.26143	0.909212			___2	+	1	NaN	NaN	NaN	NaN	NaN	NaN	NaN	NaN	NaN	0.0731846	0.0391873	0.134767	0.118429	0.0529879	UID38514
DNMT1	S154	P26358	DNA (cytosine-5)-methyltransferase 1	RRSKSDGEAKPEPSPSPRITRKSTRQTTITS	1.91915	1.25849	1.01387	+		___2	+	1	0.12	0.02	0.39	0	0.8	0.83	0	1	0.104991	0.0461109	0.0852387	0.0678114	0.183644	0.0444784	UID33653
BUB1B	S543	O60566	Mitotic checkpoint serine/threonine-protein kinase BUB1 beta	FSIFDEFLLSEKKNKSPPADPPRVLAQRRPL	1.95335	1.21206	1.08442	+		___1	+	1	0.44	0.18	0.64	0	0.58	0.21	0	1	0.047225	0.0469572	0.0525434	0.176536	0.270891	0.112724	UID6095
IRS2	S391	Q9Y4H2	Insulin receptor substrate 2	AAAGARPVSVAGSPLSPGPVRAPLSRSHTLS	1.96838	0.793918	1.17545	+		___2	+	1	0.32	0.14	0.98	0.01	0.04	0.36	0	0.02	0.0531365	0.0808854	0.195035	0.127872	0.0720744	0.143273	UID51647
TOP2A	S1247	P11388	DNA topoisomerase 2-alpha	EKKNKKKIKNENTEGSPQEDGVELEGLKQRL	2.04531	1.55379	1.29302	+	+	___1	+	1	0.02	0	0.21	0	0	0.97	0	1	0.0564674	0.119014	0.0335879	0.128008	0.0707748	0.105753	UID7523
PTTG2;PTTG1	S165	Q9NZH5-2	Securin-2;Securin	DEEGELEKLFQLGPPSPVKMPSPPWECNLFA	2.08002	1.41272	1.53125	+	+	___1	+	1	0.03	0.01	0	0	0	0.42	0	0.19	0.0563065	0.0686457	0.0536036	0.0946541	0.0610461	0.0361152	UID7051
TOP2A	S1393	P11388	DNA topoisomerase 2-alpha	DLEADDVKGSVPLSSSPPATHFPDETEITNP	2.16159	1.46837	1.59741	+	+	___1	+	0.924207	0	0	0	0	0	1	0	1	0.069982	0.11175	0.0647505	0.0374715	0.0237523	0.0643021	UID7517
CDCA5	S75	Q96FF9	Sororin	LKRIVAHAVEVPAVQSPRRSPRISFFLEKEN	2.20497	1.51647	1.52217	+		___1	+	1	0.23	0.14	0.06	0	0.18	1	0	0.83	0.176114	0.146773	0.0825839	0.143389	0.154261	0.0909636	UID2280
TK1	S13	P04183	Thymidine kinase, cytosolic;Thymidine kinase	___MSCINLPTVLPGSPSKTRGQIQVILGPM	2.2183	1.46347	1.37117	+		___1	+	0.917808	0.06	0.02	0.01	0	0.1	0.66	0	0.41	0.0510935	0.148899	0.0788942	0.0847186	0.13212	0.116033	UID7164
PAICS	S27	P22234	Multifunctional protein ADE2;Phosphoribosylaminoimidazole-succinocarboxamide synthase;Phosphoribosylaminoimidazole carboxylase	KLYEGKTKEVYELLDSPGKVLLQSKDQITAG	2.27085	1.50237	1.1952	+		___1	+	1	0.78	0.59	0.7	0	0.24	0.04	0	0.99	0.0878511	0.0648229	0.0430637	0.0841362	0.32266	0.176351	UID8010
CD3EAP	S285	O15446	DNA-directed RNA polymerase I subunit RPA34	KQEQINTEPLEDTVLSPTKKRKRQKGTEGME	2.31536	1.5296	1.53578	+	+	___1	+	0.908388	0.01	0	0	0	0	0	0	1	0.0573873	0.0375488	0.0734105	0.0969479	0.0833883	0.11042	UID5624
RSF1	S1375	Q96T23	Remodeling and spacing factor 1	PLDYSLVDLPSTNGQSPGKAIENLIGKPTEK	2.46577	0.831662	0.671122	+	+	___1	+	0.998933	0.03	0.35	0	0	0.77	0.53	0	0.04	0.0529868	0.0881939	0.300232	0.0925889	0.108467	0.0651336	UID18412
NPM1	T199	P06748	Nucleophosmin	EEAEEKAPVKKSIRDTPAKNAQKSNQNGKDS	2.53829	1.40837	1.05797	+		___1	+	0.999999	0.07	0.01	0.73	0	0.01	0	0	1	0.0703711	0.0285296	0.0461276	0.219518	0.0565018	0.049672	UID24849
PRC1	T481	O43663	Protein regulator of cytokinesis 1	SAPRTPSKRRGLAPNTPGKARKLNTTTMSNA	3.26601	1.23491	1.48889	+		___1	+	1	0.13	0.92	0.05	0	0.01	1	0	1	0.100515	0.0195534	0.0399282	0.423502	0.00674927	NaN	UID24556
KIF11	T926	P52732	Kinesin-like protein KIF11	CFLEQDLKLDIPTGTTPQRKSYLYPSTLVRT	3.29256	1.46524	1.30768	+	+	___1	+	0.981573	0.03	0	0.02	0.01	0.88	0.22	0.03	1	0.214725	0.092389	0.130544	0.0831302	0.0870679	0.0762715	UID25517
HMGCS1	S495	Q01581	Hydroxymethylglutaryl-CoA synthase, cytoplasmic	GVGLVHSNIATEHIPSPAKKVPRLPATAAEP	3.43687	1.34714	1.28439	+		___1	+	1	0.43	0.2	0.3	0	0.68	0	0	0	0.436986	0.539212	0.38516	0.383355	0.171733	0.121634	UID10392
TP53BP1	S1678	Q12888	Tumor suppressor p53-binding protein 1	VLSGKRKLITSEEERSPAKRGRKSATVKPGA	1.81919	1.48728	1.49049	+	+	___2	+	1	0	0	0	0	0.11	0.24	0	0.63	0.0620099	0.064403	0.0482429	0.303523	0.0417291	0.0715795	UID39941
